# Supplementary material for: Identification of an uncharacterized protein as a novel regulator of Giardia lamblia virus (GLV) infection in Giardia duodenalis
Source: J Virol. 2025 Sep 18;99(10):e00883-25. doi: 10.1128/jvi.00883-25 (PMC12548405; doi:10.1128/jvi.00883-25)
Supplement: Table S5 — Screening of Giardia duodenalis membrane and cytoplasm proteins. [file jvi.00883-25-s0004.xlsx]

## Sheet: Glcyto
Protein IDs	Majority protein IDs	Protein names	Gene names	Fasta headers	Number of proteins	Peptides	Razor + unique peptides	Unique peptides	Sequence coverage [%]	Mol. weight [kDa]	Sequence length	Score	Intensity	iBAQ peptides	iBAQ
A8B686;V6TLC0;E1F5K9;V6TZJ1;C6LTK7;A0A132NXU5	A8B686;V6TLC0;E1F5K9	Uncharacterized protein;	GL50803_0016353;DHA2_16353;	tr|A8B686|A8B686_GIAIC Uncharacterized protein OS=Giardia intestinalis (strain ATCC 50803 / WB clone C6) OX=184922 GN=GL50803_0016353 PE=4 SV=1;tr|V6TLC0|V6TLC0_GIAIN Uncharacterized protein OS=Giardia intestinalis OX=5741 GN=DHA2_16353 PE=4 SV=1;tr|E1F5K9	6	11	11	11	15.4	83.652	755	106.65	290890000	35	4802800
O97452;E2RTZ3;V6TFP8;V6U0P6;C6LQ40;A0A132NSS0;E1F395	O97452;E2RTZ3;V6TFP8;V6U0P6;C6LQ40;A0A132NSS0	Protein disulfide isomerase-2;Protein disulfide isomerase PDI2;	PDI-2;GL50803_009413;	tr|O97452|O97452_GIAIN Protein disulfide isomerase-2 OS=Giardia intestinalis OX=5741 GN=PDI-2 PE=3 SV=2;tr|E2RTZ3|E2RTZ3_GIAIC Protein disulfide isomerase PDI2 OS=Giardia intestinalis (strain ATCC 50803 / WB clone C6) OX=184922 GN=GL50803_009413 PE=3 SV=1;	7	6	6	6	14.9	50.408	449	85.972	182840000	21	8496200
A0A3G9K8G1;A0A5S9MJR8	A0A3G9K8G1;A0A5S9MJR8	Beta giardin (Fragment)	;bg	tr|A0A3G9K8G1|A0A3G9K8G1_GIAIN Beta giardin (Fragment) OS=Giardia intestinalis OX=5741 PE=3 SV=1;tr|A0A5S9MJR8|A0A5S9MJR8_GIAIN Beta giardin (Fragment) OS=Giardia intestinalis assemblage B OX=1394984 GN=bg PE=3 SV=1	2	15	1	1	48.4	25.761	225	9.7044	0	15	0
Q8I856;Q9U014;E2RTZ7;E1F733;A8BPC0;V6U4M6;A0A132P0L0;V6TQK6;B6ED41;E1F0T5;E1F913	Q8I856;Q9U014;E2RTZ7;E1F733;A8BPC0;V6U4M6;A0A132P0L0;V6TQK6;B6ED41;E1F0T5	Tubulin alpha chain (Fragment);Tubulin alpha chain	;DHA2_151473	tr|Q8I856|Q8I856_GIAIN Tubulin alpha chain (Fragment) OS=Giardia intestinalis OX=5741 PE=3 SV=1;tr|Q9U014|Q9U014_GIAIN Tubulin alpha chain OS=Giardia intestinalis OX=5741 GN=DHA2_151473 PE=3 SV=1;tr|E2RTZ7|E2RTZ7_GIAIB Tubulin alpha chain OS=Giardia intest	11	19	19	6	52.6	48.907	439	323.31	9148600000	23	267010000
Q9BN23;V6TFU8;E1F0U3;A8BPD3;V6U0A0;C6LS19;A0A132P0I6	Q9BN23;V6TFU8;E1F0U3;A8BPD3;V6U0A0;C6LS19;A0A132P0I6	20S proteasome alpha subunit 1 (Fragment);20S proteasome core particle subunit alpha 1;	;DHA2_16924	tr|Q9BN23|Q9BN23_GIAIN 20S proteasome alpha subunit 1 (Fragment) OS=Giardia intestinalis OX=5741 PE=4 SV=1;tr|V6TFU8|V6TFU8_GIAIN 20S proteasome core particle subunit alpha 1 OS=Giardia intestinalis OX=5741 GN=DHA2_16924 PE=4 SV=1;tr|E1F0U3|E1F0U3_GIAIA 20	7	3	3	3	25.2	14.775	131	31.92	200090000	7	28584000
A8W2E7;A8W2C4;A8BIF9	A8W2E7;A8W2C4;A8BIF9	Sun/nucleolar family protein;Multisite-specific tRNA m(5)C methyltransferase;	;DHA2_17199	tr|A8W2E7|A8W2E7_GIAIN Sun/nucleolar family protein OS=Giardia intestinalis OX=5741 PE=3 SV=1;tr|A8W2C4|A8W2C4_GIAIN Multisite-specific tRNA m(5)C methyltransferase OS=Giardia intestinalis OX=5741 GN=DHA2_17199 PE=3 SV=1;tr|A8BIF9|A8BIF9_GIAIC Sun/nucleola	3	1	1	1	1.9	82.273	742	6.5604	6868500	40	171710
Q964G8;V6TQR9;A8BBC6;E1EY11;C6LTB3;A0A132NWA3;V6TWI6	Q964G8;V6TQR9;A8BBC6;E1EY11;C6LTB3;A0A132NWA3;V6TWI6	L-serine dehydratase SD1;L-serine dehydratase	;DHA2_24662	tr|Q964G8|Q964G8_GIAIN L-serine dehydratase SD1 OS=Giardia intestinalis OX=5741 PE=4 SV=1;tr|V6TQR9|V6TQR9_GIAIN L-serine dehydratase OS=Giardia intestinalis OX=5741 GN=DHA2_24662 PE=4 SV=1;tr|A8BBC6|A8BBC6_GIAIC L-serine dehydratase OS=Giardia intestinali	7	5	5	5	13.4	52.841	484	56.429	111850000	24	2210800
Q24989;V6TLM0;E1F4T0;C6LQV8;A0A132NTC6;A8BJ08	Q24989;V6TLM0;E1F4T0;C6LQV8;A0A132NTC6;A8BJ08	Ubiquitin (Fragment);Ubiquitin	;DHA2_7110	tr|Q24989|Q24989_GIAIN Ubiquitin (Fragment) OS=Giardia intestinalis OX=5741 PE=4 SV=1;tr|V6TLM0|V6TLM0_GIAIN Ubiquitin OS=Giardia intestinalis OX=5741 GN=DHA2_7110 PE=4 SV=1;tr|E1F4T0|E1F4T0_GIAIA Ubiquitin OS=Giardia intestinalis (strain P15) OX=658858 GN	6	4	4	4	56.6	8.6208	76	40.918	940940000	7	134420000
A0A9E9JVZ3;V6TBK5;E1F3Y4;A8BTQ0;C6LNS5;A0A132NZK5;V6U7U7	A0A9E9JVZ3;V6TBK5;E1F3Y4;A8BTQ0;C6LNS5;A0A132NZK5;V6U7U7	Phospholipase B-like	;DHA2_93548	tr|A0A9E9JVZ3|A0A9E9JVZ3_GIAIN Phospholipase B-like OS=Giardia intestinalis OX=5741 PE=2 SV=1;tr|V6TBK5|V6TBK5_GIAIN Phospholipase B-like OS=Giardia intestinalis OX=5741 GN=DHA2_93548 PE=3 SV=1;tr|E1F3Y4|E1F3Y4_GIAIA Phospholipase B-like OS=Giardia intesti	7	2	2	2	3	62.05	539	10.96	13322000	26	512390
G0WRT9;A0A8A2IFI6;A0A5K7YBQ0;G0WRT5	G0WRT9;A0A8A2IFI6;A0A5K7YBQ0;G0WRT5	glutamate dehydrogenase (NADP(+)) (Fragment);	;gdh	tr|G0WRT9|G0WRT9_GIAIN glutamate dehydrogenase (NADP(+)) (Fragment) OS=Giardia intestinalis OX=5741 PE=3 SV=1;tr|A0A8A2IFI6|A0A8A2IFI6_GIAIN glutamate dehydrogenase (NADP(+)) (Fragment) OS=Giardia intestinalis OX=5741 GN=gdh PE=3 SV=1;tr|A0A5K7YBQ0|A0A5K7Y	4	6	1	1	43.5	15.028	138	7.1335	36650000	12	3054200
A0A872YND8;A0A345WEG8;A0A222C9U3	A0A872YND8;A0A345WEG8;A0A222C9U3	glutamate dehydrogenase (NADP(+)) (Fragment);	;gdh	tr|A0A872YND8|A0A872YND8_GIAIN glutamate dehydrogenase (NADP(+)) (Fragment) OS=Giardia intestinalis OX=5741 PE=3 SV=1;tr|A0A345WEG8|A0A345WEG8_GIAIN glutamate dehydrogenase (NADP(+)) (Fragment) OS=Giardia intestinalis OX=5741 GN=gdh PE=3 SV=1;tr|A0A222C9U3	3	6	1	1	67.3	10.613	98	-2	89964000	9	9996000
Q5KTW2;E2RU41;V6TG64;E1F440;C6LNQ4;V6U7S7;A0A132NZH8	Q5KTW2;E2RU41;V6TG64;E1F440	isoleucine--tRNA ligase;	;GL50803_00104173	tr|Q5KTW2|Q5KTW2_GIAIN isoleucine--tRNA ligase OS=Giardia intestinalis OX=5741 PE=3 SV=1;tr|E2RU41|E2RU41_GIAIC isoleucine--tRNA ligase OS=Giardia intestinalis (strain ATCC 50803 / WB clone C6) OX=184922 GN=GL50803_00104173 PE=3 SV=1;tr|V6TG64|V6TG64_GIAIN	7	13	13	13	11.2	133.6	1165	91.654	205430000	68	2832000
Q27657;E2RU36;V6THM7;E1F0W3;A0A132P0G3	Q27657;E2RU36;V6THM7	Arginine deiminase;	;GL50803_00112103	tr|Q27657|Q27657_GIAIN Arginine deiminase OS=Giardia intestinalis OX=5741 PE=4 SV=1;tr|E2RU36|E2RU36_GIAIC Arginine deiminase OS=Giardia intestinalis (strain ATCC 50803 / WB clone C6) OX=184922 GN=GL50803_00112103 PE=4 SV=1;tr|V6THM7|V6THM7_GIAIN Arginine	5	32	32	23	64.1	64.131	580	323.31	21683000000	38	498920000
Q24982;E2RTZ1;V6TG67;E1EYJ1;A0A132NWP1;V6U432;C6LZB6	Q24982;E2RTZ1;V6TG67;E1EYJ1;A0A132NWP1;V6U432;C6LZB6	Pyruvate:ferredoxin oxidoreductase;Pyruvate-flavodoxin oxidoreductase;	;GL50803_00114609	tr|Q24982|Q24982_GIAIN Pyruvate:ferredoxin oxidoreductase OS=Giardia intestinalis OX=5741 PE=4 SV=2;tr|E2RTZ1|E2RTZ1_GIAIC Pyruvate-flavodoxin oxidoreductase OS=Giardia intestinalis (strain ATCC 50803 / WB clone C6) OX=184922 GN=GL50803_00114609 PE=4 SV=1;	7	51	51	51	40.3	138.93	1253	323.31	14676000000	69	158240000
Q8ITF7;E2RU57;E1F838;V6T9H5	Q8ITF7;E2RU57;E1F838;V6T9H5	Alpha-7.3 giardin;	;GL50803_00114787	tr|Q8ITF7|Q8ITF7_GIAIN Alpha-7.3 giardin OS=Giardia intestinalis OX=5741 PE=4 SV=1;tr|E2RU57|E2RU57_GIAIC Alpha-7.3 giardin OS=Giardia intestinalis (strain ATCC 50803 / WB clone C6) OX=184922 GN=GL50803_00114787 PE=4 SV=1;tr|E1F838|E1F838_GIAIA Alpha-7.3 g	4	11	1	1	37.6	32.973	295	8.1352	335820000	21	15991000
Q4VPP5;A8BI13;E1EZH6;C6LSD2;V6U1Q6;V6TE25;A0A132NVM7	Q4VPP5;A8BI13;E1EZH6;C6LSD2;V6U1Q6;V6TE25;A0A132NVM7	Giardin subunit alpha-6;Alpha-6 giardin;	;GL50803_0014551	sp|Q4VPP5|GIA6_GIAIN Giardin subunit alpha-6 OS=Giardia intestinalis OX=5741 PE=3 SV=1;tr|A8BI13|A8BI13_GIAIC Alpha-6 giardin OS=Giardia intestinalis (strain ATCC 50803 / WB clone C6) OX=184922 GN=GL50803_0014551 PE=4 SV=1;tr|E1EZH6|E1EZH6_GIAIA Alpha-6 gi	7	5	5	5	23.6	33.148	297	83.843	367590000	19	18568000
Q9U015;E2RTT4;E1F1I1;V6TK17;A0A132NQZ2;V6TY77;C6LX72	Q9U015;E2RTT4;E1F1I1;V6TK17;A0A132NQZ2;V6TY77;C6LX72	Protein disulfide isomerase 3;Protein disulfide isomerase PDI3;	;GL50803_0014670	tr|Q9U015|Q9U015_GIAIN Protein disulfide isomerase 3 OS=Giardia intestinalis OX=5741 PE=4 SV=1;tr|E2RTT4|E2RTT4_GIAIC Protein disulfide isomerase PDI3 OS=Giardia intestinalis (strain ATCC 50803 / WB clone C6) OX=184922 GN=GL50803_0014670 PE=4 SV=1;tr|E1F1I	7	2	2	2	22.4	12.669	116	31.826	270110000	6	45018000
Q95VX9;E2RU72;Q9BK00;V6TFR6	Q95VX9;E2RU72;Q9BK00;V6TFR6	NAD(P)H oxidoreductase;NADPH oxidoreductase;	;GL50803_0015004	tr|Q95VX9|Q95VX9_GIAIN NAD(P)H oxidoreductase OS=Giardia intestinalis OX=5741 PE=4 SV=1;tr|E2RU72|E2RU72_GIAIC NADPH oxidoreductase OS=Giardia intestinalis (strain ATCC 50803 / WB clone C6) OX=184922 GN=GL50803_0015004 PE=4 SV=1;tr|Q9BK00|Q9BK00_GIAIN NAD(	4	4	2	2	41.5	18.609	164	15.98	27163000	11	2124000
Q4VPP3;E2RU66;V6TD17;E1F4G8;C6LUL0;V6U0X7;A0A132NTS6	Q4VPP3;E2RU66;V6TD17;E1F4G8	Alpha-17 giardin;	;GL50803_0015101	tr|Q4VPP3|Q4VPP3_GIAIN Alpha-17 giardin OS=Giardia intestinalis OX=5741 PE=4 SV=1;tr|E2RU66|E2RU66_GIAIC Alpha-17 giardin OS=Giardia intestinalis (strain ATCC 50803 / WB clone C6) OX=184922 GN=GL50803_0015101 PE=4 SV=1;tr|V6TD17|V6TD17_GIAIN Putative annex	7	6	6	6	19.7	34.646	310	35.909	81574000	23	2103800
Q76KS2;E2RU77;E1F3H8;V6TFI0;C6LST3;V6TUY3;A0A132NT71	Q76KS2;E2RU77;E1F3H8;V6TFI0;C6LST3;V6TUY3;A0A132NT71	Ribosomal protein S15a;Ribosomal protein S15A;	;GL50803_0015228	tr|Q76KS2|Q76KS2_GIAIN Ribosomal protein S15a OS=Giardia intestinalis OX=5741 PE=3 SV=1;tr|E2RU77|E2RU77_GIAIC Ribosomal protein S15A OS=Giardia intestinalis (strain ATCC 50803 / WB clone C6) OX=184922 GN=GL50803_0015228 PE=1 SV=1;tr|E1F3H8|E1F3H8_GIAIA Ri	7	7	7	7	60.8	14.748	130	57.852	615020000	9	66735000
Q76KS5;E2RTN4;E1F4R1;V6TEJ8;C6LS78;V6TRF7	Q76KS5;E2RTN4;E1F4R1;V6TEJ8;C6LS78;V6TRF7	Ribosomal protein L8;Ribosomal protein L2;	;GL50803_0016086	tr|Q76KS5|Q76KS5_GIAIN Ribosomal protein L8 OS=Giardia intestinalis OX=5741 PE=3 SV=1;tr|E2RTN4|E2RTN4_GIAIC Ribosomal protein L2 OS=Giardia intestinalis (strain ATCC 50803 / WB clone C6) OX=184922 GN=GL50803_0016086 PE=1 SV=1;tr|E1F4R1|E1F4R1_GIAIA Riboso	6	7	7	7	40.2	27.037	251	80.321	1170400000	16	69719000
Q08014;A8BER9;V6TGK0;E1F7A2;V6TYX9;C6LPM0;A0A132NXI7	Q08014;A8BER9;V6TGK0;E1F7A2;V6TYX9;C6LPM0;A0A132NXI7	Median body protein;	;GL50803_0016343	sp|Q08014|MEDB_GIAIN Median body protein OS=Giardia intestinalis OX=5741 PE=2 SV=1;sp|A8BER9|MEDB_GIAIC Median body protein OS=Giardia intestinalis (strain ATCC 50803 / WB clone C6) OX=184922 GN=GL50803_0016343 PE=1 SV=1;tr|V6TGK0|V6TGK0_GIAIN Chromosome s	7	33	33	32	40	100.58	857	291.08	1427100000	67	19385000
E2RTY1;A8BBT5;V6TBC6;E1F603;V6U572;C6LNW4;A0A132NUY5	E2RTY1;A8BBT5;V6TBC6;E1F603	Head-stalk protein GHSP-115;Axoneme-associated protein GASP-180;	;GL50803_0016745	tr|E2RTY1|E2RTY1_GIAIN Head-stalk protein GHSP-115 OS=Giardia intestinalis OX=5741 PE=4 SV=1;tr|A8BBT5|A8BBT5_GIAIC Axoneme-associated protein GASP-180 OS=Giardia intestinalis (strain ATCC 50803 / WB clone C6) OX=184922 GN=GL50803_0016745 PE=4 SV=1;tr|V6TB	7	42	42	42	46.2	115.97	1039	323.31	2447100000	72	26407000
Q4VPP2;E2RTU4;V6TBP4;E1F4H8;REV__E1EYF0;REV__A8B8L0;REV__V6TGY0	Q4VPP2;E2RTU4;V6TBP4;E1F4H8	Alpha-11 giardin;	;GL50803_0017153	tr|Q4VPP2|Q4VPP2_GIAIN Alpha-11 giardin OS=Giardia intestinalis OX=5741 PE=1 SV=1;tr|E2RTU4|E2RTU4_GIAIC Alpha-11 giardin OS=Giardia intestinalis (strain ATCC 50803 / WB clone C6) OX=184922 GN=GL50803_0017153 PE=4 SV=1;tr|V6TBP4|V6TBP4_GIAIN Alpha-11 giard	7	10	10	8	37.5	35.01	307	123.77	3885500000	21	93193000
P38413;E2RTN7;E1EZ86;C6M0E4;A8W230;A0A132NQX6	P38413;E2RTN7;E1EZ86;C6M0E4;A8W230;A0A132NQX6	Giardin subunit gamma;Gamma giardin;	;GL50803_0017230	sp|P38413|GIAG_GIAIN Giardin subunit gamma OS=Giardia intestinalis OX=5741 PE=1 SV=1;tr|E2RTN7|E2RTN7_GIAIC Gamma giardin OS=Giardia intestinalis (strain ATCC 50803 / WB clone C6) OX=184922 GN=GL50803_0017230 PE=4 SV=1;tr|E1EZ86|E1EZ86_GIAIA Gamma giardin	6	20	20	20	58.8	35.632	311	323.31	3929100000	22	128000000
Q964G2;E2RU18;V6TIC2;E1F1G2;V6U7H9;C6LXY3;A0A132NUT6	Q964G2;E2RU18;V6TIC2	Phosphomannomutase-2;Phosphoglucomutase;	;GL50803_0017254	tr|Q964G2|Q964G2_GIAIN Phosphomannomutase-2 OS=Giardia intestinalis OX=5741 PE=3 SV=1;tr|E2RU18|E2RU18_GIAIC Phosphoglucomutase OS=Giardia intestinalis (strain ATCC 50803 / WB clone C6) OX=184922 GN=GL50803_0017254 PE=3 SV=1;tr|V6TIC2|V6TIC2_GIAIN Phosphog	7	11	11	11	23.8	73.929	655	116.11	807730000	43	14500000
O62580;E2RU52;E1EXF6;V6TJX7	O62580;E2RU52;E1EXF6;V6TJX7	ribose-phosphate diphosphokinase;	;GL50803_0021750	tr|O62580|O62580_GIAIN ribose-phosphate diphosphokinase OS=Giardia intestinalis OX=5741 PE=3 SV=2;tr|E2RU52|E2RU52_GIAIC ribose-phosphate diphosphokinase OS=Giardia intestinalis (strain ATCC 50803 / WB clone C6) OX=184922 GN=GL50803_0021750 PE=3 SV=1;tr|E1	4	2	2	2	7	40.635	370	23.224	13456000	22	611630
O77443;E2RU00;V6TN30;E1F5I3;C6M012;V6TX33;A0A132P0D0	O77443;E2RU00;V6TN30	valine--tRNA ligase;	;GL50803_0035428	tr|O77443|O77443_GIAIN valine--tRNA ligase OS=Giardia intestinalis OX=5741 PE=3 SV=1;tr|E2RU00|E2RU00_GIAIC valine--tRNA ligase OS=Giardia intestinalis (strain ATCC 50803 / WB clone C6) OX=184922 GN=GL50803_0035428 PE=3 SV=1;tr|V6TN30|V6TN30_GIAIN valine--	7	10	10	10	9.1	139.22	1218	60.444	137550000	83	1345000
Q968A0;E2RTW0;E1F2K9;V6TIS9	Q968A0;E2RTW0;E1F2K9;V6TIS9	Protein 21.1;Ankyrin repeat protein 1;	;GL50803_003760	tr|Q968A0|Q968A0_GIAIN Protein 21.1 OS=Giardia intestinalis OX=5741 PE=4 SV=1;tr|E2RTW0|E2RTW0_GIAIC Ankyrin repeat protein 1 OS=Giardia intestinalis (strain ATCC 50803 / WB clone C6) OX=184922 GN=GL50803_003760 PE=4 SV=1;tr|E1F2K9|E1F2K9_GIAIA Protein 21.	4	1	1	1	2	50.094	460	5.9474	12562000	18	697900
Q962Q0;A0A644EY22;V6TZB8;A0A132NZ22;C6LX53;C6LNW0;V6TYD5	Q962Q0;A0A644EY22	Axoneme-associated protein GASP-180	;GL50803_0061565	tr|Q962Q0|Q962Q0_GIAIN Axoneme-associated protein GASP-180 OS=Giardia intestinalis OX=5741 PE=4 SV=1;tr|A0A644EY22|A0A644EY22_GIAIC Axoneme-associated protein GASP-180 OS=Giardia intestinalis (strain ATCC 50803 / WB clone C6) OX=184922 GN=GL50803_0061565 P	7	86	86	4	58.3	179.27	1627	323.31	7957300000	123	51333000
Q964G4;E2RTR2;V6TCN1;E1F6R5;V6TQU8;C6LRN2;A0A132NNJ3;Q868I3	Q964G4;E2RTR2;V6TCN1;E1F6R5;V6TQU8;C6LRN2;A0A132NNJ3	Alpha-1,4 glucan phosphorylase;	;GL50803_006226	tr|Q964G4|Q964G4_GIAIN Alpha-1,4 glucan phosphorylase OS=Giardia intestinalis OX=5741 PE=3 SV=1;tr|E2RTR2|E2RTR2_GIAIC Alpha-1,4 glucan phosphorylase OS=Giardia intestinalis (strain ATCC 50803 / WB clone C6) OX=184922 GN=GL50803_006226 PE=3 SV=1;tr|V6TCN1|	8	28	28	28	34.4	104.85	924	323.31	1861300000	50	26863000
Q86QI1;E2RTS0;E1F517;V6TB47;V6TRC3;C6LQT6;A0A132NR70	Q86QI1;E2RTS0;E1F517;V6TB47	uracil phosphoribosyltransferase;	;GL50803_006563	tr|Q86QI1|Q86QI1_GIAIN uracil phosphoribosyltransferase OS=Giardia intestinalis OX=5741 PE=3 SV=1;tr|E2RTS0|E2RTS0_GIAIC uracil phosphoribosyltransferase OS=Giardia intestinalis (strain ATCC 50803 / WB clone C6) OX=184922 GN=GL50803_006563 PE=3 SV=1;tr|E1F	7	5	5	5	28.9	23.2	211	40.281	20727000	15	654590
Q95WU2;E2RTX6;V6THT6;E1F7A8	Q95WU2;E2RTX6;V6THT6	Acid phosphatase;	;GL50803_007556	tr|Q95WU2|Q95WU2_GIAIN Acid phosphatase OS=Giardia intestinalis OX=5741 PE=3 SV=1;tr|E2RTX6|E2RTX6_GIAIC Acid phosphatase OS=Giardia intestinalis (strain ATCC 50803 / WB clone C6) OX=184922 GN=GL50803_007556 PE=3 SV=1;tr|V6THT6|V6THT6_GIAIN Lysosomal acid	4	5	5	5	15.5	45.77	400	33.167	64807000	19	1675000
Q9BJL6;A0A644FAT1;V6TGN3;A8BEZ6;E1F6V5;C6LWL3;A0A132NUM7;V6TW87	Q9BJL6;A0A644FAT1;V6TGN3;A8BEZ6;E1F6V5;C6LWL3;A0A132NUM7	Giardin delta chain;Delta giardin;	;GL50803_0086676	tr|Q9BJL6|Q9BJL6_GIAIN Giardin delta chain OS=Giardia intestinalis OX=5741 PE=3 SV=1;tr|A0A644FAT1|A0A644FAT1_GIAIC Delta giardin OS=Giardia intestinalis (strain ATCC 50803 / WB clone C6) OX=184922 GN=GL50803_0086676 PE=3 SV=1;tr|V6TGN3|V6TGN3_GIAIN SF-ass	8	12	12	12	47	30.873	268	176.44	1517600000	21	49328000
Q964E9;A8B1V5;V6TCC5;E1EZL9;V6U1D9;C6LVT5;A0A132NTM9	Q964E9;A8B1V5;V6TCC5;E1EZL9;V6U1D9;C6LVT5;A0A132NTM9	Aspartate aminotransferase;	;GL50803_0091056	tr|Q964E9|Q964E9_GIAIN Aspartate aminotransferase OS=Giardia intestinalis OX=5741 PE=3 SV=1;tr|A8B1V5|A8B1V5_GIAIC Aspartate aminotransferase OS=Giardia intestinalis (strain ATCC 50803 / WB clone C6) OX=184922 GN=GL50803_0091056 PE=1 SV=1;tr|V6TCC5|V6TCC5_	7	10	10	10	27.6	47.668	427	135.83	874920000	25	26890000
E3WCX1;A8BLL2;E1EZE2;A0A644F2E5;E5RQK9;V6TVD5;A0A132NSU9;C6LUH1;A0A644FF90;A0A132NWJ9;A8B9Q2;V6TPZ8;E1F888;C6LY71;V6TID8;E1F4Y1;A8BQQ9;C6LU71;A0A132NU36;V6TY13	E3WCX1;A8BLL2;E1EZE2;A0A644F2E5;E5RQK9;V6TVD5;A0A132NSU9;C6LUH1	Outer-arm dynein beta;Dynein heavy chain;	;GL50803_17243	tr|E3WCX1|E3WCX1_GIAIN Outer-arm dynein beta OS=Giardia intestinalis OX=5741 PE=2 SV=1;tr|A8BLL2|A8BLL2_GIAIC Dynein heavy chain OS=Giardia intestinalis (strain ATCC 50803 / WB clone C6) OX=184922 GN=GL50803_17243 PE=4 SV=1;tr|E1EZE2|E1EZE2_GIAIA Dynein he	20	10	10	10	4.4	292.02	2565	67.272	75315000	158	423460
Q8IT51;E1F7Y4;A8BM32;V6TG50;V6TZG2;C6LSW4;A0A132NQ24	Q8IT51;E1F7Y4;A8BM32;V6TG50;V6TZG2;C6LSW4;A0A132NQ24	KRR1 small subunit processome component;	;GLP15_1614	tr|Q8IT51|Q8IT51_GIAIN KRR1 small subunit processome component OS=Giardia intestinalis OX=5741 PE=3 SV=1;tr|E1F7Y4|E1F7Y4_GIAIA KRR1 small subunit processome component OS=Giardia intestinalis (strain P15) OX=658858 GN=GLP15_1614 PE=3 SV=1;tr|A8BM32|A8BM32_	7	2	2	2	9.2	34.54	305	12.742	19271000	22	875970
P49982;E1EVK8;A8BYT6;V6TF95;C6LTU4;V6TUL8;A0A132NQ34	P49982;E1EVK8;A8BYT6;V6TF95;C6LTU4;V6TUL8;A0A132NQ34	Adenylate kinase;adenylate kinase	;GLP15_2807	sp|P49982|KAD_GIAIN Adenylate kinase OS=Giardia intestinalis OX=5741 PE=3 SV=1;tr|E1EVK8|E1EVK8_GIAIA adenylate kinase OS=Giardia intestinalis (strain P15) OX=658858 GN=GLP15_2807 PE=3 SV=1;tr|A8BYT6|A8BYT6_GIAIC adenylate kinase OS=Giardia intestinalis (s	7	6	6	6	30.6	27.965	248	55.422	118450000	14	8115500
Q9NI39;V6U362;V6TGD3;E1F8J0;C6LTX8;A8BBZ5;A0A132NZ18	Q9NI39;V6U362;V6TGD3;E1F8J0;C6LTX8;A8BBZ5;A0A132NZ18	20S proteasome alpha subunit 2 (Fragment);Proteasome component c3;	;GSB_11434	tr|Q9NI39|Q9NI39_GIAIN 20S proteasome alpha subunit 2 (Fragment) OS=Giardia intestinalis OX=5741 PE=4 SV=1;tr|V6U362|V6U362_GIAIN Proteasome component c3 OS=Giardia intestinalis OX=5741 GN=GSB_11434 PE=3 SV=1;tr|V6TGD3|V6TGD3_GIAIN Proteasome component c3	7	1	1	1	11.7	11.248	103	13.238	10274000	6	1712400
M1R6Y5;A8BL07;E1EWZ0;C6LQG9;V6TXX3;A0A132NW34	M1R6Y5;A8BL07;E1EWZ0;C6LQG9;V6TXX3;A0A132NW34	Eukaryotic initiation factor 5C;Elongation initiation factor 5C;	5MP;GL50803_007522;	tr|M1R6Y5|M1R6Y5_GIAIN Eukaryotic initiation factor 5C OS=Giardia intestinalis OX=5741 GN=5MP PE=2 SV=1;tr|A8BL07|A8BL07_GIAIC Elongation initiation factor 5C OS=Giardia intestinalis (strain ATCC 50803 / WB clone C6) OX=184922 GN=GL50803_007522 PE=4 SV=1;t	6	7	7	7	18.8	46.893	410	106.24	151490000	26	5543300
Q867M6;E2RTP3;V6THN1;E1F0W9;V6TYC7;C6LS44;A0A132P0J1	Q867M6;E2RTP3;V6THN1	Alcohol dehydrogenase;Alcohol dehydrogenase 3;	adh2;GL50803_003593;	tr|Q867M6|Q867M6_GIAIN Alcohol dehydrogenase OS=Giardia intestinalis OX=5741 GN=adh2 PE=3 SV=1;tr|E2RTP3|E2RTP3_GIAIC Alcohol dehydrogenase 3 OS=Giardia intestinalis (strain ATCC 50803 / WB clone C6) OX=184922 GN=GL50803_003593 PE=3 SV=1;tr|V6THN1|V6THN1_G	7	16	16	13	40.5	44.824	407	323.31	6845700000	20	308620000
Q9NBW5;E2RU89;V6TAT1;E1EZ25;C6LVC4;V6U1V2;A0A132NWD4	Q9NBW5;E2RU89;V6TAT1;E1EZ25	Alcohol dehydrogenase;Alcohol dehydrogenase 3;	Adh2;GL50803_003861;	tr|Q9NBW5|Q9NBW5_GIAIN Alcohol dehydrogenase OS=Giardia intestinalis OX=5741 GN=Adh2 PE=3 SV=1;tr|E2RU89|E2RU89_GIAIC Alcohol dehydrogenase 3 OS=Giardia intestinalis (strain ATCC 50803 / WB clone C6) OX=184922 GN=GL50803_003861 PE=3 SV=1;tr|V6TAT1|V6TAT1_G	7	12	9	9	35	45.227	408	90.544	1001500000	22	42661000
Q868I7;Q964G3;E2RTN2;V6TA82	Q868I7;Q964G3;E2RTN2;V6TA82	Phosphoacetylglucosamine mutase;Phosphomannomutase	AGM;	tr|Q868I7|Q868I7_GIAIN Phosphoacetylglucosamine mutase OS=Giardia intestinalis OX=5741 GN=AGM PE=3 SV=1;tr|Q964G3|Q964G3_GIAIN Phosphomannomutase OS=Giardia intestinalis OX=5741 PE=3 SV=1;tr|E2RTN2|E2RTN2_GIAIC Phosphoacetylglucosamine mutase OS=Giardia in	4	3	3	3	9.4	56.443	510	19.29	43250000	29	799660
Q86QW7;V6T923;A8BCK6;A0A644EY87	Q86QW7;V6T923;A8BCK6;A0A644EY87	Protein argonaute;Argonaute family protein	Ago;DHA2_152857;	sp|Q86QW7|AGO_GIAIN Protein argonaute OS=Giardia intestinalis OX=5741 GN=Ago PE=1 SV=2;tr|V6T923|V6T923_GIAIN Argonaute family protein OS=Giardia intestinalis OX=5741 GN=DHA2_152857 PE=4 SV=1;sp|A8BCK6|AGO_GIAIC Protein argonaute OS=Giardia intestinalis (s	4	1	1	1	1.3	87.539	781	6.028	10510000	41	256350
Q9U022;A8BWP7;Q9GQI5;V6TIZ6;E1F2Z5;V6U8B8;C6LZS8;A0A132NYX9	Q9U022;A8BWP7;Q9GQI5;V6TIZ6;E1F2Z5	Alanine--tRNA ligase (Fragment);Alanine--tRNA ligase;	AlaS;GL50803_0096460;	tr|Q9U022|Q9U022_GIAIN Alanine--tRNA ligase (Fragment) OS=Giardia intestinalis OX=5741 GN=AlaS PE=3 SV=1;tr|A8BWP7|A8BWP7_GIAIC Alanine--tRNA ligase OS=Giardia intestinalis (strain ATCC 50803 / WB clone C6) OX=184922 GN=GL50803_0096460 PE=3 SV=1;tr|Q9GQI5|	8	14	14	14	18	108.44	969	141.73	275310000	47	3641800
Q9N9W9;A0A644F3V4;A8B1W6;V6TGM2;E1EZM2;V6U0P5;A0A132NTL9	Q9N9W9;A0A644F3V4;A8B1W6;V6TGM2;E1EZM2;V6U0P5;A0A132NTL9	Proteasome subunit beta (Fragment);Proteasome subunit beta	beta;GL50803_0027059	tr|Q9N9W9|Q9N9W9_GIAIN Proteasome subunit beta (Fragment) OS=Giardia intestinalis OX=5741 GN=beta 2_Gl PE=3 SV=1;tr|A0A644F3V4|A0A644F3V4_GIAIC Proteasome subunit beta OS=Giardia intestinalis (strain ATCC 50803 / WB clone C6) OX=184922 GN=GL50803_0027059 P	7	3	3	3	12.2	25.497	238	17.371	136920000	16	8557400
Q8MZS0;A8B9U8;V6TQ21;E1F8A8;A0A132NWF1;V6U2P7;C6M0G0	Q8MZS0;A8B9U8;V6TQ21;E1F8A8;A0A132NWF1;V6U2P7;C6M0G0	AP complex subunit beta;	BetaB;GL50803_0021423;	tr|Q8MZS0|Q8MZS0_GIAIN AP complex subunit beta OS=Giardia intestinalis OX=5741 GN=BetaB PE=3 SV=1;tr|A8B9U8|A8B9U8_GIAIC AP complex subunit beta OS=Giardia intestinalis (strain ATCC 50803 / WB clone C6) OX=184922 GN=GL50803_0021423 PE=3 SV=1;tr|V6TQ21|V6TQ	7	7	7	7	8	122.98	1132	96.339	191090000	51	2912300
A0A5B8NG58	A0A5B8NG58	Beta-giardin (Fragment)	bg	tr|A0A5B8NG58|A0A5B8NG58_GIAIN Beta-giardin (Fragment) OS=Giardia intestinalis OX=5741 GN=bg PE=3 SV=1	1	13	3	3	45.1	17.303	153	18.43	844500000	11	34160000
A0A5S9MKI2	A0A5S9MKI2	Beta giardin (Fragment)	bg	tr|A0A5S9MKI2|A0A5S9MKI2_GIAIN Beta giardin (Fragment) OS=Giardia intestinalis assemblage B OX=1394984 GN=bg PE=3 SV=1	1	12	2	1	40.9	25.63	225	11.852	28085000	17	1059900
A0A5S9HXA8;A0A5H2ZV60;A0A1Q1PRZ9	A0A5S9HXA8;A0A5H2ZV60;A0A1Q1PRZ9	Beta-giardin (Fragment);	BG;bg;	tr|A0A5S9HXA8|A0A5S9HXA8_GIAIN Beta-giardin (Fragment) OS=Giardia intestinalis OX=5741 GN=BG PE=3 SV=1;tr|A0A5H2ZV60|A0A5H2ZV60_GIAIN Beta-giardin (Fragment) OS=Giardia intestinalis OX=5741 GN=bg PE=3 SV=1;tr|A0A1Q1PRZ9|A0A1Q1PRZ9_GIAIN Beta-giardin (Fragm	3	12	1	1	52.7	18.638	165	12.997	17401000	11	1581900
E0ZS70	E0ZS70	Beta-giardin (Fragment)	bgia	tr|E0ZS70|E0ZS70_GIAIN Beta-giardin (Fragment) OS=Giardia intestinalis OX=5741 GN=bgia PE=3 SV=1	1	11	1	1	47.4	17.395	154	13.217	90059000	13	668680
Q24967;A0A644F4P9;A8B431;V6TK06;E1F1N0;C6LWW9;A0A132P0C8;V6U8N9;V6U3X3	Q24967;A0A644F4P9;A8B431;V6TK06;E1F1N0;C6LWW9;A0A132P0C8;V6U8N9	Immunoglobulin heavy chain binding protein;Bip;	Bip;GL50803_0017121;	tr|Q24967|Q24967_GIAIN Immunoglobulin heavy chain binding protein OS=Giardia intestinalis OX=5741 GN=Bip PE=3 SV=2;tr|A0A644F4P9|A0A644F4P9_GIAIC Bip OS=Giardia intestinalis (strain ATCC 50803 / WB clone C6) OX=184922 GN=GL50803_0017121 PE=3 SV=1;tr|A8B431	9	32	32	32	47.9	72.674	662	323.31	4945400000	38	108380000
Q9GU05;E2RTR0;E1F2J5;V6TDW9;C6LR07;V6TV32;A0A132NU95	Q9GU05;E2RTR0;E1F2J5;V6TDW9;C6LR07;V6TV32;A0A132NU95	T-complex protein 1 subunit alpha	Ccta;GL50803_0091919	tr|Q9GU05|Q9GU05_GIAIN T-complex protein 1 subunit alpha OS=Giardia intestinalis OX=5741 GN=Ccta PE=3 SV=1;tr|E2RTR0|E2RTR0_GIAIC T-complex protein 1 subunit alpha OS=Giardia intestinalis (strain ATCC 50803 / WB clone C6) OX=184922 GN=GL50803_0091919 PE=3	7	14	14	14	25.1	59.281	550	115.77	464550000	39	10890000
Q9GU04;V6TGQ9;A8BH31;E1EX64;A0A132NMI2;V6TPX8;V6TU24;V6TVT8	Q9GU04;V6TGQ9;A8BH31;E1EX64;A0A132NMI2;V6TPX8	CCT-beta (Fragment);CCT-beta	Cctb;DHA2_11397;	tr|Q9GU04|Q9GU04_GIAIN CCT-beta (Fragment) OS=Giardia intestinalis OX=5741 GN=Cctb PE=3 SV=1;tr|V6TGQ9|V6TGQ9_GIAIN CCT-beta OS=Giardia intestinalis OX=5741 GN=DHA2_11397 PE=3 SV=1;tr|A8BH31|A8BH31_GIAIC CCT-beta OS=Giardia intestinalis (strain ATCC 50803	8	11	11	11	27.2	55.465	514	102.21	452350000	40	8539000
Q9GU01;E2RTV1;V6T905;E1EVQ1;V6TWB6;C6LR31;A0A132NPY1	Q9GU01;E2RTV1;V6T905;E1EVQ1;V6TWB6;C6LR31;A0A132NPY1	T-complex protein 1 subunit epsilon	Ccte;GL50803_0011992	tr|Q9GU01|Q9GU01_GIAIN T-complex protein 1 subunit epsilon OS=Giardia intestinalis OX=5741 GN=Ccte PE=3 SV=1;tr|E2RTV1|E2RTV1_GIAIC T-complex protein 1 subunit epsilon OS=Giardia intestinalis (strain ATCC 50803 / WB clone C6) OX=184922 GN=GL50803_0011992 P	7	13	13	13	26	61.193	553	103.98	465020000	38	10098000
P92132;A8BTG7;V6TBY3;E1F9L5;A0A132NSA5;V6TDR9	P92132;A8BTG7;V6TBY3	Cathepsin B-like CP2;Cathepsin B;	CP2;GL50803_0014019;	sp|P92132|CATB2_GIAIN Cathepsin B-like CP2 OS=Giardia intestinalis OX=5741 GN=CP2 PE=1 SV=2;tr|A8BTG7|A8BTG7_GIAIC Cathepsin B OS=Giardia intestinalis (strain ATCC 50803 / WB clone C6) OX=184922 GN=GL50803_0014019 PE=3 SV=1;tr|V6TBY3|V6TBY3_GIAIN Cathepsin	6	5	4	4	21	33.002	300	30.221	410840000	15	11571000
Q86QZ5;E2RTX0;V6T8Q6;E1F5D3	Q86QZ5;E2RTX0;V6T8Q6	deoxyribose-phosphate aldolase;	deoC;GL50803_0015127;	tr|Q86QZ5|Q86QZ5_GIAIN deoxyribose-phosphate aldolase OS=Giardia intestinalis OX=5741 GN=deoC PE=3 SV=1;tr|E2RTX0|E2RTX0_GIAIC deoxyribose-phosphate aldolase OS=Giardia intestinalis (strain ATCC 50803 / WB clone C6) OX=184922 GN=GL50803_0015127 PE=3 SV=1;t	4	6	6	6	27.9	27.293	258	89.589	118770000	19	4414700
V6TBQ9;Q4VPQ1;E2RU06;E1F4G7;V6TWD6;C6LUK9;A0A132NTT7	V6TBQ9;Q4VPQ1;E2RU06;E1F4G7	Alpha-18 giardin	DHA2_10038;	tr|V6TBQ9|V6TBQ9_GIAIN Alpha-18 giardin OS=Giardia intestinalis OX=5741 GN=DHA2_10038 PE=4 SV=1;tr|Q4VPQ1|Q4VPQ1_GIAIN Alpha-18 giardin OS=Giardia intestinalis OX=5741 PE=4 SV=1;tr|E2RU06|E2RU06_GIAIC Alpha-18 giardin OS=Giardia intestinalis (strain ATCC 5	7	4	4	4	17.1	32.381	286	27.71	71609000	14	4123800
V6T8Y7;E2RU74;E1F4K8;A8BS37;A0A132NMU8	V6T8Y7;E2RU74;E1F4K8;A8BS37	Ribosomal protein L14p/L23e;Ribosomal protein L23;	DHA2_10091;GL50581_3626;	tr|V6T8Y7|V6T8Y7_GIAIN Ribosomal protein L14p/L23e OS=Giardia intestinalis OX=5741 GN=DHA2_10091 PE=3 SV=1;tr|E2RU74|E2RU74_GIAIB Ribosomal protein L23 OS=Giardia intestinalis (strain ATCC 50581 / GS clone H7) OX=598745 GN=GL50581_3626 PE=3 SV=1;tr|E1F4K8|	5	6	6	6	42.3	15.422	142	41.975	840560000	8	105070000
V6TIT6;E1F368;A8BQB1;A0A132NRC3;V6TUH7;C6LT33	V6TIT6;E1F368;A8BQB1;A0A132NRC3;V6TUH7;C6LT33	Mitotic spindle checkpoint component MAD2;Mitotic spindle checkpoint protein MAD2;	DHA2_100955;GLP15_4411;	tr|V6TIT6|V6TIT6_GIAIN Mitotic spindle checkpoint component MAD2 OS=Giardia intestinalis OX=5741 GN=DHA2_100955 PE=3 SV=1;tr|E1F368|E1F368_GIAIA Mitotic spindle checkpoint protein MAD2 OS=Giardia intestinalis (strain P15) OX=658858 GN=GLP15_4411 PE=3 SV=1;	6	8	8	8	47.8	22.488	203	98.431	662690000	15	29617000
V6TLN5;A8BEQ2;E1F796;A0A132NXJ2;V6TXY9;C6LPM6	V6TLN5;A8BEQ2;E1F796;A0A132NXJ2;V6TXY9;C6LPM6	Uncharacterized protein;	DHA2_101278;GL50803_00101278;	tr|V6TLN5|V6TLN5_GIAIN Uncharacterized protein OS=Giardia intestinalis OX=5741 GN=DHA2_101278 PE=4 SV=1;tr|A8BEQ2|A8BEQ2_GIAIC Uncharacterized protein OS=Giardia intestinalis (strain ATCC 50803 / WB clone C6) OX=184922 GN=GL50803_00101278 PE=4 SV=1;tr|E1F7	6	32	32	32	33.2	149.73	1330	296.78	2231100000	77	18170000
V6TIC9;A8BKB6	V6TIC9;A8BKB6	Uncharacterized protein	DHA2_10181;GL50803_0010181	tr|V6TIC9|V6TIC9_GIAIN Uncharacterized protein OS=Giardia intestinalis OX=5741 GN=DHA2_10181 PE=4 SV=1;tr|A8BKB6|A8BKB6_GIAIC Uncharacterized protein OS=Giardia intestinalis (strain ATCC 50803 / WB clone C6) OX=184922 GN=GL50803_0010181 PE=4 SV=1	2	1	1	1	1.7	85.152	758	6.5527	17991000	43	418400
V6TB26;Q8T6L4;E2RU40;E1F298;V6U5G4;A0A132NP98	V6TB26;Q8T6L4;E2RU40;E1F298;V6U5G4	Putative AAA family protein;Endosomal AAA ATPase-like protein;SKD1 protein	DHA2_101906;VPS4;	tr|V6TB26|V6TB26_GIAIN Putative AAA family protein OS=Giardia intestinalis OX=5741 GN=DHA2_101906 PE=3 SV=1;tr|Q8T6L4|Q8T6L4_GIAIN Endosomal AAA ATPase-like protein OS=Giardia intestinalis OX=5741 GN=VPS4 PE=3 SV=1;tr|E2RU40|E2RU40_GIAIC SKD1 protein OS=Gi	6	5	5	3	10.8	49.753	454	32.029	29360000	30	978650
V6TCB9;E1EXQ7;A8BQL3	V6TCB9;E1EXQ7;A8BQL3	Uncharacterized protein;	DHA2_101918;GLP15_2588;	tr|V6TCB9|V6TCB9_GIAIN Uncharacterized protein OS=Giardia intestinalis OX=5741 GN=DHA2_101918 PE=4 SV=1;tr|E1EXQ7|E1EXQ7_GIAIA Uncharacterized protein OS=Giardia intestinalis (strain P15) OX=658858 GN=GLP15_2588 PE=4 SV=1;tr|A8BQL3|A8BQL3_GIAIC Uncharacter	3	1	1	1	6	36.93	319	19.375	16008000	22	727650
V6TJE5;A8BK86;E1EWL7;V6U850;C6M069;A0A132NZW6	V6TJE5;A8BK86;E1EWL7	RRM domain-containing protein	DHA2_10196;GL50803_0010196	tr|V6TJE5|V6TJE5_GIAIN RRM domain-containing protein OS=Giardia intestinalis OX=5741 GN=DHA2_10196 PE=4 SV=1;tr|A8BK86|A8BK86_GIAIC RRM domain-containing protein OS=Giardia intestinalis (strain ATCC 50803 / WB clone C6) OX=184922 GN=GL50803_0010196 PE=4 SV	6	5	5	5	40.9	17.527	164	39.211	205210000	6	24665000
V6T8Q2;A8B9I9;E1F9K4;V6TZ48;C6LVI8;A0A132NSK2	V6T8Q2;A8B9I9;E1F9K4;V6TZ48;C6LVI8	Ankyrin repeat protein;Ankyrin repeat protein 1;	DHA2_102023;GL50803_00102023;	tr|V6T8Q2|V6T8Q2_GIAIN Ankyrin repeat protein OS=Giardia intestinalis OX=5741 GN=DHA2_102023 PE=4 SV=1;tr|A8B9I9|A8B9I9_GIAIC Ankyrin repeat protein 1 OS=Giardia intestinalis (strain ATCC 50803 / WB clone C6) OX=184922 GN=GL50803_00102023 PE=4 SV=1;tr|E1F9	6	9	9	9	11.1	91.901	837	59.355	124790000	53	2328300
V6TEI1;Q8MQT9;A8B515;E1F2A4;V6TZT4;C6LPC0;A0A132NZG0	V6TEI1;Q8MQT9;A8B515;E1F2A4	Clathrin heavy chain	DHA2_102108;CLH;	tr|V6TEI1|V6TEI1_GIAIN Clathrin heavy chain OS=Giardia intestinalis OX=5741 GN=DHA2_102108 PE=3 SV=1;tr|Q8MQT9|Q8MQT9_GIAIN Clathrin heavy chain OS=Giardia intestinalis OX=5741 GN=CLH PE=3 SV=1;tr|A8B515|A8B515_GIAIC Clathrin heavy chain OS=Giardia intesti	7	6	6	6	3.8	207.13	1871	36.876	73545000	99	470870
V6TEC7;Q9GTZ9;A8BUP8;E1EVU6;V6TZA2;C6LYI1;A0A132NWI3	V6TEC7;Q9GTZ9;A8BUP8;E1EVU6;V6TZA2;C6LYI1;A0A132NWI3	T-complex protein 1 subunit zeta;	DHA2_10231;Cctz;	tr|V6TEC7|V6TEC7_GIAIN T-complex protein 1 subunit zeta OS=Giardia intestinalis OX=5741 GN=DHA2_10231 PE=3 SV=1;tr|Q9GTZ9|Q9GTZ9_GIAIN T-complex protein 1 subunit zeta OS=Giardia intestinalis OX=5741 GN=Cctz PE=3 SV=1;tr|A8BUP8|A8BUP8_GIAIC T-complex prote	7	11	11	11	18.8	60.94	559	70.909	445310000	34	11621000
V6TJY4;A8B6X3;E1EXB1;V6TS80;C6LYS4;A0A132NQ69	V6TJY4;A8B6X3;E1EXB1;V6TS80;C6LYS4;A0A132NQ69	RNA helicase;	DHA2_10255;GL50803_0010255;	tr|V6TJY4|V6TJY4_GIAIN RNA helicase OS=Giardia intestinalis OX=5741 GN=DHA2_10255 PE=3 SV=1;tr|A8B6X3|A8B6X3_GIAIC RNA helicase OS=Giardia intestinalis (strain ATCC 50803 / WB clone C6) OX=184922 GN=GL50803_0010255 PE=3 SV=1;tr|E1EXB1|E1EXB1_GIAIA RNA heli	6	24	24	24	66.2	43.272	391	255.42	3937200000	28	135020000
V6TDT9;E1EXL6;A8BVW7;V6TQI7;C6LNV7;A0A132NMZ3	V6TDT9;E1EXL6;A8BVW7;V6TQI7;C6LNV7;A0A132NMZ3	Dynein heavy chain;	DHA2_103059;GLP15_1633;	tr|V6TDT9|V6TDT9_GIAIN Dynein heavy chain OS=Giardia intestinalis OX=5741 GN=DHA2_103059 PE=4 SV=1;tr|E1EXL6|E1EXL6_GIAIA Dynein heavy chain OS=Giardia intestinalis (strain P15) OX=658858 GN=GLP15_1633 PE=4 SV=1;tr|A8BVW7|A8BVW7_GIAIC Dynein heavy chain OS	6	5	5	5	2.7	274.26	2406	35.498	26929000	143	166760
V6TLG6;E1EZW0;A8B2G9	V6TLG6;E1EZW0;A8B2G9	Ribulose-phosphate 3-epimerase;	DHA2_10324;GLP15_1200;	tr|V6TLG6|V6TLG6_GIAIN Ribulose-phosphate 3-epimerase OS=Giardia intestinalis OX=5741 GN=DHA2_10324 PE=3 SV=1;tr|E1EZW0|E1EZW0_GIAIA Ribulose-phosphate 3-epimerase OS=Giardia intestinalis (strain P15) OX=658858 GN=GLP15_1200 PE=3 SV=1;tr|A8B2G9|A8B2G9_GIAI	3	1	1	1	5.8	25.763	241	7.0828	0	10	0
V6TR42;A8B2F3;E1EZV0;C6LZ22;V6U042;A0A132NX54	V6TR42;A8B2F3;E1EZV0	Uncharacterized protein;Ribosomal protein L10e;	DHA2_10341;GL50803_0010341;	tr|V6TR42|V6TR42_GIAIN Uncharacterized protein OS=Giardia intestinalis OX=5741 GN=DHA2_10341 PE=4 SV=1;tr|A8B2F3|A8B2F3_GIAIC Ribosomal protein L10e OS=Giardia intestinalis (strain ATCC 50803 / WB clone C6) OX=184922 GN=GL50803_0010341 PE=4 SV=1;tr|E1EZV0|	6	4	4	4	16	38.293	338	40.174	76747000	22	1315500
V6TE09;Q4VPP0;A8BXG8;V6T704;D3KIC8;V6TXB7;E1F7C0;C6LTV2;A0A132NQL1	V6TE09;Q4VPP0;A8BXG8;V6T704;D3KIC8;V6TXB7;E1F7C0;C6LTV2;A0A132NQL1	Alpha-9 giardin;Giardin subunit alpha-9	DHA2_103437;	tr|V6TE09|V6TE09_GIAIN Alpha-9 giardin OS=Giardia intestinalis OX=5741 GN=DHA2_103437 PE=4 SV=1;sp|Q4VPP0|GIA9_GIAIN Giardin subunit alpha-9 OS=Giardia intestinalis OX=5741 PE=3 SV=1;tr|A8BXG8|A8BXG8_GIAIC Alpha-9 giardin OS=Giardia intestinalis (strain AT	9	2	2	2	6.6	33.771	301	12.665	6437300	14	459810
V6TBL5;E1F5P9;C6LUF0;A8B593;V6TV11;A0A132NRV1	V6TBL5;E1F5P9;C6LUF0;A8B593;V6TV11;A0A132NRV1	SSU ribosomal protein S24E;Ribosomal protein S24;	DHA2_10367;GLP15_4636;	tr|V6TBL5|V6TBL5_GIAIN SSU ribosomal protein S24E OS=Giardia intestinalis OX=5741 GN=DHA2_10367 PE=3 SV=1;tr|E1F5P9|E1F5P9_GIAIA Ribosomal protein S24 OS=Giardia intestinalis (strain P15) OX=658858 GN=GLP15_4636 PE=3 SV=1;tr|C6LUF0|C6LUF0_GIAIB Ribosomal p	6	4	4	4	19.7	14.843	132	27.92	546030000	9	53451000
V6TF84;Q9BKB3;A8B3I4;E1F0H0;C6LUG4	V6TF84;Q9BKB3;A8B3I4;E1F0H0	Protein disulfide isomerase;Protein disulfide isomerase 4;	DHA2_103713;PDI-4;	tr|V6TF84|V6TF84_GIAIN Protein disulfide isomerase OS=Giardia intestinalis OX=5741 GN=DHA2_103713 PE=3 SV=1;tr|Q9BKB3|Q9BKB3_GIAIN Protein disulfide isomerase 4 OS=Giardia intestinalis OX=5741 GN=PDI-4 PE=3 SV=1;tr|A8B3I4|A8B3I4_GIAIC Protein disulfide iso	5	13	13	13	42.4	40.328	354	142.22	1304500000	20	64937000
V6TLL5;A8BJ21;E1F4T5;V6TU61;C6LT12;A0A132NTC2	V6TLL5;A8BJ21;E1F4T5;V6TU61;C6LT12;A0A132NTC2	Glycogen [starch] synthase;	DHA2_104031;GL50803_00104031;	tr|V6TLL5|V6TLL5_GIAIN Glycogen [starch] synthase OS=Giardia intestinalis OX=5741 GN=DHA2_104031 PE=3 SV=1;tr|A8BJ21|A8BJ21_GIAIC Glycogen [starch] synthase OS=Giardia intestinalis (strain ATCC 50803 / WB clone C6) OX=184922 GN=GL50803_00104031 PE=3 SV=1;t	6	9	9	9	13.9	85.061	753	97.733	172400000	43	2454600
V6TJ23;A8BM86	V6TJ23;A8BM86	LSU ribosomal protein L10AE;Ribosomal protein L10	DHA2_10428;GL50803_0010428	tr|V6TJ23|V6TJ23_GIAIN LSU ribosomal protein L10AE OS=Giardia intestinalis OX=5741 GN=DHA2_10428 PE=3 SV=1;tr|A8BM86|A8BM86_GIAIC Ribosomal protein L10 OS=Giardia intestinalis (strain ATCC 50803 / WB clone C6) OX=184922 GN=GL50803_0010428 PE=1 SV=1	2	10	10	2	44.3	24.233	210	66.465	1268300000	15	60550000
V6TH75;A8BM82;V6TPY8;C6LRD6;E1F2P1;A0A132NP66	V6TH75;A8BM82;V6TPY8;C6LRD6;E1F2P1;A0A132NP66	Putative p23-like domain protein;Wos2 protein;	DHA2_10429;GL50803_0010429;	tr|V6TH75|V6TH75_GIAIN Putative p23-like domain protein OS=Giardia intestinalis OX=5741 GN=DHA2_10429 PE=3 SV=1;tr|A8BM82|A8BM82_GIAIC Wos2 protein OS=Giardia intestinalis (strain ATCC 50803 / WB clone C6) OX=184922 GN=GL50803_0010429 PE=3 SV=1;tr|V6TPY8|V	6	8	8	8	47	20.852	185	88.763	741660000	13	31781000
V6TIZ2;Q8I6M8;E1F402;V6TUH0;C6LUS9;A0A132NU45	V6TIZ2;Q8I6M8;E1F402;V6TUH0;C6LUS9;A0A132NU45	peptidylprolyl isomerase;	DHA2_10450;GL50803_0010450;	tr|V6TIZ2|V6TIZ2_GIAIN peptidylprolyl isomerase OS=Giardia intestinalis OX=5741 GN=DHA2_10450 PE=4 SV=1;tr|Q8I6M8|Q8I6M8_GIAIC peptidylprolyl isomerase OS=Giardia intestinalis (strain ATCC 50803 / WB clone C6) OX=184922 GN=GL50803_0010450 PE=1 SV=1;tr|E1F4	6	4	4	4	47.7	11.856	109	41.749	145140000	9	8061900
V6TPY9;A8B9N7	V6TPY9;A8B9N7	Uncharacterized protein	DHA2_10524;GL50803_0010524	tr|V6TPY9|V6TPY9_GIAIN Uncharacterized protein OS=Giardia intestinalis OX=5741 GN=DHA2_10524 PE=4 SV=1;tr|A8B9N7|A8B9N7_GIAIC Uncharacterized protein OS=Giardia intestinalis (strain ATCC 50803 / WB clone C6) OX=184922 GN=GL50803_0010524 PE=4 SV=1	2	1	1	1	6.4	27.253	250	17.351	16354000	19	860760
V6TIF6;A8BK43;V6U2P9;E1EWJ9;C6M086;A0A132NZU8	V6TIF6;A8BK43;V6U2P9;E1EWJ9;C6M086;A0A132NZU8	Uncharacterized protein;U3-containing 90S pre-ribosomal complex subunit	DHA2_10568;	tr|V6TIF6|V6TIF6_GIAIN Uncharacterized protein OS=Giardia intestinalis OX=5741 GN=DHA2_10568 PE=4 SV=1;tr|A8BK43|A8BK43_GIAIC U3-containing 90S pre-ribosomal complex subunit OS=Giardia intestinalis (strain ATCC 50803 / WB clone C6) OX=184922 GN=GL50803_001	6	3	3	3	9.1	40.087	352	18.026	18833000	25	315750
V6TJG1;A8BK50;E1EWK1;V6U835;C6M084;A0A132NZT3	V6TJG1;A8BK50;E1EWK1;V6U835;C6M084;A0A132NZT3	peptidylprolyl isomerase;	DHA2_10570;GL50803_0010570;	tr|V6TJG1|V6TJG1_GIAIN peptidylprolyl isomerase OS=Giardia intestinalis OX=5741 GN=DHA2_10570 PE=4 SV=1;tr|A8BK50|A8BK50_GIAIC peptidylprolyl isomerase OS=Giardia intestinalis (strain ATCC 50803 / WB clone C6) OX=184922 GN=GL50803_0010570 PE=4 SV=1;tr|E1EW	6	8	8	8	24	38.846	354	83.287	218790000	21	8424500
V6TI50;A8BK61;E1EWK7;V6U394;C6M078;A0A132NZV7	V6TI50;A8BK61;E1EWK7;V6U394;C6M078;A0A132NZV7	Nucleolar protein 56;	DHA2_10577;GL50803_0010577;	tr|V6TI50|V6TI50_GIAIN Nucleolar protein 56 OS=Giardia intestinalis OX=5741 GN=DHA2_10577 PE=3 SV=1;tr|A8BK61|A8BK61_GIAIC Nucleolar protein 56 OS=Giardia intestinalis (strain ATCC 50803 / WB clone C6) OX=184922 GN=GL50803_0010577 PE=3 SV=1;tr|E1EWK7|E1EWK	6	8	8	8	19.7	55.421	498	63.279	164520000	30	4049500
V6T7S6;A8BP53;V6TQ95;E1EXK6;C6LQ95;A0A132NNC8	V6T7S6;A8BP53;V6TQ95;E1EXK6;C6LQ95;A0A132NNC8	Serine/threonine protein kinase;Kinase, STE STE20;	DHA2_10609;GL50803_0010609;	tr|V6T7S6|V6T7S6_GIAIN Serine/threonine protein kinase OS=Giardia intestinalis OX=5741 GN=DHA2_10609 PE=4 SV=1;tr|A8BP53|A8BP53_GIAIC Kinase, STE STE20 OS=Giardia intestinalis (strain ATCC 50803 / WB clone C6) OX=184922 GN=GL50803_0010609 PE=4 SV=1;tr|V6TQ	6	2	2	2	4.5	47.11	423	10.964	20805000	21	990700
V6T855;A8BP59;V6THE9;E1F495;D3KI20	V6T855;A8BP59;V6THE9;E1F495;D3KI20	Serine/threonine-protein phosphatase 2A activator	DHA2_10612;	tr|V6T855|V6T855_GIAIN Serine/threonine-protein phosphatase 2A activator OS=Giardia intestinalis OX=5741 GN=DHA2_10612 PE=3 SV=1;tr|A8BP59|A8BP59_GIAIC Serine/threonine-protein phosphatase 2A activator OS=Giardia intestinalis (strain ATCC 50803 / WB clone	5	2	2	2	8.4	36.199	308	24.932	15851000	18	408250
V6TN96;A8BD37;E1F5A5;V6U183;C6LQS9;A0A132NT11	V6TN96;A8BD37;E1F5A5	Phosphorylase B kinase gamma catalytic chain	DHA2_10698;	tr|V6TN96|V6TN96_GIAIN Phosphorylase B kinase gamma catalytic chain OS=Giardia intestinalis OX=5741 GN=DHA2_10698 PE=3 SV=1;tr|A8BD37|A8BD37_GIAIC Phosphorylase B kinase gamma catalytic chain OS=Giardia intestinalis (strain ATCC 50803 / WB clone C6) OX=184	6	5	5	5	7.9	85.27	770	34.303	172660000	41	2513300
V6TLF6;A8BD42	V6TLF6;A8BD42	Ankyrin repeat protein;Ankyrin repeat protein 2	DHA2_10703;GL50803_0010703	tr|V6TLF6|V6TLF6_GIAIN Ankyrin repeat protein OS=Giardia intestinalis OX=5741 GN=DHA2_10703 PE=4 SV=1;tr|A8BD42|A8BD42_GIAIC Ankyrin repeat protein 2 OS=Giardia intestinalis (strain ATCC 50803 / WB clone C6) OX=184922 GN=GL50803_0010703 PE=4 SV=1	2	1	1	1	2.4	42.07	382	5.9804	8388100	26	322620
V6TCA6;A8BJK2;E1F2I0;A0A132NWX3;V6TYY1;C6LU45	V6TCA6;A8BJK2;E1F2I0	Uncharacterized protein;	DHA2_10778;GL50803_0010778;	tr|V6TCA6|V6TCA6_GIAIN Uncharacterized protein OS=Giardia intestinalis OX=5741 GN=DHA2_10778 PE=4 SV=1;tr|A8BJK2|A8BJK2_GIAIC Uncharacterized protein OS=Giardia intestinalis (strain ATCC 50803 / WB clone C6) OX=184922 GN=GL50803_0010778 PE=4 SV=1;tr|E1F2I0	6	5	5	5	6.4	112.02	1025	36.176	97216000	42	1316300
V6TJX3;Q549P6;O97440;E2RTN3;V6TL01;Q9U028;E2RU05;E1EXC0;E1F1H8;O97439;V6TQ64;A0A132NVU2	V6TJX3;Q549P6;O97440;E2RTN3;V6TL01;Q9U028;E2RU05;E1EXC0;E1F1H8;O97439	Glucosamine-6-phosphate isomerase;	DHA2_10829;	tr|V6TJX3|V6TJX3_GIAIN Glucosamine-6-phosphate isomerase OS=Giardia intestinalis OX=5741 GN=DHA2_10829 PE=3 SV=1;tr|Q549P6|Q549P6_GIAIN Glucosamine-6-phosphate isomerase OS=Giardia intestinalis OX=5741 PE=3 SV=1;sp|O97440|GNPI2_GIAIN Glucosamine-6-phosphat	12	8	8	8	41.1	28.765	263	68.483	373000000	17	14584000
V6TJV5;A8B7A3	V6TJV5;A8B7A3	Serine carboxypeptidase S28;Serine carboxypeptidase	DHA2_10843;GL50803_0010843	tr|V6TJV5|V6TJV5_GIAIN Serine carboxypeptidase S28 OS=Giardia intestinalis OX=5741 GN=DHA2_10843 PE=3 SV=1;tr|A8B7A3|A8B7A3_GIAIC Serine carboxypeptidase OS=Giardia intestinalis (strain ATCC 50803 / WB clone C6) OX=184922 GN=GL50803_0010843 PE=3 SV=1	2	4	4	4	8.8	58.457	522	26.335	23275000	29	401760
V6TGC9;A8BPD8;E1F0U6;V6TVC0;C6LS22;A0A132P0J0	V6TGC9;A8BPD8;E1F0U6	Putative WD-repeat family protein;WD40 repeat protein;	DHA2_10881;GL50803_0010881;	tr|V6TGC9|V6TGC9_GIAIN Putative WD-repeat family protein OS=Giardia intestinalis OX=5741 GN=DHA2_10881 PE=4 SV=1;tr|A8BPD8|A8BPD8_GIAIC WD40 repeat protein OS=Giardia intestinalis (strain ATCC 50803 / WB clone C6) OX=184922 GN=GL50803_0010881 PE=4 SV=1;tr|	6	7	7	7	14	56.136	513	45.792	240130000	25	7037600
V6THL0;A8BPD9;E1F0U7;C6LS23;V6U095;A0A132P0I4	V6THL0;A8BPD9;E1F0U7;C6LS23;V6U095	Uncharacterized protein;	DHA2_10882;GL50803_0010882;	tr|V6THL0|V6THL0_GIAIN Uncharacterized protein OS=Giardia intestinalis OX=5741 GN=DHA2_10882 PE=4 SV=1;tr|A8BPD9|A8BPD9_GIAIC Uncharacterized protein OS=Giardia intestinalis (strain ATCC 50803 / WB clone C6) OX=184922 GN=GL50803_0010882 PE=4 SV=1;tr|E1F0U7	6	6	6	6	24.6	33.116	301	63.991	156140000	17	9184700
V6TAI8;A8B7Y6	V6TAI8;A8B7Y6	Uncharacterized protein	DHA2_10889;GL50803_0010889	tr|V6TAI8|V6TAI8_GIAIN Uncharacterized protein OS=Giardia intestinalis OX=5741 GN=DHA2_10889 PE=4 SV=1;tr|A8B7Y6|A8B7Y6_GIAIC Uncharacterized protein OS=Giardia intestinalis (strain ATCC 50803 / WB clone C6) OX=184922 GN=GL50803_0010889 PE=4 SV=1	2	1	1	1	5.6	26.874	233	8.6457	29213000	16	1825800
V6TK71;E1F442;A8BRX3;V6U2E7;C6LNQ2;A0A132NZI4	V6TK71;E1F442;A8BRX3;V6U2E7;C6LNQ2;A0A132NZI4	Putative plectin/S10 domain protein;Ribosomal protein S10B;	DHA2_10919;GLP15_3579;	tr|V6TK71|V6TK71_GIAIN Putative plectin/S10 domain protein OS=Giardia intestinalis OX=5741 GN=DHA2_10919 PE=3 SV=1;tr|E1F442|E1F442_GIAIA Ribosomal protein S10B OS=Giardia intestinalis (strain P15) OX=658858 GN=GLP15_3579 PE=3 SV=1;tr|A8BRX3|A8BRX3_GIAIC R	6	3	3	3	29.1	15.383	134	18.822	286470000	9	11036000
V6TLE8;A8B2U2;E1F028;V6U972;C6LZ84;A0A132P0R7;A0A164ZUB4	V6TLE8;A8B2U2;E1F028;V6U972;C6LZ84;A0A132P0R7	Fructose-bisphosphate aldolase;	DHA2_11043;fba;	tr|V6TLE8|V6TLE8_GIAIN Fructose-bisphosphate aldolase OS=Giardia intestinalis OX=5741 GN=DHA2_11043 PE=4 SV=1;sp|A8B2U2|ALF_GIAIC Fructose-bisphosphate aldolase OS=Giardia intestinalis (strain ATCC 50803 / WB clone C6) OX=184922 GN=fba PE=1 SV=1;tr|E1F028|	7	17	17	17	64.7	35.213	323	309.33	9389100000	21	311150000
V6TG34;A8B823	V6TG34;A8B823	Ankyrin repeat protein;Ankyrin repeat protein 1	DHA2_11165;GL50803_0011165	tr|V6TG34|V6TG34_GIAIN Ankyrin repeat protein OS=Giardia intestinalis OX=5741 GN=DHA2_11165 PE=4 SV=1;tr|A8B823|A8B823_GIAIC Ankyrin repeat protein 1 OS=Giardia intestinalis (strain ATCC 50803 / WB clone C6) OX=184922 GN=GL50803_0011165 PE=4 SV=1	2	3	2	2	4.7	82.411	748	12.166	27667000	45	614820
V6TCH3;E1F2T2;A8BMJ0	V6TCH3;E1F2T2;A8BMJ0	SSU ribosomal protein L7AE / NHP2-like protein;Ribosomal protein L7Ae;	DHA2_11287;GLP15_3099;	tr|V6TCH3|V6TCH3_GIAIN SSU ribosomal protein L7AE / NHP2-like protein OS=Giardia intestinalis OX=5741 GN=DHA2_11287 PE=3 SV=1;tr|E1F2T2|E1F2T2_GIAIA Ribosomal protein L7Ae OS=Giardia intestinalis (strain P15) OX=658858 GN=GLP15_3099 PE=3 SV=1;tr|A8BMJ0|A8B	3	1	1	1	7.4	12.853	122	6.1193	23487000	8	2935900
V6TBW6;A8BMG9;V6TRU5;E1F2S6;C6LXJ4;A0A132NRF6	V6TBW6;A8BMG9;V6TRU5;E1F2S6;C6LXJ4;A0A132NRF6	nucleoside-diphosphate kinase	DHA2_11301;GL50803_0011301	tr|V6TBW6|V6TBW6_GIAIN nucleoside-diphosphate kinase OS=Giardia intestinalis OX=5741 GN=DHA2_11301 PE=3 SV=1;tr|A8BMG9|A8BMG9_GIAIC nucleoside-diphosphate kinase OS=Giardia intestinalis (strain ATCC 50803 / WB clone C6) OX=184922 GN=GL50803_0011301 PE=1 SV	6	9	9	9	55	16.793	151	101.4	4536500000	13	160800000
V6THI2;A8BME4;V6TXG6;E1F2R8;C6LXK2;A0A132NQK2;A0A132NT77	V6THI2;A8BME4;V6TXG6;E1F2R8;C6LXK2;A0A132NQK2	non-specific serine/threonine protein kinase	DHA2_11311;	tr|V6THI2|V6THI2_GIAIN non-specific serine/threonine protein kinase OS=Giardia intestinalis OX=5741 GN=DHA2_11311 PE=3 SV=1;tr|A8BME4|A8BME4_GIAIC non-specific serine/threonine protein kinase OS=Giardia intestinalis (strain ATCC 50803 / WB clone C6) OX=184	7	5	5	3	16.6	41.542	367	33.568	176700000	21	5817200
V6TIR6;E1EZ81;A8BLC3;V6TW38;A0A132NQZ6;C6M0D9	V6TIR6;E1EZ81;A8BLC3;V6TW38;A0A132NQZ6;C6M0D9	Serine/threonine protein kinase;Kinase, NEK	DHA2_113553;GLP15_1121;	tr|V6TIR6|V6TIR6_GIAIN Serine/threonine protein kinase OS=Giardia intestinalis OX=5741 GN=DHA2_113553 PE=3 SV=1;tr|E1EZ81|E1EZ81_GIAIA Kinase, NEK OS=Giardia intestinalis (strain P15) OX=658858 GN=GLP15_1121 PE=3 SV=1;tr|A8BLC3|A8BLC3_GIAIC Kinase, NEK OS=	6	15	15	15	24.8	71.475	650	148.26	443040000	48	6261600
V6TJ41;A8BFE3;E1F103;V6U0I7;C6M0B5;A0A132NYA8	V6TJ41;A8BFE3;E1F103	40S ribosomal protein S4;	DHA2_11359;GL50803_0011359;	tr|V6TJ41|V6TJ41_GIAIN 40S ribosomal protein S4 OS=Giardia intestinalis OX=5741 GN=DHA2_11359 PE=3 SV=1;tr|A8BFE3|A8BFE3_GIAIC 40S ribosomal protein S4 OS=Giardia intestinalis (strain ATCC 50803 / WB clone C6) OX=184922 GN=GL50803_0011359 PE=1 SV=1;tr|E1F1	6	13	13	13	50.7	30.381	268	135.89	2433400000	20	92553000
V6TH90;Q9U020;E2RTY0;E1F0Z9;V6U265;C6M0B9;A0A132NYB5	V6TH90;Q9U020;E2RTY0;E1F0Z9;V6U265;C6M0B9;A0A132NYB5	Serine/threonine protein kinase;Serine/threonine protein kinase PKB;kinase, AGC Akt	DHA2_11364;	tr|V6TH90|V6TH90_GIAIN Serine/threonine protein kinase OS=Giardia intestinalis OX=5741 GN=DHA2_11364 PE=4 SV=1;tr|Q9U020|Q9U020_GIAIN Serine/threonine protein kinase PKB OS=Giardia intestinalis OX=5741 PE=4 SV=1;tr|E2RTY0|E2RTY0_GIAIC kinase, AGC Akt OS=Gi	7	2	2	2	4.3	66.003	586	12.44	57289000	27	1363200
V6TGZ8;A8BBM0;V6T7V2;V6TZB5;E1F5U1;C6LP26;A0A132NRB9;E1EYE9;E1F192	V6TGZ8;A8BBM0	Obg-like ATPase 1	DHA2_114246;GL50803_00114246	tr|V6TGZ8|V6TGZ8_GIAIN Obg-like ATPase 1 OS=Giardia intestinalis OX=5741 GN=DHA2_114246 PE=3 SV=1;tr|A8BBM0|A8BBM0_GIAIC Obg-like ATPase 1 OS=Giardia intestinalis (strain ATCC 50803 / WB clone C6) OX=184922 GN=GL50803_00114246 PE=3 SV=1	9	5	5	5	14.5	45.453	406	53.337	88828000	28	2527900
V6TB74;E1F8J1;A8BBZ9	V6TB74;E1F8J1;A8BBZ9	ThiF/MoeB family protein;Molybdopterin biosynthesis MoeB protein;	DHA2_11436;GLP15_540;	tr|V6TB74|V6TB74_GIAIN ThiF/MoeB family protein OS=Giardia intestinalis OX=5741 GN=DHA2_11436 PE=4 SV=1;tr|E1F8J1|E1F8J1_GIAIA Molybdopterin biosynthesis MoeB protein OS=Giardia intestinalis (strain P15) OX=658858 GN=GLP15_540 PE=4 SV=1;tr|A8BBZ9|A8BBZ9_GI	3	1	1	1	4.9	29.23	264	7.2617	32249000	18	1791600
V6TA28;E1EZ50;A8BVD1;V6TT44;C6LPV0;A0A132NRN7	V6TA28;E1EZ50;A8BVD1;V6TT44;C6LPV0;A0A132NRN7	ODAD1 central coiled coil region domain-containing protein;Axonemal p66.0;	DHA2_114462;GLP15_972;	tr|V6TA28|V6TA28_GIAIN ODAD1 central coiled coil region domain-containing protein OS=Giardia intestinalis OX=5741 GN=DHA2_114462 PE=4 SV=1;tr|E1EZ50|E1EZ50_GIAIA Axonemal p66.0 OS=Giardia intestinalis (strain P15) OX=658858 GN=GLP15_972 PE=4 SV=1;tr|A8BVD1	6	4	4	4	7.4	62.62	552	24.663	43616000	40	661420
V6TKT2;A8BGT6;Q9GU77;E1EX31;C6LYW7;A0A132NYQ0;V6U194	V6TKT2;A8BGT6;Q9GU77;E1EX31;C6LYW7;A0A132NYQ0;V6U194	Rab GDP dissociation inhibitor	DHA2_11495;GL50803_0011495	tr|V6TKT2|V6TKT2_GIAIN Rab GDP dissociation inhibitor OS=Giardia intestinalis OX=5741 GN=DHA2_11495 PE=3 SV=1;tr|A8BGT6|A8BGT6_GIAIC Rab GDP dissociation inhibitor OS=Giardia intestinalis (strain ATCC 50803 / WB clone C6) OX=184922 GN=GL50803_0011495 PE=3	7	8	8	8	24.6	52.609	471	86.045	196240000	34	2820000
V6TI82;E1EZT6;C6LZ08;A8B2B4;V6TZR1;A0A132NX79	V6TI82;E1EZT6;C6LZ08;A8B2B4;V6TZR1;A0A132NX79	Serine/threonine protein kinase;Kinase, NEK	DHA2_11554;GLP15_1224;	tr|V6TI82|V6TI82_GIAIN Serine/threonine protein kinase OS=Giardia intestinalis OX=5741 GN=DHA2_11554 PE=4 SV=1;tr|E1EZT6|E1EZT6_GIAIA Kinase, NEK OS=Giardia intestinalis (strain P15) OX=658858 GN=GLP15_1224 PE=4 SV=1;tr|C6LZ08|C6LZ08_GIAIB Kinase, NEK OS=G	6	3	3	3	15	31.669	273	17.414	86668000	17	1543600
V6TE03;A8BDL4;V6U2L4;A0A132NX81	V6TE03;A8BDL4;V6U2L4;A0A132NX81	Glycosyltransferase family 8 protein;Glycosyl transferase family protein	DHA2_11595;	tr|V6TE03|V6TE03_GIAIN Glycosyltransferase family 8 protein OS=Giardia intestinalis OX=5741 GN=DHA2_11595 PE=4 SV=1;tr|A8BDL4|A8BDL4_GIAIC Glycosyl transferase family protein OS=Giardia intestinalis (strain ATCC 50803 / WB clone C6) OX=184922 GN=GL50803_00	4	2	2	2	4.5	54.984	468	16.271	16639000	30	554630
V6TJM2;A8BDL2	V6TJM2;A8BDL2	Histidine phosphatase superfamily (Branch 2) protein;Acid phosphatase	DHA2_11599;	tr|V6TJM2|V6TJM2_GIAIN Histidine phosphatase superfamily (Branch 2) protein OS=Giardia intestinalis OX=5741 GN=DHA2_11599 PE=3 SV=1;tr|A8BDL2|A8BDL2_GIAIC Acid phosphatase OS=Giardia intestinalis (strain ATCC 50803 / WB clone C6) OX=184922 GN=GL50803_00115	2	1	1	1	2.8	45.117	395	6.2064	18899000	20	944950
V6T9S5;A0A1Z1VV05;E2RTP4;F1BZ62;P17063;Q4VPP8;A0A1Z1VV01;F1BZ61;A0A1Z1VV30;E1F7D6;A0A132NQN7;F1BZ64;V6TSI5;A0A1Z1VUZ4;A0A1Z1VV00;A0A1Z1VV10;A0A1Z1VUZ5;A0A1Z1VUZ6;A0A1Z1VUZ7;A0A1Z1VV04;A0A1Z1VV07;A0A1Z1VV13;A0A1Z1VUZ3;C6LSD4;A0A1Z1VUY6;A0A1Z1VUZ9;A0A1Z1VV14;A0A1Z1VV19	V6T9S5;A0A1Z1VV05;E2RTP4;F1BZ62;P17063;Q4VPP8;A0A1Z1VV01;F1BZ61;A0A1Z1VV30;E1F7D6;A0A132NQN7;F1BZ64;V6TSI5;A0A1Z1VUZ4;A0A1Z1VV00;A0A1Z1VV10;A0A1Z1VUZ5;A0A1Z1VUZ6;A0A1Z1VUZ7;A0A1Z1VV04;A0A1Z1VV07;A0A1Z1VV13;A0A1Z1VUZ3;C6LSD4;A0A1Z1VUY6;A0A1Z1VUZ9;A0A1Z1VV14;A0A1Z1VV19	Putative annexin repeat protein;Alpha1-giardin;Alpha-1 giardin	DHA2_11654;	tr|V6T9S5|V6T9S5_GIAIN Putative annexin repeat protein OS=Giardia intestinalis OX=5741 GN=DHA2_11654 PE=4 SV=1;tr|A0A1Z1VV05|A0A1Z1VV05_GIAIN Alpha1-giardin OS=Giardia intestinalis OX=5741 PE=4 SV=1;tr|E2RTP4|E2RTP4_GIAIC Alpha-1 giardin OS=Giardia intesti	28	14	14	9	40.9	36.645	320	121.47	7088000000	24	252000000
V6THA9;E1F7Z4;A8BM19;V6TXS4;C6LSV5;A0A132NTN3	V6THA9;E1F7Z4;A8BM19;V6TXS4;C6LSV5;A0A132NTN3	Ankyrin repeat protein;Uncharacterized protein;	DHA2_11720;GLP15_1624;	tr|V6THA9|V6THA9_GIAIN Ankyrin repeat protein OS=Giardia intestinalis OX=5741 GN=DHA2_11720 PE=4 SV=1;tr|E1F7Z4|E1F7Z4_GIAIA Uncharacterized protein OS=Giardia intestinalis (strain P15) OX=658858 GN=GLP15_1624 PE=4 SV=1;tr|A8BM19|A8BM19_GIAIC Ankyrin repea	6	1	1	1	2.7	48.468	442	7.0504	17076000	26	656760
V6TF35;E1F8G2;A8B4T7;V6TWK4;C6LNM8;A0A132NNS1	V6TF35;E1F8G2;A8B4T7;V6TWK4;C6LNM8;A0A132NNS1	LSU ribosomal protein L18E;Ribosomal protein L18;	DHA2_11950;GLP15_83;	tr|V6TF35|V6TF35_GIAIN LSU ribosomal protein L18E OS=Giardia intestinalis OX=5741 GN=DHA2_11950 PE=3 SV=1;tr|E1F8G2|E1F8G2_GIAIA Ribosomal protein L18 OS=Giardia intestinalis (strain P15) OX=658858 GN=GLP15_83 PE=3 SV=1;tr|A8B4T7|A8B4T7_GIAIC Ribosomal pro	6	5	5	5	27.4	20.161	179	89.102	1867600000	14	112680000
V6TDQ3;A8BFR3;V6U0Q7;C6LRX5;A0A132NY75;E1F166	V6TDQ3;A8BFR3;V6U0Q7;C6LRX5;A0A132NY75;E1F166	Uncharacterized protein;	DHA2_12105;GL50803_0012105;	tr|V6TDQ3|V6TDQ3_GIAIN Uncharacterized protein OS=Giardia intestinalis OX=5741 GN=DHA2_12105 PE=4 SV=1;tr|A8BFR3|A8BFR3_GIAIC Uncharacterized protein OS=Giardia intestinalis (strain ATCC 50803 / WB clone C6) OX=184922 GN=GL50803_0012105 PE=4 SV=1;tr|V6U0Q7	6	2	2	2	3.4	69.728	621	11.797	31031000	44	497660
V6TIN1;E1F167	V6TIN1;E1F167	Threonine dehydratase;Threonine dehydratase lateral transfer candidate	DHA2_12108;GLP15_2312	tr|V6TIN1|V6TIN1_GIAIN Threonine dehydratase OS=Giardia intestinalis OX=5741 GN=DHA2_12108 PE=4 SV=1;tr|E1F167|E1F167_GIAIA Threonine dehydratase lateral transfer candidate OS=Giardia intestinalis (strain P15) OX=658858 GN=GLP15_2312 PE=4 SV=1	2	25	1	0	31.8	103.96	937	-2	18598000	50	371960
V6TEB1;A8BPV3;E1F3K5;C6LX93;A0A132NZ60;V6U140	V6TEB1;A8BPV3;E1F3K5;C6LX93;A0A132NZ60;V6U140	Vacuolar ATP synthase subunit B	DHA2_12216;GL50803_0012216	tr|V6TEB1|V6TEB1_GIAIN Vacuolar ATP synthase subunit B OS=Giardia intestinalis OX=5741 GN=DHA2_12216 PE=3 SV=1;tr|A8BPV3|A8BPV3_GIAIC Vacuolar ATP synthase subunit B OS=Giardia intestinalis (strain ATCC 50803 / WB clone C6) OX=184922 GN=GL50803_0012216 PE=	6	11	11	11	29.4	54.756	497	323.31	605110000	28	21611000
V6THS5;A8BEQ9;E1F798	V6THS5;A8BEQ9;E1F798	Uncharacterized protein;Replication factor-a protein;	DHA2_13075;GL50803_0013075;	tr|V6THS5|V6THS5_GIAIN Uncharacterized protein OS=Giardia intestinalis OX=5741 GN=DHA2_13075 PE=4 SV=1;tr|A8BEQ9|A8BEQ9_GIAIC Replication factor-a protein OS=Giardia intestinalis (strain ATCC 50803 / WB clone C6) OX=184922 GN=GL50803_0013075 PE=4 SV=1;tr|E	3	2	2	2	4.7	53.952	486	14.682	41130000	32	589410
V6TCS0;A8BRI9;E1F3T8;C6LXF8;A0A132NQQ3;V6TWI9	V6TCS0;A8BRI9;E1F3T8;C6LXF8;A0A132NQQ3;V6TWI9	Nucleoside hydrolase;Uridine nucleosidase;	DHA2_13272;GL50803_0013272;	tr|V6TCS0|V6TCS0_GIAIN Nucleoside hydrolase OS=Giardia intestinalis OX=5741 GN=DHA2_13272 PE=3 SV=1;tr|A8BRI9|A8BRI9_GIAIC Uridine nucleosidase OS=Giardia intestinalis (strain ATCC 50803 / WB clone C6) OX=184922 GN=GL50803_0013272 PE=3 SV=1;tr|E1F3T8|E1F3T	6	8	8	8	28.9	40.483	367	197.56	450390000	13	28989000
V6THW7;Q0GK31;E2RTN1;E1F127;V6U0G4;C6M088;A0A132NY81	V6THW7;Q0GK31;E2RTN1	Putative P-loop motif, AAA domain protein;UPF1;	DHA2_13452;	tr|V6THW7|V6THW7_GIAIN Putative P-loop motif, AAA domain protein OS=Giardia intestinalis OX=5741 GN=DHA2_13452 PE=4 SV=1;tr|Q0GK31|Q0GK31_GIAIN UPF1 OS=Giardia intestinalis OX=5741 PE=4 SV=1;tr|E2RTN1|E2RTN1_GIAIC Regulator of nonsense transcripts 1-like p	7	5	5	5	4.9	147.59	1304	31.34	99436000	80	808460
V6TK28;A8B731;V6TTC6;E1F3Y8;C6LUR5;A0A132NU49	V6TK28;A8B731;V6TTC6;E1F3Y8;C6LUR5;A0A132NU49	Uncharacterized protein;	DHA2_13467;GL50803_0013467;	tr|V6TK28|V6TK28_GIAIN Uncharacterized protein OS=Giardia intestinalis OX=5741 GN=DHA2_13467 PE=4 SV=1;tr|A8B731|A8B731_GIAIC Uncharacterized protein OS=Giardia intestinalis (strain ATCC 50803 / WB clone C6) OX=184922 GN=GL50803_0013467 PE=4 SV=1;tr|V6TTC6	6	4	4	4	16.5	35.062	310	27.539	44435000	25	1448900
V6TR13;A8BAU7;Q9GU00;V6TWF8;C6LN08;A0A132NSP7;E1EXS9	V6TR13;A8BAU7;Q9GU00;V6TWF8;C6LN08;A0A132NSP7	CCT-theta;	DHA2_13500;GL50803_0013500;	tr|V6TR13|V6TR13_GIAIN CCT-theta OS=Giardia intestinalis OX=5741 GN=DHA2_13500 PE=3 SV=1;tr|A8BAU7|A8BAU7_GIAIC CCT-theta OS=Giardia intestinalis (strain ATCC 50803 / WB clone C6) OX=184922 GN=GL50803_0013500 PE=3 SV=1;tr|Q9GU00|Q9GU00_GIAIN CCT-theta (Fra	7	8	8	8	20.2	60.717	563	111.85	328180000	35	5966000
E2RU30;E2RU29;E1F0Z4;C6LWU6;A0A132NYB8;V6U3A5;V6TEE9;A8B471	E2RU30;E2RU29;E1F0Z4;C6LWU6;A0A132NYB8;V6U3A5;V6TEE9;A8B471	Histone H3;	DHA2_135231;GL50803_00135231;	tr|E2RU30|E2RU30_GIAIN Histone H3 OS=Giardia intestinalis OX=5741 GN=DHA2_135231 PE=3 SV=1;tr|E2RU29|E2RU29_GIAIC Histone H3 OS=Giardia intestinalis (strain ATCC 50803 / WB clone C6) OX=184922 GN=GL50803_00135231 PE=1 SV=1;tr|E1F0Z4|E1F0Z4_GIAIA Histone H3	8	2	2	2	15.1	16.32	146	12.553	273640000	7	15996000
V6TK57;A8BBC1;E1EY08;C6LTB6;V6TWZ1;A0A132NV77	V6TK57;A8BBC1;E1EY08;C6LTB6;V6TWZ1;A0A132NV77	ATP synthase subunit E family protein	DHA2_13603;	tr|V6TK57|V6TK57_GIAIN ATP synthase subunit E family protein OS=Giardia intestinalis OX=5741 GN=DHA2_13603 PE=3 SV=1;tr|A8BBC1|A8BBC1_GIAIC ATP synthase subunit E family protein OS=Giardia intestinalis (strain ATCC 50803 / WB clone C6) OX=184922 GN=GL50803	6	3	3	3	16.9	23.353	207	23.154	30008000	15	567950
V6TKN3;A8BIJ2;E1F740;V6U017;C6LMV7;A0A132NXP7	V6TKN3;A8BIJ2	Protein Translation Initiation Factor 2 subunit alpha (IF-2a);Eukaryotic translation initiation factor 2 alpha subunit	DHA2_13943;	tr|V6TKN3|V6TKN3_GIAIN Protein Translation Initiation Factor 2 subunit alpha (IF-2a) OS=Giardia intestinalis OX=5741 GN=DHA2_13943 PE=3 SV=1;tr|A8BIJ2|A8BIJ2_GIAIC Eukaryotic translation initiation factor 2 alpha subunit OS=Giardia intestinalis (strain ATC	6	3	3	3	15	38.087	334	45.692	120220000	22	4193500
V6TD26;A8BSG2;E1F4H7;V6U0Y7;C6LUL9;A0A132NTT6	V6TD26;A8BSG2;E1F4H7;V6U0Y7;C6LUL9;A0A132NTT6	threonine--tRNA ligase;	DHA2_13998;GL50803_0013998;	tr|V6TD26|V6TD26_GIAIN threonine--tRNA ligase OS=Giardia intestinalis OX=5741 GN=DHA2_13998 PE=3 SV=1;tr|A8BSG2|A8BSG2_GIAIC threonine--tRNA ligase OS=Giardia intestinalis (strain ATCC 50803 / WB clone C6) OX=184922 GN=GL50803_0013998 PE=3 SV=1;tr|E1F4H7|E	6	22	22	22	36.1	79.026	695	217.85	580420000	46	8356800
V6THT5;A8BLA6;E1EZ74	V6THT5;A8BLA6;E1EZ74	Nucleoside diphosphate kinase	DHA2_14135;GL50803_0014135	tr|V6THT5|V6THT5_GIAIN Nucleoside diphosphate kinase OS=Giardia intestinalis OX=5741 GN=DHA2_14135 PE=3 SV=1;tr|A8BLA6|A8BLA6_GIAIC Nucleoside diphosphate kinase OS=Giardia intestinalis (strain ATCC 50803 / WB clone C6) OX=184922 GN=GL50803_0014135 PE=3 SV	3	2	2	2	7	43.251	388	11.327	32684000	23	808900
V6TJN8;Q95061;A8BE38;E1F7L3	V6TJN8;Q95061;A8BE38;E1F7L3	NADP-dependent malic enzyme;Malic enzyme;Malate dehydrogenase	DHA2_14285;	tr|V6TJN8|V6TJN8_GIAIN NADP-dependent malic enzyme OS=Giardia intestinalis OX=5741 GN=DHA2_14285 PE=3 SV=1;tr|Q95061|Q95061_GIAIN Malic enzyme OS=Giardia intestinalis OX=5741 PE=3 SV=1;tr|A8BE38|A8BE38_GIAIC Malate dehydrogenase OS=Giardia intestinalis (st	4	21	21	19	35.7	61.456	557	209.29	3489700000	29	103710000
V6T934;A8BYX6	V6T934;A8BYX6	Protein tyrosine phosphatase;Low molecular weight protein-tyrosine-phosphatase	DHA2_14456;	tr|V6T934|V6T934_GIAIN Protein tyrosine phosphatase OS=Giardia intestinalis OX=5741 GN=DHA2_14456 PE=3 SV=1;tr|A8BYX6|A8BYX6_GIAIC Low molecular weight protein-tyrosine-phosphatase OS=Giardia intestinalis (strain ATCC 50803 / WB clone C6) OX=184922 GN=GL50	2	1	1	1	7.8	17.636	154	6.4634	9833100	10	983310
V6TJT0;A8B6L8;V6TX01;C6LX63;A0A132NTI8;E1EVY4	V6TJT0;A8B6L8;V6TX01;C6LX63;A0A132NTI8;E1EVY4	40S ribosomal protein S6;	DHA2_14620;GL50803_0014620;	tr|V6TJT0|V6TJT0_GIAIN 40S ribosomal protein S6 OS=Giardia intestinalis OX=5741 GN=DHA2_14620 PE=3 SV=1;tr|A8B6L8|A8B6L8_GIAIC 40S ribosomal protein S6 OS=Giardia intestinalis (strain ATCC 50803 / WB clone C6) OX=184922 GN=GL50803_0014620 PE=1 SV=1;tr|V6TX	6	10	10	10	38.7	28.028	248	75.795	954430000	12	79536000
V6TNE2;A8BY44;V6TV71;C6LVQ5;A0A132NVH0;E1EW56	V6TNE2;A8BY44;V6TV71;C6LVQ5;A0A132NVH0;E1EW56	Ankyrin repeat protein;Ankyrin repeat protein 1;	DHA2_14745;GL50803_0014745;	tr|V6TNE2|V6TNE2_GIAIN Ankyrin repeat protein OS=Giardia intestinalis OX=5741 GN=DHA2_14745 PE=4 SV=1;tr|A8BY44|A8BY44_GIAIC Ankyrin repeat protein 1 OS=Giardia intestinalis (strain ATCC 50803 / WB clone C6) OX=184922 GN=GL50803_0014745 PE=4 SV=1;tr|V6TV71	6	4	4	4	7.6	67.569	619	23.372	29820000	40	745490
V6TD31;A8BNM2;E1EYZ2	V6TD31;A8BNM2;E1EYZ2	Phosphatidylinositol 5-phosphate phosphatase;Type II inositol-1,4,5-trisphosphate 5-phosphatase	DHA2_14787;	tr|V6TD31|V6TD31_GIAIN Phosphatidylinositol 5-phosphate phosphatase OS=Giardia intestinalis OX=5741 GN=DHA2_14787 PE=4 SV=1;tr|A8BNM2|A8BNM2_GIAIC Type II inositol-1,4,5-trisphosphate 5-phosphatase OS=Giardia intestinalis (strain ATCC 50803 / WB clone C6)	3	2	2	2	2.6	82.834	732	11.812	45461000	42	468760
V6TP98;A8BGN4;E1EY99	V6TP98;A8BGN4	Uncharacterized protein	DHA2_150146;GL50803_0023004	tr|V6TP98|V6TP98_GIAIN Uncharacterized protein OS=Giardia intestinalis OX=5741 GN=DHA2_150146 PE=4 SV=1;tr|A8BGN4|A8BGN4_GIAIC Uncharacterized protein OS=Giardia intestinalis (strain ATCC 50803 / WB clone C6) OX=184922 GN=GL50803_0023004 PE=4 SV=1	3	3	3	3	22.4	18.19	165	28.481	36215000	14	2586800
V6TJL0;Q868I6;A8BGM5;E1EY95;V6U349;C6LPX0;A0A132NZQ2	V6TJL0;Q868I6;A8BGM5;E1EY95;V6U349;C6LPX0;A0A132NZQ2	H/ACA ribonucleoprotein complex subunit;	DHA2_150148;GAR-1;	tr|V6TJL0|V6TJL0_GIAIN H/ACA ribonucleoprotein complex subunit OS=Giardia intestinalis OX=5741 GN=DHA2_150148 PE=3 SV=1;tr|Q868I6|Q868I6_GIAIN H/ACA ribonucleoprotein complex subunit OS=Giardia intestinalis OX=5741 GN=GAR-1 PE=3 SV=1;tr|A8BGM5|A8BGM5_GIAIC	7	2	2	2	10.9	20.433	183	11.222	27946000	12	2328800
V6TPC2;D3KH78	V6TPC2;D3KH78	Uncharacterized protein;TPR repeat family protein	DHA2_150164;GL50803_0016271	tr|V6TPC2|V6TPC2_GIAIN Uncharacterized protein OS=Giardia intestinalis OX=5741 GN=DHA2_150164 PE=4 SV=1;tr|D3KH78|D3KH78_GIAIC TPR repeat family protein OS=Giardia intestinalis (strain ATCC 50803 / WB clone C6) OX=184922 GN=GL50803_0016271 PE=4 SV=1	2	1	1	1	2.4	51.214	453	6.1018	10039000	34	295270
V6TJP4;A8BGC8;V6U2L6;C6LQ13;A0A132NZS4	V6TJP4;A8BGC8;V6U2L6;C6LQ13;A0A132NZS4	RuvB-like helicase;	DHA2_150175;GL50803_009825;	tr|V6TJP4|V6TJP4_GIAIN RuvB-like helicase OS=Giardia intestinalis OX=5741 GN=DHA2_150175 PE=3 SV=1;tr|A8BGC8|A8BGC8_GIAIC RuvB-like helicase OS=Giardia intestinalis (strain ATCC 50803 / WB clone C6) OX=184922 GN=GL50803_009825 PE=3 SV=1;tr|V6U2L6|V6U2L6_GI	5	10	10	10	26.5	51.395	468	74.206	153000000	28	5361100
V6TJI0;A8BG37	V6TJI0;A8BG37	Putative Rho GTPase-activating protein;ARF GAP	DHA2_150208;GL50803_0022454	tr|V6TJI0|V6TJI0_GIAIN Putative Rho GTPase-activating protein OS=Giardia intestinalis OX=5741 GN=DHA2_150208 PE=4 SV=1;tr|A8BG37|A8BG37_GIAIC ARF GAP OS=Giardia intestinalis (strain ATCC 50803 / WB clone C6) OX=184922 GN=GL50803_0022454 PE=4 SV=1	2	1	1	1	6.1	18.46	163	6.0392	0	15	0
V6THC4;A8B320	V6THC4;A8B320	Uncharacterized protein	DHA2_150234;GL50803_0016478	tr|V6THC4|V6THC4_GIAIN Uncharacterized protein OS=Giardia intestinalis OX=5741 GN=DHA2_150234 PE=4 SV=1;tr|A8B320|A8B320_GIAIC Uncharacterized protein OS=Giardia intestinalis (strain ATCC 50803 / WB clone C6) OX=184922 GN=GL50803_0016478 PE=4 SV=1	2	1	1	1	2.1	64.803	628	6.9109	0	28	0
V6TIE3;A8B354;V6U4Q0;E1F086;C6LNZ2;A0A132NYD1	V6TIE3;A8B354;V6U4Q0;E1F086;C6LNZ2;A0A132NYD1	Ubiquitin carboxyl-terminal hydrolase;Ubiquitin carboxyl-terminal hydrolase 14	DHA2_150247;	tr|V6TIE3|V6TIE3_GIAIN Ubiquitin carboxyl-terminal hydrolase OS=Giardia intestinalis OX=5741 GN=DHA2_150247 PE=3 SV=1;tr|A8B354|A8B354_GIAIC Ubiquitin carboxyl-terminal hydrolase 14 OS=Giardia intestinalis (strain ATCC 50803 / WB clone C6) OX=184922 GN=GL5	6	2	2	2	2.8	91.842	813	11.423	17560000	38	239180
V6TBN5;A8B3N2	V6TBN5;A8B3N2	Uncharacterized protein	DHA2_150426;GL50803_007270	tr|V6TBN5|V6TBN5_GIAIN Uncharacterized protein OS=Giardia intestinalis OX=5741 GN=DHA2_150426 PE=4 SV=1;tr|A8B3N2|A8B3N2_GIAIC Uncharacterized protein OS=Giardia intestinalis (strain ATCC 50803 / WB clone C6) OX=184922 GN=GL50803_007270 PE=4 SV=1	2	1	1	1	1.8	81.747	716	5.9997	3681800	38	96891
V6TMV1;A8BMB1	V6TMV1;A8BMB1	NFACT RNA-binding domain-containing protein;Serologically defined colon cancer antigen 1	DHA2_150577;	tr|V6TMV1|V6TMV1_GIAIN NFACT RNA-binding domain-containing protein OS=Giardia intestinalis OX=5741 GN=DHA2_150577 PE=4 SV=1;tr|A8BMB1|A8BMB1_GIAIC Serologically defined colon cancer antigen 1 OS=Giardia intestinalis (strain ATCC 50803 / WB clone C6) OX=184	2	1	1	1	1.3	118.88	1063	7.1596	6028400	70	86120
V6THW2;A8BFI3;A0A132NZA5;C6M094;E1F122;V6U0G9	V6THW2;A8BFI3;A0A132NZA5;C6M094;E1F122;V6U0G9	Uncharacterized protein;	DHA2_150620;GL50803_003007;	tr|V6THW2|V6THW2_GIAIN Uncharacterized protein OS=Giardia intestinalis OX=5741 GN=DHA2_150620 PE=4 SV=1;tr|A8BFI3|A8BFI3_GIAIC Uncharacterized protein OS=Giardia intestinalis (strain ATCC 50803 / WB clone C6) OX=184922 GN=GL50803_003007 PE=4 SV=1;tr|A0A132	6	2	2	2	5.8	61.79	553	15.388	34069000	33	553320
V6TIS3;A8BXB8;V6TWJ7;C6LW15;A0A132NUW5;E1F5F8	V6TIS3;A8BXB8	Ankyrin repeat protein;Ankyrin repeat protein 1	DHA2_150654;GL50803_007414	tr|V6TIS3|V6TIS3_GIAIN Ankyrin repeat protein OS=Giardia intestinalis OX=5741 GN=DHA2_150654 PE=4 SV=1;tr|A8BXB8|A8BXB8_GIAIC Ankyrin repeat protein 1 OS=Giardia intestinalis (strain ATCC 50803 / WB clone C6) OX=184922 GN=GL50803_007414 PE=4 SV=1	6	3	3	3	9.7	40.658	370	25.659	90803000	22	1317100
V6TJG5;A8BCC6	V6TJG5;A8BCC6	Uncharacterized protein	DHA2_150925;GL50803_0016679	tr|V6TJG5|V6TJG5_GIAIN Uncharacterized protein OS=Giardia intestinalis OX=5741 GN=DHA2_150925 PE=4 SV=1;tr|A8BCC6|A8BCC6_GIAIC Uncharacterized protein OS=Giardia intestinalis (strain ATCC 50803 / WB clone C6) OX=184922 GN=GL50803_0016679 PE=4 SV=1	2	2	2	2	4.7	65.763	593	13.425	28681000	35	414630
V6TKG1;A0A644EYB1;A8BCG5;E1EWD0;V6U1F7;C6LRA2	V6TKG1;A0A644EYB1;A8BCG5;E1EWD0	Ankyrin repeat protein;Ankyrin repeat protein 3;	DHA2_150937;GL50803_0014800;	tr|V6TKG1|V6TKG1_GIAIN Ankyrin repeat protein OS=Giardia intestinalis OX=5741 GN=DHA2_150937 PE=4 SV=1;tr|A0A644EYB1|A0A644EYB1_GIAIC Ankyrin repeat protein 3 OS=Giardia intestinalis (strain ATCC 50803 / WB clone C6) OX=184922 GN=GL50803_0014800 PE=4 SV=1;	6	4	4	4	13	42.388	391	29.389	40377000	13	3105900
V6TQK1;A8BIG9;E1F724	V6TQK1;A8BIG9;E1F724	Variant-specific surface protein;Translation initiation factor	DHA2_151040;GL50803_0039587	tr|V6TQK1|V6TQK1_GIAIN Variant-specific surface protein OS=Giardia intestinalis OX=5741 GN=DHA2_151040 PE=4 SV=1;tr|A8BIG9|A8BIG9_GIAIC Translation initiation factor OS=Giardia intestinalis (strain ATCC 50803 / WB clone C6) OX=184922 GN=GL50803_0039587 PE=	3	2	2	2	1.6	149.88	1341	12.987	150770000	77	1958000
V6TLW2;A8BIM7	V6TLW2;A8BIM7	Uncharacterized protein	DHA2_151059;GL50803_007233	tr|V6TLW2|V6TLW2_GIAIN Uncharacterized protein OS=Giardia intestinalis OX=5741 GN=DHA2_151059 PE=4 SV=1;tr|A8BIM7|A8BIM7_GIAIC Uncharacterized protein OS=Giardia intestinalis (strain ATCC 50803 / WB clone C6) OX=184922 GN=GL50803_007233 PE=4 SV=1	2	2	2	2	5.3	47.054	432	11.348	18720000	30	624000
V6T9S3;A8B9C0;E1F831;V6TXJ4;C6LSX3;A0A132NNN8	V6T9S3;A8B9C0;E1F831;V6TXJ4;C6LSX3;A0A132NNN8	Heat repeat family protein;Importin beta;	DHA2_15106;GL50803_0015106;	tr|V6T9S3|V6T9S3_GIAIN Heat repeat family protein OS=Giardia intestinalis OX=5741 GN=DHA2_15106 PE=4 SV=1;sp|A8B9C0|IMPB_GIAIC Importin beta OS=Giardia intestinalis (strain ATCC 50803 / WB clone C6) OX=184922 GN=GL50803_0015106 PE=3 SV=1;tr|E1F831|E1F831_G	6	14	14	14	13.6	127.72	1151	118.31	521980000	51	7044700
V6TLG2;A8B2F8	V6TLG2;A8B2F8	tRNA (guanine-N(7)-)-methyltransferase	DHA2_151099;	tr|V6TLG2|V6TLG2_GIAIN tRNA (guanine-N(7)-)-methyltransferase OS=Giardia intestinalis OX=5741 GN=DHA2_151099 PE=3 SV=1;tr|A8B2F8|A8B2F8_GIAIC tRNA (guanine-N(7)-)-methyltransferase OS=Giardia intestinalis (strain ATCC 50803 / WB clone C6) OX=184922 GN=GL50	2	1	1	1	4.7	29.451	258	6.6345	5299700	7	757100
V6TMI8;A8B2U8	V6TMI8;A8B2U8	Serine/threonine protein kinase;Kinase, NEK	DHA2_151147;GL50803_0011040	tr|V6TMI8|V6TMI8_GIAIN Serine/threonine protein kinase OS=Giardia intestinalis OX=5741 GN=DHA2_151147 PE=4 SV=1;tr|A8B2U8|A8B2U8_GIAIC Kinase, NEK OS=Giardia intestinalis (strain ATCC 50803 / WB clone C6) OX=184922 GN=GL50803_0011040 PE=4 SV=1	2	2	2	2	7.2	36.063	321	11.742	0	20	0
V6TN10;A8B5Z8	V6TN10;A8B5Z8	Rubicon Homology domain-containing protein;Zinc-RING and/or ribbon domain-containing protein	DHA2_151298;	tr|V6TN10|V6TN10_GIAIN Rubicon Homology domain-containing protein OS=Giardia intestinalis OX=5741 GN=DHA2_151298 PE=4 SV=1;tr|A8B5Z8|A8B5Z8_GIAIC Zinc-RING and/or ribbon domain-containing protein OS=Giardia intestinalis (strain ATCC 50803 / WB clone C6) OX	2	1	1	1	1.6	84.05	767	6.2776	11793000	46	256370
V6TN25;A8B619	V6TN25;A8B619	Ankyrin repeat protein;Ankyrin repeat protein 1	DHA2_151307;GL50803_00103807	tr|V6TN25|V6TN25_GIAIN Ankyrin repeat protein OS=Giardia intestinalis OX=5741 GN=DHA2_151307 PE=4 SV=1;tr|A8B619|A8B619_GIAIC Ankyrin repeat protein 1 OS=Giardia intestinalis (strain ATCC 50803 / WB clone C6) OX=184922 GN=GL50803_00103807 PE=4 SV=1	2	1	1	1	0.8	103.51	946	6.1113	8980200	54	166300
V6T7Q4;A8BR53	V6T7Q4;A8BR53	Cleavage/polyadenylation specificity factor A subunit N-terminal domain-containing protein;	DHA2_151430;	tr|V6T7Q4|V6T7Q4_GIAIN Cleavage/polyadenylation specificity factor A subunit N-terminal domain-containing protein OS=Giardia intestinalis OX=5741 GN=DHA2_151430 PE=4 SV=1;tr|A8BR53|A8BR53_GIAIC Cleavage/polyadenylation specificity factor A subunit N-termin	2	1	1	1	1.7	90.501	825	6.7365	14435000	36	400970
V6TDN5;A8BR71	V6TDN5;A8BR71	Putative WD-repeat family protein;Sec31	DHA2_151432;GL50803_002562	tr|V6TDN5|V6TDN5_GIAIN Putative WD-repeat family protein OS=Giardia intestinalis OX=5741 GN=DHA2_151432 PE=3 SV=1;tr|A8BR71|A8BR71_GIAIC Sec31 OS=Giardia intestinalis (strain ATCC 50803 / WB clone C6) OX=184922 GN=GL50803_002562 PE=3 SV=1	2	3	3	3	3.2	109.85	1024	17.864	26974000	26	1037500
V6TEK1;D3KH09;V6TXJ6;C6LRM2;A0A132NW56;E1F3A7	V6TEK1;D3KH09	PCI domain-containing protein	DHA2_151452;GL50803_0015454	tr|V6TEK1|V6TEK1_GIAIN PCI domain-containing protein OS=Giardia intestinalis OX=5741 GN=DHA2_151452 PE=4 SV=1;tr|D3KH09|D3KH09_GIAIC PCI domain-containing protein OS=Giardia intestinalis (strain ATCC 50803 / WB clone C6) OX=184922 GN=GL50803_0015454 PE=4 S	6	4	4	4	8.5	53.179	480	26.22	58868000	33	1783900
V6TFQ7;D3KH05	V6TFQ7;D3KH05	Uncharacterized protein	DHA2_151466;GL50803_00115129	tr|V6TFQ7|V6TFQ7_GIAIN Uncharacterized protein OS=Giardia intestinalis OX=5741 GN=DHA2_151466 PE=4 SV=1;tr|D3KH05|D3KH05_GIAIC Uncharacterized protein OS=Giardia intestinalis (strain ATCC 50803 / WB clone C6) OX=184922 GN=GL50803_00115129 PE=4 SV=1	2	2	2	2	1.7	144.89	1263	13.715	8437300	75	112500
V6TJW2;A8BUQ4;E1EVU8;C6LYI3;V6TZZ3;A0A132NVG0	V6TJW2;A8BUQ4;E1EVU8	Putative DnaJ domain protein;Chaperone protein DnaJ;	DHA2_15148;GL50803_0015148;	tr|V6TJW2|V6TJW2_GIAIN Putative DnaJ domain protein OS=Giardia intestinalis OX=5741 GN=DHA2_15148 PE=4 SV=1;tr|A8BUQ4|A8BUQ4_GIAIC Chaperone protein DnaJ OS=Giardia intestinalis (strain ATCC 50803 / WB clone C6) OX=184922 GN=GL50803_0015148 PE=4 SV=1;tr|E1	6	4	4	4	6.7	67.407	614	24.356	67727000	38	1782300
V6TKX4;A8BB83;E1EXY5;V6U1J7;C6LU90;A0A132NV89	V6TKX4;A8BB83;E1EXY5	Ankyrin repeat protein;Ankyrin repeat protein 1;	DHA2_151595;GL50803_003147;	tr|V6TKX4|V6TKX4_GIAIN Ankyrin repeat protein OS=Giardia intestinalis OX=5741 GN=DHA2_151595 PE=4 SV=1;tr|A8BB83|A8BB83_GIAIC Ankyrin repeat protein 1 OS=Giardia intestinalis (strain ATCC 50803 / WB clone C6) OX=184922 GN=GL50803_003147 PE=4 SV=1;tr|E1EXY5	6	3	3	3	4.6	64.663	592	16.864	32224000	28	1150800
V6TM41;A8BB70	V6TM41;A8BB70	Metal-dependent phosphoesterase, PHP family protein;Metal-dependent phosphoesterase	DHA2_151605;	tr|V6TM41|V6TM41_GIAIN Metal-dependent phosphoesterase, PHP family protein OS=Giardia intestinalis OX=5741 GN=DHA2_151605 PE=4 SV=1;tr|A8BB70|A8BB70_GIAIC Metal-dependent phosphoesterase OS=Giardia intestinalis (strain ATCC 50803 / WB clone C6) OX=184922 G	2	1	1	1	3.4	36.239	320	6.1331	12100000	17	711750
V6TKF4;A8BAR3;V6TPR3;A8B6P7	V6TKF4;A8BAR3;V6TPR3;A8B6P7	Putative amino acid ABC transporter ATP-binding protein;ABC transporter family protein	DHA2_151660;	tr|V6TKF4|V6TKF4_GIAIN Putative amino acid ABC transporter ATP-binding protein OS=Giardia intestinalis OX=5741 GN=DHA2_151660 PE=4 SV=1;tr|A8BAR3|A8BAR3_GIAIC ABC transporter family protein OS=Giardia intestinalis (strain ATCC 50803 / WB clone C6) OX=18492	4	1	1	1	0.9	105.56	941	6.05	346200000	45	7693300
V6TMS5;E1F307;A8BQ24;C6LZR7;V6U2W6;A0A132NYY6	V6TMS5;E1F307;A8BQ24;C6LZR7;V6U2W6;A0A132NYY6	Exoribonuclease II;Ribonuclease, putative;Ribonuclease	DHA2_151700;GLP15_1027;	tr|V6TMS5|V6TMS5_GIAIN Exoribonuclease II OS=Giardia intestinalis OX=5741 GN=DHA2_151700 PE=4 SV=1;tr|E1F307|E1F307_GIAIA Ribonuclease, putative OS=Giardia intestinalis (strain P15) OX=658858 GN=GLP15_1027 PE=4 SV=1;tr|A8BQ24|A8BQ24_GIAIC Ribonuclease OS=G	6	2	2	2	2	116	1029	12.098	12115000	62	195400
V6TKF0;A8B3E4;E1F0F1	V6TKF0;A8B3E4;E1F0F1	Serine/threonine-protein kinase NEK;Kinase, NEK;	DHA2_151859;GL50803_0017318;	tr|V6TKF0|V6TKF0_GIAIN Serine/threonine-protein kinase NEK OS=Giardia intestinalis OX=5741 GN=DHA2_151859 PE=4 SV=1;tr|A8B3E4|A8B3E4_GIAIC Kinase, NEK OS=Giardia intestinalis (strain ATCC 50803 / WB clone C6) OX=184922 GN=GL50803_0017318 PE=4 SV=1;tr|E1F0F	3	2	2	2	2	135.76	1230	12.805	16242000	59	275290
V6TET0;A8B3D6	V6TET0;A8B3D6	Putative rhodanese-like proteiny domain superfamily protein;Dual specificity phosphatase Cdc25, putative	DHA2_151860;	tr|V6TET0|V6TET0_GIAIN Putative rhodanese-like proteiny domain superfamily protein OS=Giardia intestinalis OX=5741 GN=DHA2_151860 PE=4 SV=1;tr|A8B3D6|A8B3D6_GIAIC Dual specificity phosphatase Cdc25, putative OS=Giardia intestinalis (strain ATCC 50803 / WB	2	1	1	1	12.5	13.378	120	7.1014	17515000	10	1751500
V6TDC3;A8B4P6	V6TDC3;A8B4P6	Alpha/beta hydrolase superfamily protein;Alpha/beta hydrolase family protein	DHA2_151937;	tr|V6TDC3|V6TDC3_GIAIN Alpha/beta hydrolase superfamily protein OS=Giardia intestinalis OX=5741 GN=DHA2_151937 PE=4 SV=1;tr|A8B4P6|A8B4P6_GIAIC Alpha/beta hydrolase family protein OS=Giardia intestinalis (strain ATCC 50803 / WB clone C6) OX=184922 GN=GL508	2	1	1	1	3.6	30.999	275	5.9725	0	18	0
V6TG11;D3KG97	V6TG11;D3KG97	Uncharacterized protein	DHA2_151980;GL50803_0015991	tr|V6TG11|V6TG11_GIAIN Uncharacterized protein OS=Giardia intestinalis OX=5741 GN=DHA2_151980 PE=4 SV=1;tr|D3KG97|D3KG97_GIAIC Uncharacterized protein OS=Giardia intestinalis (strain ATCC 50803 / WB clone C6) OX=184922 GN=GL50803_0015991 PE=4 SV=1	2	1	1	1	1.2	111.48	1015	17.788	0	57	0
V6TEX7;A8B509	V6TEX7;A8B509	adenosylhomocysteine nucleosidase	DHA2_151989;	tr|V6TEX7|V6TEX7_GIAIN adenosylhomocysteine nucleosidase OS=Giardia intestinalis OX=5741 GN=DHA2_151989 PE=4 SV=1;tr|A8B509|A8B509_GIAIC adenosylhomocysteine nucleosidase OS=Giardia intestinalis (strain ATCC 50803 / WB clone C6) OX=184922 GN=GL50803_002019	2	3	3	3	12.8	28.938	265	17.44	171280000	16	3945700
V6THR8;A8BMA0;E1F2P8;V6TVL5;C6LRC9;A0A132NP08	V6THR8;A8BMA0	Emp24/gp25L/p24 family/GOLD protein;ERP3	DHA2_15204;GL50803_0015204	tr|V6THR8|V6THR8_GIAIN Emp24/gp25L/p24 family/GOLD protein OS=Giardia intestinalis OX=5741 GN=DHA2_15204 PE=3 SV=1;tr|A8BMA0|A8BMA0_GIAIC ERP3 OS=Giardia intestinalis (strain ATCC 50803 / WB clone C6) OX=184922 GN=GL50803_0015204 PE=3 SV=1	6	3	3	3	19.7	19.54	178	27.829	23981000	12	1998500
V6TG95;V6T7K8;A8B4C4;E1F1T8;C6LPJ5	V6TG95;V6T7K8;A8B4C4;E1F1T8	Putative thioredoxin superfamily protein;	DHA2_152043;DHA2_154672;	tr|V6TG95|V6TG95_GIAIN Putative thioredoxin superfamily protein OS=Giardia intestinalis OX=5741 GN=DHA2_152043 PE=4 SV=1;tr|V6T7K8|V6T7K8_GIAIN Putative thioredoxin superfamily protein OS=Giardia intestinalis OX=5741 GN=DHA2_154672 PE=4 SV=1;tr|A8B4C4|A8B4	5	10	10	2	74.8	13.814	123	188.56	1442300000	8	155190000
V6TIP1;A8B747;E1F400;V6TU22;C6LUS7;A0A132NU74	V6TIP1;A8B747;E1F400;V6TU22;C6LUS7;A0A132NU74	Serine/threonine-protein phosphatase	DHA2_15214;	tr|V6TIP1|V6TIP1_GIAIN Serine/threonine-protein phosphatase OS=Giardia intestinalis OX=5741 GN=DHA2_15214 PE=3 SV=1;tr|A8B747|A8B747_GIAIC Serine/threonine-protein phosphatase OS=Giardia intestinalis (strain ATCC 50803 / WB clone C6) OX=184922 GN=GL50803_0	6	14	14	13	40.9	35.474	308	153.77	1119000000	18	51402000
V6TJW3;A8B700	V6TJW3;A8B700	Adenylate kinase	DHA2_152318;GL50803_0090402	tr|V6TJW3|V6TJW3_GIAIN Adenylate kinase OS=Giardia intestinalis OX=5741 GN=DHA2_152318 PE=3 SV=1;tr|A8B700|A8B700_GIAIC Adenylate kinase OS=Giardia intestinalis (strain ATCC 50803 / WB clone C6) OX=184922 GN=GL50803_0090402 PE=3 SV=1	2	1	1	1	6.8	21.315	190	11.063	8105800	12	675480
V6TIY9;A8B6Z3;E1EXC6;C6LYQ9;A0A132NVU3	V6TIY9;A8B6Z3;E1EXC6;C6LYQ9;A0A132NVU3	Phosphatidylinositol 3,5-bisphosphate-binding protein ATG18;WD-40 repeat protein family	DHA2_152323;	tr|V6TIY9|V6TIY9_GIAIN Phosphatidylinositol 3,5-bisphosphate-binding protein ATG18 OS=Giardia intestinalis OX=5741 GN=DHA2_152323 PE=3 SV=1;tr|A8B6Z3|A8B6Z3_GIAIC WD-40 repeat protein family OS=Giardia intestinalis (strain ATCC 50803 / WB clone C6) OX=1849	5	13	13	13	37.4	38.531	342	137.13	1391200000	23	59900000
V6TDZ0;A8B5M0;E1F4G0;V6TPB1;C6LV91;A0A132NMZ6	V6TDZ0;A8B5M0	Ankyrin repeat protein;Ankyrin repeat protein 1	DHA2_152434;GL50803_009720	tr|V6TDZ0|V6TDZ0_GIAIN Ankyrin repeat protein OS=Giardia intestinalis OX=5741 GN=DHA2_152434 PE=4 SV=1;tr|A8B5M0|A8B5M0_GIAIC Ankyrin repeat protein 1 OS=Giardia intestinalis (strain ATCC 50803 / WB clone C6) OX=184922 GN=GL50803_009720 PE=4 SV=1	6	12	12	12	11.5	112.99	1024	115.32	180100000	68	2192700
V6TDB0;A8B5H9	V6TDB0;A8B5H9	Glycerophosphoryl diester phosphodiesterase;Glycerophosphocholine phosphodiesterase	DHA2_152450;	tr|V6TDB0|V6TDB0_GIAIN Glycerophosphoryl diester phosphodiesterase OS=Giardia intestinalis OX=5741 GN=DHA2_152450 PE=4 SV=1;tr|A8B5H9|A8B5H9_GIAIC Glycerophosphocholine phosphodiesterase OS=Giardia intestinalis (strain ATCC 50803 / WB clone C6) OX=184922 G	2	1	1	1	1.9	68.588	619	6.2301	6144400	35	175550
V6THJ0;E1EWK5;A8BK58;C6M080;V6U3Q1;A0A132NZV9	V6THJ0;E1EWK5;A8BK58;C6M080;V6U3Q1;A0A132NZV9	Molecular chaperone, HSP90 family protein;Grp94/Hsp90;	DHA2_15247;GLP15_1974;	tr|V6THJ0|V6THJ0_GIAIN Molecular chaperone, HSP90 family protein OS=Giardia intestinalis OX=5741 GN=DHA2_15247 PE=3 SV=1;tr|E1EWK5|E1EWK5_GIAIA Grp94/Hsp90 OS=Giardia intestinalis (strain P15) OX=658858 GN=GLP15_1974 PE=3 SV=1;tr|A8BK58|A8BK58_GIAIC Glucos	6	10	10	10	13.3	99.844	877	76.557	235760000	55	2887500
V6TC10;Q95WU4;A8BTP1;Q9BI02;A0A141FNT9;A0A141FNT8;A0A0K0VHI7;A0A141FNT7;E1F3Y2;V6U445;Q01832;C6LNS7;A0A132NZJ4	V6TC10;Q95WU4;A8BTP1;Q9BI02;A0A141FNT9;A0A141FNT8;A0A0K0VHI7;A0A141FNT7	C4 group specific protein;C4 protein	DHA2_152568;	tr|V6TC10|V6TC10_GIAIN C4 group specific protein OS=Giardia intestinalis OX=5741 GN=DHA2_152568 PE=4 SV=1;tr|Q95WU4|Q95WU4_GIAIN C4 protein OS=Giardia intestinalis OX=5741 PE=4 SV=1;tr|A8BTP1|A8BTP1_GIAIC C4 group specific protein OS=Giardia intestinalis (	13	8	8	8	52.5	21.892	198	91.466	1770100000	13	83613000
V6TGY3;C6LNL5;A8BBP3;V6TZ96;A0A132NSG6;E1F5V7	V6TGY3;C6LNL5;A8BBP3;V6TZ96;A0A132NSG6;E1F5V7	SSU ribosomal protein S15;Ribosomal protein S15;	DHA2_15260;GL50581_319;	tr|V6TGY3|V6TGY3_GIAIN SSU ribosomal protein S15 OS=Giardia intestinalis OX=5741 GN=DHA2_15260 PE=3 SV=1;tr|C6LNL5|C6LNL5_GIAIB Ribosomal protein S15 OS=Giardia intestinalis (strain ATCC 50581 / GS clone H7) OX=598745 GN=GL50581_319 PE=3 SV=1;tr|A8BBP3|A8B	6	2	2	2	10.3	16.662	145	11.62	260140000	12	21678000
V6TFD5;A8B8T1	V6TFD5;A8B8T1	CDC19	DHA2_152675;GL50803_0017413	tr|V6TFD5|V6TFD5_GIAIN CDC19 OS=Giardia intestinalis OX=5741 GN=DHA2_152675 PE=4 SV=1;tr|A8B8T1|A8B8T1_GIAIC CDC19 OS=Giardia intestinalis (strain ATCC 50803 / WB clone C6) OX=184922 GN=GL50803_0017413 PE=4 SV=1	2	1	1	1	1.1	147.96	1317	6.427	4421000	67	65986
V6TAA3;A8BHA7;V6U0N6;C6LWZ7;A0A132NUD8;E1F630	V6TAA3;A8BHA7;V6U0N6;C6LWZ7;A0A132NUD8	Clathrin light chain;	DHA2_152726;GL50803_004259;	tr|V6TAA3|V6TAA3_GIAIN Clathrin light chain OS=Giardia intestinalis OX=5741 GN=DHA2_152726 PE=4 SV=1;tr|A8BHA7|A8BHA7_GIAIC Clathrin light chain OS=Giardia intestinalis (strain ATCC 50803 / WB clone C6) OX=184922 GN=GL50803_004259 PE=4 SV=1;tr|V6U0N6|V6U0N	6	3	3	3	11	30.409	283	19.683	1302200	10	130220
V6TDH5;A8B4X8;E1F248;V6TVU9;C6LXU4;A0A132NSW9	V6TDH5;A8B4X8	Uncharacterized protein	DHA2_152814;GL50803_008745	tr|V6TDH5|V6TDH5_GIAIN Uncharacterized protein OS=Giardia intestinalis OX=5741 GN=DHA2_152814 PE=4 SV=1;tr|A8B4X8|A8B4X8_GIAIC Uncharacterized protein OS=Giardia intestinalis (strain ATCC 50803 / WB clone C6) OX=184922 GN=GL50803_008745 PE=4 SV=1	6	5	5	5	3.5	157.32	1414	31.892	28690000	81	354200
V6TNG0;Q4VPQ7;E2RTW5	V6TNG0;Q4VPQ7;E2RTW5	Alpha-19 giardin	DHA2_152908;	tr|V6TNG0|V6TNG0_GIAIN Alpha-19 giardin OS=Giardia intestinalis OX=5741 GN=DHA2_152908 PE=4 SV=1;tr|Q4VPQ7|Q4VPQ7_GIAIN Alpha-19 giardin OS=Giardia intestinalis OX=5741 PE=4 SV=1;tr|E2RTW5|E2RTW5_GIAIC Alpha-19 giardin OS=Giardia intestinalis (strain ATCC	3	1	1	1	3	47.968	438	7.5151	1353600	23	58851
V6TAS0;A8BSN8	V6TAS0;A8BSN8	Serine/threonine protein kinase;Kinase, NEK	DHA2_153109;GL50803_006680	tr|V6TAS0|V6TAS0_GIAIN Serine/threonine protein kinase OS=Giardia intestinalis OX=5741 GN=DHA2_153109 PE=4 SV=1;tr|A8BSN8|A8BSN8_GIAIC Kinase, NEK OS=Giardia intestinalis (strain ATCC 50803 / WB clone C6) OX=184922 GN=GL50803_006680 PE=4 SV=1	2	1	1	1	2.9	38.891	349	6.8988	989510	23	43022
V6T820;A8BP13;A0A132NNI4;V6TRB0;C6LP36	V6T820;A8BP13;A0A132NNI4	alanine transaminase;	DHA2_153120;GL50803_0016363;	tr|V6T820|V6T820_GIAIN alanine transaminase OS=Giardia intestinalis OX=5741 GN=DHA2_153120 PE=3 SV=1;tr|A8BP13|A8BP13_GIAIC alanine transaminase OS=Giardia intestinalis (strain ATCC 50803 / WB clone C6) OX=184922 GN=GL50803_0016363 PE=3 SV=1;tr|A0A132NNI4|	5	7	7	7	16.7	53.075	479	61.765	206310000	30	6877100
V6TA85	V6TA85	Variant-specific surface protein	DHA2_153242	tr|V6TA85|V6TA85_GIAIN Variant-specific surface protein OS=Giardia intestinalis OX=5741 GN=DHA2_153242 PE=4 SV=1	1	1	1	1	3.8	43.578	400	-2	36820000	20	1841000
V6TEM6;A8BS32	V6TEM6;A8BS32	Uncharacterized protein	DHA2_153250;GL50803_0021201	tr|V6TEM6|V6TEM6_GIAIN Uncharacterized protein OS=Giardia intestinalis OX=5741 GN=DHA2_153250 PE=4 SV=1;tr|A8BS32|A8BS32_GIAIC Uncharacterized protein OS=Giardia intestinalis (strain ATCC 50803 / WB clone C6) OX=184922 GN=GL50803_0021201 PE=4 SV=1	2	2	2	2	10	29.919	270	12.829	63312000	13	3215200
V6TFT1;A8BGZ7	V6TFT1;A8BGZ7	Uncharacterized protein	DHA2_153273;GL50803_0024453	tr|V6TFT1|V6TFT1_GIAIN Uncharacterized protein OS=Giardia intestinalis OX=5741 GN=DHA2_153273 PE=4 SV=1;tr|A8BGZ7|A8BGZ7_GIAIC Uncharacterized protein OS=Giardia intestinalis (strain ATCC 50803 / WB clone C6) OX=184922 GN=GL50803_0024453 PE=4 SV=1	2	1	1	1	4	29.976	272	7.0034	9149000	14	653500
V6TB52;A8BPT8;V6TW05;C6LSV1;A0A132NTE4;E1F3J7	V6TB52;A8BPT8	Ankyrin repeat protein;Ankyrin repeat protein 1	DHA2_153332;GL50803_0088369	tr|V6TB52|V6TB52_GIAIN Ankyrin repeat protein OS=Giardia intestinalis OX=5741 GN=DHA2_153332 PE=4 SV=1;tr|A8BPT8|A8BPT8_GIAIC Ankyrin repeat protein 1 OS=Giardia intestinalis (strain ATCC 50803 / WB clone C6) OX=184922 GN=GL50803_0088369 PE=4 SV=1	6	3	3	3	3.9	92.174	843	16.865	26293000	51	515550
V6T9U8;A8BPT7;C6LSV0;V6U0J0;A0A132NTB5;E1F3J6	V6T9U8;A8BPT7;C6LSV0;V6U0J0;A0A132NTB5	Ankyrin repeat protein;Ankyrin repeat protein 3;	DHA2_153333;GL50803_004383;	tr|V6T9U8|V6T9U8_GIAIN Ankyrin repeat protein OS=Giardia intestinalis OX=5741 GN=DHA2_153333 PE=4 SV=1;tr|A8BPT7|A8BPT7_GIAIC Ankyrin repeat protein 3 OS=Giardia intestinalis (strain ATCC 50803 / WB clone C6) OX=184922 GN=GL50803_004383 PE=4 SV=1;tr|C6LSV0	6	6	6	6	9.2	83.907	785	46.798	81739000	39	2095900
V6T9X5;A8BPS3;E1F3I7	V6T9X5;A8BPS3;E1F3I7	Chromosome segregation protein SMC (Fragment);ZipA;	DHA2_153337;GL50803_0014252;	tr|V6T9X5|V6T9X5_GIAIN Chromosome segregation protein SMC (Fragment) OS=Giardia intestinalis OX=5741 GN=DHA2_153337 PE=4 SV=1;tr|A8BPS3|A8BPS3_GIAIC ZipA OS=Giardia intestinalis (strain ATCC 50803 / WB clone C6) OX=184922 GN=GL50803_0014252 PE=4 SV=1;tr|E1	3	2	2	2	4.8	47.825	434	11.763	11540000	29	397940
V6TCF9;A8BRG1	V6TCF9;A8BRG1	Nucleoporin	DHA2_153358;GL50803_006139	tr|V6TCF9|V6TCF9_GIAIN Nucleoporin OS=Giardia intestinalis OX=5741 GN=DHA2_153358 PE=4 SV=1;tr|A8BRG1|A8BRG1_GIAIC Nucleoporin OS=Giardia intestinalis (strain ATCC 50803 / WB clone C6) OX=184922 GN=GL50803_006139 PE=4 SV=1	2	1	1	1	2.1	60.245	566	10.448	615440	20	30772
V6TJC4;A8BHQ9	V6TJC4;A8BHQ9	phosphatidate cytidylyltransferase	DHA2_153548;	tr|V6TJC4|V6TJC4_GIAIN phosphatidate cytidylyltransferase OS=Giardia intestinalis OX=5741 GN=DHA2_153548 PE=3 SV=1;tr|A8BHQ9|A8BHQ9_GIAIC phosphatidate cytidylyltransferase OS=Giardia intestinalis (strain ATCC 50803 / WB clone C6) OX=184922 GN=GL50803_0016	2	1	1	1	2.9	41.607	376	7.1528	14611000	16	913190
V6TF75;A8BHQ3;E1EZ15;E1EZ14;V6TXJ3;C6LV43;A0A132NW92	V6TF75;A8BHQ3;E1EZ15;E1EZ14	Uncharacterized protein;Vacuolar protein sorting 24;	DHA2_153550;GL50803_007323;	tr|V6TF75|V6TF75_GIAIN Uncharacterized protein OS=Giardia intestinalis OX=5741 GN=DHA2_153550 PE=3 SV=1;tr|A8BHQ3|A8BHQ3_GIAIC Vacuolar protein sorting 24 OS=Giardia intestinalis (strain ATCC 50803 / WB clone C6) OX=184922 GN=GL50803_007323 PE=3 SV=1;tr|E1	7	4	4	4	20.9	22.905	206	26.514	127440000	13	7234400
V6T947;A8BZ69;E1F1K5	V6T947;A8BZ69;E1F1K5	RING-type domain-containing protein	DHA2_153875;	tr|V6T947|V6T947_GIAIN RING-type domain-containing protein OS=Giardia intestinalis OX=5741 GN=DHA2_153875 PE=4 SV=1;tr|A8BZ69|A8BZ69_GIAIC RING-type domain-containing protein OS=Giardia intestinalis (strain ATCC 50803 / WB clone C6) OX=184922 GN=GL50803_00	3	2	2	2	1.3	175.29	1585	14.579	8810000	77	114420
V6T9C3;A8BNT2;B0F256;B0F261;B0F257;E1F4E3;C6LR88;V6TT02;A0A132NRU6	V6T9C3;A8BNT2;B0F256;B0F261;B0F257	ATPase involved in DNA repair/chromosome segregation;Spindle pole protein, putative	DHA2_153884;	tr|V6T9C3|V6T9C3_GIAIN ATPase involved in DNA repair/chromosome segregation OS=Giardia intestinalis OX=5741 GN=DHA2_153884 PE=4 SV=1;tr|A8BNT2|A8BNT2_GIAIC Spindle pole protein, putative OS=Giardia intestinalis (strain ATCC 50803 / WB clone C6) OX=184922 G	9	19	19	19	34.8	62.318	554	139.67	813970000	36	19396000
V6T851;E1F7B8;A8BXG3	V6T851;E1F7B8;A8BXG3	Chromosome segregation protein SMC;Coiled-coil protein;	DHA2_154040;GLP15_1738;	tr|V6T851|V6T851_GIAIN Chromosome segregation protein SMC OS=Giardia intestinalis OX=5741 GN=DHA2_154040 PE=4 SV=1;tr|E1F7B8|E1F7B8_GIAIA Coiled-coil protein OS=Giardia intestinalis (strain P15) OX=658858 GN=GLP15_1738 PE=4 SV=1;tr|A8BXG3|A8BXG3_GIAIC Coil	3	1	1	1	0.5	196.56	1737	5.9698	24206000	134	180650
V6T874	V6T874	Vesicle-fusing ATPase	DHA2_154042	tr|V6T874|V6T874_GIAIN Vesicle-fusing ATPase OS=Giardia intestinalis OX=5741 GN=DHA2_154042 PE=3 SV=1	1	14	7	0	19.6	90.778	830	44.045	110970000	48	431510
V6T912;A8BZ00;E1EVM8	V6T912;A8BZ00;E1EVM8	Uncharacterized protein;	DHA2_154345;GL50803_0015847;	tr|V6T912|V6T912_GIAIN Uncharacterized protein OS=Giardia intestinalis OX=5741 GN=DHA2_154345 PE=4 SV=1;tr|A8BZ00|A8BZ00_GIAIC Uncharacterized protein OS=Giardia intestinalis (strain ATCC 50803 / WB clone C6) OX=184922 GN=GL50803_0015847 PE=4 SV=1;tr|E1EVM	3	2	2	2	8.2	31.582	282	11.512	77211000	19	2738600
V6TDL4;A8BQK9;A0A644F0V1	V6TDL4;A8BQK9;A0A644F0V1	Uncharacterized protein;	DHA2_154378;GL50803_4883;	tr|V6TDL4|V6TDL4_GIAIN Uncharacterized protein OS=Giardia intestinalis OX=5741 GN=DHA2_154378 PE=4 SV=1;tr|A8BQK9|A8BQK9_GIAIC Uncharacterized protein OS=Giardia intestinalis (strain ATCC 50803 / WB clone C6) OX=184922 GN=GL50803_4883 PE=4 SV=1;tr|A0A644F0	3	2	2	2	1.7	155.89	1399	20.211	23208000	79	293780
V6TF17;A8B470;E1F1Q2;V6U4C9;C6LWU7	V6TF17;A8B470;E1F1Q2	RanBD1 domain-containing protein	DHA2_154456;GL50803_0014213	tr|V6TF17|V6TF17_GIAIN RanBD1 domain-containing protein OS=Giardia intestinalis OX=5741 GN=DHA2_154456 PE=4 SV=1;tr|A8B470|A8B470_GIAIC RanBD1 domain-containing protein OS=Giardia intestinalis (strain ATCC 50803 / WB clone C6) OX=184922 GN=GL50803_0014213	5	5	5	5	19.7	33.05	300	30.16	116400000	26	3513500
V6TFI3;A8BLT1;E1EYB1;V6TYA0;C6LSF6;A0A132NVV4	V6TFI3;A8BLT1;E1EYB1;V6TYA0;C6LSF6;A0A132NVV4	RRM domain-containing protein	DHA2_154527;GL50803_006896	tr|V6TFI3|V6TFI3_GIAIN RRM domain-containing protein OS=Giardia intestinalis OX=5741 GN=DHA2_154527 PE=4 SV=1;tr|A8BLT1|A8BLT1_GIAIC RRM domain-containing protein OS=Giardia intestinalis (strain ATCC 50803 / WB clone C6) OX=184922 GN=GL50803_006896 PE=4 SV	6	2	2	2	7.4	31.296	284	13.907	16356000	19	860820
V6TFJ3;A8BLW4	V6TFJ3;A8BLW4	Uncharacterized protein	DHA2_154537;GL50803_006330	tr|V6TFJ3|V6TFJ3_GIAIN Uncharacterized protein OS=Giardia intestinalis OX=5741 GN=DHA2_154537 PE=4 SV=1;tr|A8BLW4|A8BLW4_GIAIC Uncharacterized protein OS=Giardia intestinalis (strain ATCC 50803 / WB clone C6) OX=184922 GN=GL50803_006330 PE=4 SV=1	2	7	7	7	25.5	29.398	271	75.969	699080000	12	29998000
V6TH93;A8BLY6	V6TH93;A8BLY6	Putative membrane spanning protein;Uncharacterized protein	DHA2_154543;GL50803_007663	tr|V6TH93|V6TH93_GIAIN Putative membrane spanning protein OS=Giardia intestinalis OX=5741 GN=DHA2_154543 PE=4 SV=1;tr|A8BLY6|A8BLY6_GIAIC Uncharacterized protein OS=Giardia intestinalis (strain ATCC 50803 / WB clone C6) OX=184922 GN=GL50803_007663 PE=4 SV=	2	1	1	1	3.5	57.375	513	19.455	26532000	28	947590
V6TFL7;A8BM21	V6TFL7;A8BM21	Transporter, UAA family protein;UAA transporter family protein	DHA2_15483;GL50803_0015483	tr|V6TFL7|V6TFL7_GIAIN Transporter, UAA family protein OS=Giardia intestinalis OX=5741 GN=DHA2_15483 PE=4 SV=1;tr|A8BM21|A8BM21_GIAIC UAA transporter family protein OS=Giardia intestinalis (strain ATCC 50803 / WB clone C6) OX=184922 GN=GL50803_0015483 PE=4	2	1	1	1	5.9	42.533	387	5.923	16147000	18	897050
V6TMG4;A8B2Q4;E1F004;V6U4G5;C6LZ61;A0A132P0X4	V6TMG4;A8B2Q4;E1F004;V6U4G5;C6LZ61;A0A132P0X4	LSU ribosomal protein L21E;Ribosomal protein L21;	DHA2_15520;GL50803_0015520;	tr|V6TMG4|V6TMG4_GIAIN LSU ribosomal protein L21E OS=Giardia intestinalis OX=5741 GN=DHA2_15520 PE=3 SV=1;tr|A8B2Q4|A8B2Q4_GIAIC Ribosomal protein L21 OS=Giardia intestinalis (strain ATCC 50803 / WB clone C6) OX=184922 GN=GL50803_0015520 PE=1 SV=1;tr|E1F00	6	6	6	6	40.3	18.247	159	115.67	1251900000	11	81878000
V6T8X4;A8BZ45;E1EVP8;C6LR28;A0A132NP15;V6TQP9	V6T8X4;A8BZ45;E1EVP8;C6LR28;A0A132NP15;V6TQP9	Outer dynein arm-docking complex subunit 4	DHA2_15549;	tr|V6T8X4|V6T8X4_GIAIN Outer dynein arm-docking complex subunit 4 OS=Giardia intestinalis OX=5741 GN=DHA2_15549 PE=4 SV=1;tr|A8BZ45|A8BZ45_GIAIC Outer dynein arm-docking complex subunit 4 OS=Giardia intestinalis (strain ATCC 50803 / WB clone C6) OX=184922	6	4	4	4	5.4	81.597	745	24.201	22912000	38	392340
V6TDY3;E1F3L8;A8BPX1;V6U6J2;C6LXA6;A0A132NZ73	V6TDY3;E1F3L8;A8BPX1;V6U6J2;C6LXA6;A0A132NZ73	Uncharacterized protein;	DHA2_15603;GLP15_3408;	tr|V6TDY3|V6TDY3_GIAIN Uncharacterized protein OS=Giardia intestinalis OX=5741 GN=DHA2_15603 PE=4 SV=1;tr|E1F3L8|E1F3L8_GIAIA Uncharacterized protein OS=Giardia intestinalis (strain P15) OX=658858 GN=GLP15_3408 PE=4 SV=1;tr|A8BPX1|A8BPX1_GIAIC Uncharacteri	6	2	2	2	9.2	30.398	261	14.641	19982000	19	1051700
V6TF93;P38543;E1F4L8;A8BS62;V6TXR7;C6LVE1;A0A132NSD0	V6TF93;P38543;E1F4L8;A8BS62;V6TXR7;C6LVE1;A0A132NSD0	GTP-binding nuclear protein;GTP-binding nuclear protein Ran	DHA2_15869;	tr|V6TF93|V6TF93_GIAIN GTP-binding nuclear protein OS=Giardia intestinalis OX=5741 GN=DHA2_15869 PE=3 SV=1;sp|P38543|RAN_GIAIN GTP-binding nuclear protein Ran OS=Giardia intestinalis OX=5741 PE=3 SV=1;tr|E1F4L8|E1F4L8_GIAIA GTP-binding nuclear protein OS=G	7	7	7	7	31.9	25.421	226	83.892	2076400000	15	101520000
V6TJK6;E1EYA0;C6LPW5;A8BGN5;V6U344;A0A132NZM4	V6TJK6;E1EYA0;C6LPW5;A8BGN5;V6U344;A0A132NZM4	Serine/threonine-protein kinase NEK;Kinase, NEK;	DHA2_15953;GLP15_2130;	tr|V6TJK6|V6TJK6_GIAIN Serine/threonine-protein kinase NEK OS=Giardia intestinalis OX=5741 GN=DHA2_15953 PE=4 SV=1;tr|E1EYA0|E1EYA0_GIAIA Kinase, NEK OS=Giardia intestinalis (strain P15) OX=658858 GN=GLP15_2130 PE=4 SV=1;tr|C6LPW5|C6LPW5_GIAIB Kinase, NEK	6	4	4	4	3.8	124.75	1117	29.693	27124000	69	364350
V6TGB8;E1EZ26;A8BHW1;V6U2U5;C6LVC3;A0A132NV91	V6TGB8;E1EZ26;A8BHW1;V6U2U5;C6LVC3;A0A132NV91	Protein kinase domain protein;Kinase, CAMK CAMKL;	DHA2_16034;GLP15_4290;	tr|V6TGB8|V6TGB8_GIAIN Protein kinase domain protein OS=Giardia intestinalis OX=5741 GN=DHA2_16034 PE=3 SV=1;tr|E1EZ26|E1EZ26_GIAIA Kinase, CAMK CAMKL OS=Giardia intestinalis (strain P15) OX=658858 GN=GLP15_4290 PE=3 SV=1;tr|A8BHW1|A8BHW1_GIAIC Kinase, CAM	6	4	4	4	9.7	49.29	432	30.325	68033000	29	1815400
V6TAN5;E1F637;A8BHC4;V6TW44;C6LWZ1;A0A132NUC2	V6TAN5;E1F637;A8BHC4;V6TW44;C6LWZ1;A0A132NUC2	Uncharacterized protein;	DHA2_16067;GLP15_1936;	tr|V6TAN5|V6TAN5_GIAIN Uncharacterized protein OS=Giardia intestinalis OX=5741 GN=DHA2_16067 PE=4 SV=1;tr|E1F637|E1F637_GIAIA Uncharacterized protein OS=Giardia intestinalis (strain P15) OX=658858 GN=GLP15_1936 PE=4 SV=1;tr|A8BHC4|A8BHC4_GIAIC Uncharacteri	6	2	2	2	7.2	35.254	321	17.122	22810000	20	1140500
V6T9U7;A8BYA6;V6TT15;C6LPS6;A0A132P0L3	V6T9U7;A8BYA6;V6TT15;C6LPS6;A0A132P0L3	LSU ribosomal protein L36E;Ribosomal protein L36-1;	DHA2_16114;GL50803_0016114;	tr|V6T9U7|V6T9U7_GIAIN LSU ribosomal protein L36E OS=Giardia intestinalis OX=5741 GN=DHA2_16114 PE=3 SV=1;tr|A8BYA6|A8BYA6_GIAIC Ribosomal protein L36-1 OS=Giardia intestinalis (strain ATCC 50803 / WB clone C6) OX=184922 GN=GL50803_0016114 PE=1 SV=1;tr|V6T	5	4	4	4	43.3	10.559	90	25.243	513600000	4	40055000
V6TH14;A8BBI5;Q8ISL9;E1F5S4;V6TRC5;C6LU01;A0A132NPW7	V6TH14;A8BBI5;Q8ISL9;E1F5S4;V6TRC5;C6LU01	T-complex protein 1 subunit eta	DHA2_16124;GL50803_0016124	tr|V6TH14|V6TH14_GIAIN T-complex protein 1 subunit eta OS=Giardia intestinalis OX=5741 GN=DHA2_16124 PE=3 SV=1;tr|A8BBI5|A8BBI5_GIAIC T-complex protein 1 subunit eta OS=Giardia intestinalis (strain ATCC 50803 / WB clone C6) OX=184922 GN=GL50803_0016124 PE=	7	17	17	17	33.4	64.711	595	140.99	349610000	43	6908100
V6TDQ9;E1F0S0;A8BX32	V6TDQ9;E1F0S0;A8BX32	Uncharacterized protein;	DHA2_16156;GLP15_4219;	tr|V6TDQ9|V6TDQ9_GIAIN Uncharacterized protein OS=Giardia intestinalis OX=5741 GN=DHA2_16156 PE=4 SV=1;tr|E1F0S0|E1F0S0_GIAIA Uncharacterized protein OS=Giardia intestinalis (strain P15) OX=658858 GN=GLP15_4219 PE=4 SV=1;tr|A8BX32|A8BX32_GIAIC Ankyrin repe	3	1	1	1	5.7	21.162	192	6.1158	17962000	11	1632900
V6TIQ3;A8BGH6	V6TIQ3;A8BGH6	Serine/threonine-protein kinase NEK;Kinase, NEK	DHA2_16272;GL50803_0016272	tr|V6TIQ3|V6TIQ3_GIAIN Serine/threonine-protein kinase NEK OS=Giardia intestinalis OX=5741 GN=DHA2_16272 PE=4 SV=1;tr|A8BGH6|A8BGH6_GIAIC Kinase, NEK OS=Giardia intestinalis (strain ATCC 50803 / WB clone C6) OX=184922 GN=GL50803_0016272 PE=4 SV=1	2	2	1	1	2.4	136.59	1233	6.4503	7606800	69	110240
V6T9J4;A8BZ78;V6TR34;C6LT77;E1F1K8;A0A132NQG2	V6T9J4;A8BZ78;V6TR34;C6LT77;E1F1K8;A0A132NQG2	LSU ribosomal protein L15P;Ribosomal protein L27a;	DHA2_16310;GL50803_0016310;	tr|V6T9J4|V6T9J4_GIAIN LSU ribosomal protein L15P OS=Giardia intestinalis OX=5741 GN=DHA2_16310 PE=3 SV=1;tr|A8BZ78|A8BZ78_GIAIC Ribosomal protein L27a OS=Giardia intestinalis (strain ATCC 50803 / WB clone C6) OX=184922 GN=GL50803_0016310 PE=1 SV=1;tr|V6TR	6	7	7	7	36.9	17.129	149	84.233	898150000	10	80588000
V6TDJ9;A8BNG7;E1EYW4;V6TY00;C6LYJ3;A0A132NVQ6	V6TDJ9;A8BNG7;E1EYW4;V6TY00;C6LYJ3;A0A132NVQ6	tRNA pseudouridine synthase;DRAP deaminase;	DHA2_16328;GL50803_0016328;	tr|V6TDJ9|V6TDJ9_GIAIN tRNA pseudouridine synthase OS=Giardia intestinalis OX=5741 GN=DHA2_16328 PE=4 SV=1;tr|A8BNG7|A8BNG7_GIAIC DRAP deaminase OS=Giardia intestinalis (strain ATCC 50803 / WB clone C6) OX=184922 GN=GL50803_0016328 PE=4 SV=1;tr|E1EYW4|E1EY	6	4	4	4	10.6	63.65	568	27.942	101510000	30	2467000
V6TEG2;A8BMM8;E1F2V5;C6LRU7;V6U1C1;A0A132NRS7	V6TEG2;A8BMM8;E1F2V5;C6LRU7;V6U1C1;A0A132NRS7	Nucleolar GTP-binding protein 1	DHA2_16371;GL50803_0016371	tr|V6TEG2|V6TEG2_GIAIN Nucleolar GTP-binding protein 1 OS=Giardia intestinalis OX=5741 GN=DHA2_16371 PE=3 SV=1;tr|A8BMM8|A8BMM8_GIAIC Nucleolar GTP-binding protein 1 OS=Giardia intestinalis (strain ATCC 50803 / WB clone C6) OX=184922 GN=GL50803_0016371 PE=	6	4	4	4	6.4	77.607	676	22.817	38905000	50	778110
V6T8Z1;Q86QW8;A0A644F7Y3;A8BS28;E1F4K3;C6LXV3;V6U1V3;A0A132NMU3	V6T8Z1;Q86QW8;A0A644F7Y3;A8BS28;E1F4K3	RNA helicase	DHA2_16376;	tr|V6T8Z1|V6T8Z1_GIAIN RNA helicase OS=Giardia intestinalis OX=5741 GN=DHA2_16376 PE=3 SV=1;tr|Q86QW8|Q86QW8_GIAIN RNA helicase OS=Giardia intestinalis OX=5741 PE=3 SV=1;tr|A0A644F7Y3|A0A644F7Y3_GIAIC RNA helicase OS=Giardia intestinalis (strain ATCC 50803	8	13	13	13	35.3	43.804	391	91.432	495470000	27	15788000
V6TFV5;E1EX75;A8BH61;V6TY49;C6LUY5;A0A132NR80	V6TFV5;E1EX75;A8BH61;V6TY49;C6LUY5;A0A132NR80	LSU ribosomal protein L19E;Ribosomal protein L19;	DHA2_16431;GLP15_1596;	tr|V6TFV5|V6TFV5_GIAIN LSU ribosomal protein L19E OS=Giardia intestinalis OX=5741 GN=DHA2_16431 PE=3 SV=1;tr|E1EX75|E1EX75_GIAIA Ribosomal protein L19 OS=Giardia intestinalis (strain P15) OX=658858 GN=GLP15_1596 PE=3 SV=1;tr|A8BH61|A8BH61_GIAIC Ribosomal p	6	5	5	5	23.5	23.137	196	85.513	1664100000	11	135070000
V6TDC1;A8BL12;V6TWY2;C6LQG6;A0A132NW36;E1EWZ3	V6TDC1;A8BL12;V6TWY2;C6LQG6;A0A132NW36;E1EWZ3	Ankyrin repeat protein;Ankyrin repeat protein 1;	DHA2_16435;GL50803_0016435;	tr|V6TDC1|V6TDC1_GIAIN Ankyrin repeat protein OS=Giardia intestinalis OX=5741 GN=DHA2_16435 PE=4 SV=1;tr|A8BL12|A8BL12_GIAIC Ankyrin repeat protein 1 OS=Giardia intestinalis (strain ATCC 50803 / WB clone C6) OX=184922 GN=GL50803_0016435 PE=4 SV=1;tr|V6TWY2	6	2	2	2	2.4	77.059	695	11.8	18215000	36	505970
V6T7Y4;E1F9N9;A8BAK9;V6U1P6;C6LT45;A0A132NNG1	V6T7Y4;E1F9N9;A8BAK9;V6U1P6;C6LT45;A0A132NNG1	Protein phosphatase PP2A regulatory subunit B;Protein phosphatase 2A B regulatory subunit Wdb1	DHA2_16443;	tr|V6T7Y4|V6T7Y4_GIAIN Protein phosphatase PP2A regulatory subunit B OS=Giardia intestinalis OX=5741 GN=DHA2_16443 PE=4 SV=1;tr|E1F9N9|E1F9N9_GIAIA Protein phosphatase 2A B regulatory subunit Wdb1 OS=Giardia intestinalis (strain P15) OX=658858 GN=GLP15_47	6	4	4	4	4.5	93.177	821	23.798	69772000	49	1423900
V6TL56;A8BB85;O97438;E1EXY7;C6LU92;V6TVY8;A0A132NV88	V6TL56;A8BB85;O97438;E1EXY7;C6LU92;V6TVY8;A0A132NV88	Carbamate kinase;	DHA2_16453;GL50803_0016453;	tr|V6TL56|V6TL56_GIAIN Carbamate kinase OS=Giardia intestinalis OX=5741 GN=DHA2_16453 PE=3 SV=1;tr|A8BB85|A8BB85_GIAIC Carbamate kinase OS=Giardia intestinalis (strain ATCC 50803 / WB clone C6) OX=184922 GN=GL50803_0016453 PE=1 SV=1;sp|O97438|CBK_GIAIN Car	7	17	17	17	43	33.818	316	309.97	11624000000	17	549830000
V6TF21;E1F441;C6LNQ3;A8BRX1;V6U3E4;A0A132NZI6	V6TF21;E1F441;C6LNQ3;A8BRX1;V6U3E4;A0A132NZI6	Putative peptide-modifying radical SAM enzyme, AF0577 family protein;AstB/chuR-related protein	DHA2_16519;	tr|V6TF21|V6TF21_GIAIN Putative peptide-modifying radical SAM enzyme, AF0577 family protein OS=Giardia intestinalis OX=5741 GN=DHA2_16519 PE=3 SV=1;tr|E1F441|E1F441_GIAIA AstB/chuR-related protein OS=Giardia intestinalis (strain P15) OX=658858 GN=GLP15_358	6	2	2	2	5.6	42.225	373	11.917	14436000	26	555240
V6TF11;A8BRZ3;E1F452;V6U7R7;C6LNP3	V6TF11;A8BRZ3;E1F452;V6U7R7;C6LNP3	LSU ribosomal protein L3P;Ribosomal protein L3;	DHA2_16525;GL50803_0016525;	tr|V6TF11|V6TF11_GIAIN LSU ribosomal protein L3P OS=Giardia intestinalis OX=5741 GN=DHA2_16525 PE=3 SV=1;tr|A8BRZ3|A8BRZ3_GIAIC Ribosomal protein L3 OS=Giardia intestinalis (strain ATCC 50803 / WB clone C6) OX=184922 GN=GL50803_0016525 PE=1 SV=1;tr|E1F452|	5	19	19	19	50.7	42.615	379	213.04	4311500000	25	110450000
V6TF06;C6LNN8;A8BS05;V6U7R2;A0A132NMP1	V6TF06;C6LNN8;A8BS05;V6U7R2;A0A132NMP1	Putative WD-repeat family protein;WD-repeat protein;	DHA2_16526;GL50581_342;	tr|V6TF06|V6TF06_GIAIN Putative WD-repeat family protein OS=Giardia intestinalis OX=5741 GN=DHA2_16526 PE=4 SV=1;tr|C6LNN8|C6LNN8_GIAIB WD-repeat protein OS=Giardia intestinalis (strain ATCC 50581 / GS clone H7) OX=598745 GN=GL50581_342 PE=4 SV=1;tr|A8BS05	5	1	1	1	2.5	44.539	397	6.0009	25465000	21	1212600
V6TLM6;A8BIZ7;E1F0A8;C6LQV3;V6TU71;A0A132NTD2	V6TLM6;A8BIZ7;E1F0A8	Uridine kinase;	DHA2_16549;GL50803_0016549;	tr|V6TLM6|V6TLM6_GIAIN Uridine kinase OS=Giardia intestinalis OX=5741 GN=DHA2_16549 PE=4 SV=1;tr|A8BIZ7|A8BIZ7_GIAIC Uridine kinase OS=Giardia intestinalis (strain ATCC 50803 / WB clone C6) OX=184922 GN=GL50803_0016549 PE=4 SV=1;tr|E1F0A8|E1F0A8_GIAIA Urid	6	13	13	13	20.1	77.282	682	77.884	327350000	41	7489900
V6TMS8	V6TMS8	C3H1-type domain-containing protein	DHA2_16554	tr|V6TMS8|V6TMS8_GIAIN C3H1-type domain-containing protein OS=Giardia intestinalis OX=5741 GN=DHA2_16554 PE=4 SV=1	1	1	1	1	7.2	21.991	194	-2	17725000	12	1477100
V6TIB1;E1F511;A8BQW5;V6TUI5;C6LWE0;A0A132NP34	V6TIB1;E1F511;A8BQW5;V6TUI5;C6LWE0;A0A132NP34	Acetyltransferase;N-terminal acetyltransferase complex ARD1 subunit, putative;	DHA2_16572;GLP15_2385;	tr|V6TIB1|V6TIB1_GIAIN Acetyltransferase OS=Giardia intestinalis OX=5741 GN=DHA2_16572 PE=4 SV=1;tr|E1F511|E1F511_GIAIA N-terminal acetyltransferase complex ARD1 subunit, putative OS=Giardia intestinalis (strain P15) OX=658858 GN=GLP15_2385 PE=4 SV=1;tr|A8	6	2	2	2	9.6	20.716	178	11.396	13451000	14	960760
V6TDN6;A8B942;E1EYM5;V6TY52;C6LV81;A0A132NSB7	V6TDN6;A8B942;E1EYM5	CPL domain-containing protein	DHA2_16602;GL50803_0016602	tr|V6TDN6|V6TDN6_GIAIN CPL domain-containing protein OS=Giardia intestinalis OX=5741 GN=DHA2_16602 PE=4 SV=1;tr|A8B942|A8B942_GIAIC CPL domain-containing protein OS=Giardia intestinalis (strain ATCC 50803 / WB clone C6) OX=184922 GN=GL50803_0016602 PE=4 SV	6	3	3	3	3.7	85.901	782	22.499	47176000	41	1150600
V6T8A3;A8BND8;C6LUX8;E1EYV3;V6TPV8;A0A132NMW3	V6T8A3;A8BND8	tyrosine--tRNA ligase	DHA2_16612;GL50803_0016612	tr|V6T8A3|V6T8A3_GIAIN tyrosine--tRNA ligase OS=Giardia intestinalis OX=5741 GN=DHA2_16612 PE=3 SV=1;tr|A8BND8|A8BND8_GIAIC tyrosine--tRNA ligase OS=Giardia intestinalis (strain ATCC 50803 / WB clone C6) OX=184922 GN=GL50803_0016612 PE=3 SV=1	6	3	3	3	7.5	43.465	387	17.179	41874000	29	973160
V6TJ08;E1F3Z6;C6LUS3;A8B742;V6TYY9;A0A132NU65;Q966X5	V6TJ08;E1F3Z6;C6LUS3;A8B742;V6TYY9;A0A132NU65;Q966X5	Small GTPase, Rab family domain protein;Rab2b	DHA2_16636;GLP15_724;	tr|V6TJ08|V6TJ08_GIAIN Small GTPase, Rab family domain protein OS=Giardia intestinalis OX=5741 GN=DHA2_16636 PE=3 SV=1;tr|E1F3Z6|E1F3Z6_GIAIA Rab2b OS=Giardia intestinalis (strain P15) OX=658858 GN=GLP15_724 PE=3 SV=1;tr|C6LUS3|C6LUS3_GIAIB Rab2b OS=Giardi	7	6	6	6	29.1	24.595	227	54.381	141320000	15	9421300
V6TJQ7;A8BDZ8;E1F7G1;V6U1G2;C6LZI1;A0A132NXC6	V6TJQ7;A8BDZ8;E1F7G1;V6U1G2;C6LZI1;A0A132NXC6	Putative FYVE zinc finger protein;FYVE zinc finger domain-containing protein	DHA2_16653;	tr|V6TJQ7|V6TJQ7_GIAIN Putative FYVE zinc finger protein OS=Giardia intestinalis OX=5741 GN=DHA2_16653 PE=4 SV=1;tr|A8BDZ8|A8BDZ8_GIAIC FYVE zinc finger domain-containing protein OS=Giardia intestinalis (strain ATCC 50803 / WB clone C6) OX=184922 GN=GL5080	6	13	13	13	14.6	103.03	990	82.997	563080000	37	13716000
V6THZ5;A8BQ17	V6THZ5;A8BQ17	26S proteasome regulatory complex component	DHA2_16659;	tr|V6THZ5|V6THZ5_GIAIN 26S proteasome regulatory complex component OS=Giardia intestinalis OX=5741 GN=DHA2_16659 PE=4 SV=1;tr|A8BQ17|A8BQ17_GIAIC 26S proteasome regulatory complex component OS=Giardia intestinalis (strain ATCC 50803 / WB clone C6) OX=18492	2	1	1	1	2.7	46.127	414	6.409	12615000	21	600720
V6TJ51;E1EWB3;A8BCD1;C6LU24;V6U0Y0;A0A132NYK8	V6TJ51;E1EWB3;A8BCD1;C6LU24;V6U0Y0;A0A132NYK8	Uncharacterized protein;	DHA2_16678;GLP15_5184;	tr|V6TJ51|V6TJ51_GIAIN Uncharacterized protein OS=Giardia intestinalis OX=5741 GN=DHA2_16678 PE=4 SV=1;tr|E1EWB3|E1EWB3_GIAIA Uncharacterized protein OS=Giardia intestinalis (strain P15) OX=658858 GN=GLP15_5184 PE=4 SV=1;tr|A8BCD1|A8BCD1_GIAIC Uncharacteri	6	2	2	2	5.5	34.367	326	11.778	18685000	14	1334700
V6TJM7;A8BE66;E1F7M8;V6TVI4;C6LUI3;A0A132NU50	V6TJM7;A8BE66	Radial spokehead-like protein	DHA2_16720;GL50803_0016720	tr|V6TJM7|V6TJM7_GIAIN Radial spokehead-like protein OS=Giardia intestinalis OX=5741 GN=DHA2_16720 PE=4 SV=1;tr|A8BE66|A8BE66_GIAIC Radial spokehead-like protein OS=Giardia intestinalis (strain ATCC 50803 / WB clone C6) OX=184922 GN=GL50803_0016720 PE=4 SV	6	6	6	6	8.6	95.93	840	35.221	99693000	47	1836600
V6TNM6;A8B7C8;E1EXJ7;V6TUF6;C6LR37;A0A132NQ44	V6TNM6;A8B7C8;E1EXJ7	Spindle pole protein;Spindle pole protein, putative;	DHA2_16729;GL50803_0016729;	tr|V6TNM6|V6TNM6_GIAIN Spindle pole protein OS=Giardia intestinalis OX=5741 GN=DHA2_16729 PE=4 SV=1;tr|A8B7C8|A8B7C8_GIAIC Spindle pole protein, putative OS=Giardia intestinalis (strain ATCC 50803 / WB clone C6) OX=184922 GN=GL50803_0016729 PE=4 SV=1;tr|E1	6	4	4	4	11.9	40.557	353	25.216	59948000	24	2497900
V6TEN5;A8BVM3;V6TX12;C6LMY0;E1F475;P92133	V6TEN5;A8BVM3;V6TX12;C6LMY0;E1F475;P92133	Cathepsin B-like cysteine proteinase;Cathepsin B;	DHA2_16779;GL50803_0016779;	tr|V6TEN5|V6TEN5_GIAIN Cathepsin B-like cysteine proteinase OS=Giardia intestinalis OX=5741 GN=DHA2_16779 PE=3 SV=1;tr|A8BVM3|A8BVM3_GIAIC Cathepsin B OS=Giardia intestinalis (strain ATCC 50803 / WB clone C6) OX=184922 GN=GL50803_0016779 PE=3 SV=1;tr|V6TX1	6	6	6	5	29.9	32.749	298	82.068	66251000	14	4232900
V6TZR7;E2RU79;E1EZT1;A8B2A9;A0A132NX73	V6TZR7;E2RU79;E1EZT1;A8B2A9;A0A132NX73	Cyclin-dependent protein kinase;Kinase, CMGC CDK;	DHA2_16802;GL50581_4031;	tr|V6TZR7|V6TZR7_GIAIN Cyclin-dependent protein kinase OS=Giardia intestinalis OX=5741 GN=DHA2_16802 PE=3 SV=1;tr|E2RU79|E2RU79_GIAIB Kinase, CMGC CDK OS=Giardia intestinalis (strain ATCC 50581 / GS clone H7) OX=598745 GN=GL50581_4031 PE=3 SV=1;tr|E1EZT1|E	5	7	7	7	30.6	32.862	291	68.253	70974000	20	2815700
V6TIP7;A8BFX3;E1F188;V6U5L5;C6LRZ7;A0A132NY57;A8BBL3;V6TBD0;V6T8A1	V6TIP7;A8BFX3;E1F188	Ankyrin repeat protein;Kinase, NEK;	DHA2_16824;GL50803_0016824;	tr|V6TIP7|V6TIP7_GIAIN Ankyrin repeat protein OS=Giardia intestinalis OX=5741 GN=DHA2_16824 PE=4 SV=1;tr|A8BFX3|A8BFX3_GIAIC Kinase, NEK OS=Giardia intestinalis (strain ATCC 50803 / WB clone C6) OX=184922 GN=GL50803_0016824 PE=4 SV=1;tr|E1F188|E1F188_GIAIA	9	23	23	23	29.8	90.579	823	218.97	1431400000	52	22567000
V6TKU9	V6TKU9	Poly(A) RNA polymerase protein cid1	DHA2_16863	tr|V6TKU9|V6TKU9_GIAIN Poly(A) RNA polymerase protein cid1 OS=Giardia intestinalis OX=5741 GN=DHA2_16863 PE=4 SV=1	1	1	1	1	1.5	76.118	677	-2	22997000	37	621550
V6TRN6;A8BUY7;V6TWR2;C6LY26;E1EYQ8	V6TRN6;A8BUY7;V6TWR2;C6LY26;E1EYQ8	ATPase, AAA family protein;AAA family ATPase;	DHA2_16867;GL50803_0016867;	tr|V6TRN6|V6TRN6_GIAIN ATPase, AAA family protein OS=Giardia intestinalis OX=5741 GN=DHA2_16867 PE=4 SV=1;tr|A8BUY7|A8BUY7_GIAIC AAA family ATPase OS=Giardia intestinalis (strain ATCC 50803 / WB clone C6) OX=184922 GN=GL50803_0016867 PE=4 SV=1;tr|V6TWR2|V6	5	29	29	29	38.6	96.299	870	323.31	1908900000	56	26772000
V6TLF8;E2RTQ2;E1EZU9;V6U4P0;C6LZ21;Q969B0;A0A132NX47	V6TLF8;E2RTQ2;E1EZU9;V6U4P0;C6LZ21;Q969B0;A0A132NX47	Kinesin-like protein;Kinesin-like protein KIN-13;	DHA2_16945;kin-13;	tr|V6TLF8|V6TLF8_GIAIN Kinesin-like protein OS=Giardia intestinalis OX=5741 GN=DHA2_16945 PE=3 SV=1;sp|E2RTQ2|KIN13_GIAIC Kinesin-like protein KIN-13 OS=Giardia intestinalis (strain ATCC 50803 / WB clone C6) OX=184922 GN=kin-13 PE=1 SV=1;tr|E1EZU9|E1EZU9_G	7	6	6	6	10.9	79.638	714	35.299	79580000	44	1478800
V6T8N3;A8BXS1;V6TSH1;C6LTF0;A0A132NPL8	V6T8N3;A8BXS1;V6TSH1;C6LTF0;A0A132NPL8	Zinc-binding carboxypeptidase;Nuclear ATP/GTP-binding protein	DHA2_17025;GL50803_0017025	tr|V6T8N3|V6T8N3_GIAIN Zinc-binding carboxypeptidase OS=Giardia intestinalis OX=5741 GN=DHA2_17025 PE=3 SV=1;tr|A8BXS1|A8BXS1_GIAIC Nuclear ATP/GTP-binding protein OS=Giardia intestinalis (strain ATCC 50803 / WB clone C6) OX=184922 GN=GL50803_0017025 PE=3	5	1	1	1	1.8	74.852	666	8.6217	0	34	0
V6T9F2;A8BNS7;E1F4E1;A0A132NS16;V6TTD5;C6LR90	V6T9F2;A8BNS7;E1F4E1	Ankyrin repeat protein;Ankyrin repeat protein 1;	DHA2_17053;GL50803_0017053;	tr|V6T9F2|V6T9F2_GIAIN Ankyrin repeat protein OS=Giardia intestinalis OX=5741 GN=DHA2_17053 PE=4 SV=1;tr|A8BNS7|A8BNS7_GIAIC Ankyrin repeat protein 1 OS=Giardia intestinalis (strain ATCC 50803 / WB clone C6) OX=184922 GN=GL50803_0017053 PE=4 SV=1;tr|E1F4E1	6	12	12	12	12.8	113.92	1044	81.406	590400000	59	9620600
V6TAM8;A8BNT0;V6TXW6;E1F4E2;A0A132NS07;C6LR89	V6TAM8;A8BNT0;V6TXW6;E1F4E2;A0A132NS07	60S acidic ribosomal protein P0	DHA2_17054;GL50803_0017054	tr|V6TAM8|V6TAM8_GIAIN 60S acidic ribosomal protein P0 OS=Giardia intestinalis OX=5741 GN=DHA2_17054 PE=3 SV=1;tr|A8BNT0|A8BNT0_GIAIC 60S acidic ribosomal protein P0 OS=Giardia intestinalis (strain ATCC 50803 / WB clone C6) OX=184922 GN=GL50803_0017054 PE=	6	13	13	13	35	35.036	326	171.96	2219000000	15	94332000
V6T9R2;A8BNT5;E1F9I6;V6TU25;C6LR87;A0A132NRU8	V6T9R2;A8BNT5;E1F9I6	LSU ribosomal protein L6P;Ribosomal protein L6;	DHA2_17056;GL50803_0017056;	tr|V6T9R2|V6T9R2_GIAIN LSU ribosomal protein L6P OS=Giardia intestinalis OX=5741 GN=DHA2_17056 PE=3 SV=1;tr|A8BNT5|A8BNT5_GIAIC Ribosomal protein L6 OS=Giardia intestinalis (strain ATCC 50803 / WB clone C6) OX=184922 GN=GL50803_0017056 PE=1 SV=1;tr|E1F9I6|	6	7	7	7	36.2	20.855	185	51.425	608770000	12	29636000
Q8ITF6;E2RU76;E2RU75;E1F0X5;A0A132P0J8;V6TYQ1	Q8ITF6;E2RU76;E2RU75;E1F0X5;A0A132P0J8;V6TYQ1	GTA-1;Giardia trophozoite antigen GTA-1;	DHA2_17090;GL50581_1587;	tr|Q8ITF6|Q8ITF6_GIAIN GTA-1 OS=Giardia intestinalis OX=5741 GN=DHA2_17090 PE=4 SV=1;tr|E2RU76|E2RU76_GIAIB Giardia trophozoite antigen GTA-1 OS=Giardia intestinalis (strain ATCC 50581 / GS clone H7) OX=598745 GN=GL50581_1587 PE=4 SV=1;tr|E2RU75|E2RU75_GIA	6	10	10	10	56.9	20.733	181	129.1	1834200000	12	116610000
V6TRF3;A8BJ87	V6TRF3;A8BJ87	Clathrin-like protein;Intraflagellar transport protein 172	DHA2_17105;GL50803_0017105	tr|V6TRF3|V6TRF3_GIAIN Clathrin-like protein OS=Giardia intestinalis OX=5741 GN=DHA2_17105 PE=3 SV=1;sp|A8BJ87|IF172_GIAIC Intraflagellar transport protein 172 OS=Giardia intestinalis (strain ATCC 50803 / WB clone C6) OX=184922 GN=GL50803_0017105 PE=3 SV=1	2	1	1	1	0.6	215.5	1960	5.8758	0	113	0
V6TKT5;A8BJ72	V6TKT5;A8BJ72	Putative RING-finger domain protein;Vacuolar protein sorting 11	DHA2_17109;GL50803_0017109	tr|V6TKT5|V6TKT5_GIAIN Putative RING-finger domain protein OS=Giardia intestinalis OX=5741 GN=DHA2_17109 PE=4 SV=1;tr|A8BJ72|A8BJ72_GIAIC Vacuolar protein sorting 11 OS=Giardia intestinalis (strain ATCC 50803 / WB clone C6) OX=184922 GN=GL50803_0017109 PE=	2	2	2	2	3	124.56	1116	22.935	20462000	54	260810
V6THJ2;E1F1S1;A8B498;V6U352;C6LWS7;A0A132P076	V6THJ2;E1F1S1;A8B498;V6U352;C6LWS7;A0A132P076	Pyruvate kinase	DHA2_17143;GLP15_4683;	tr|V6THJ2|V6THJ2_GIAIN Pyruvate kinase OS=Giardia intestinalis OX=5741 GN=DHA2_17143 PE=3 SV=1;tr|E1F1S1|E1F1S1_GIAIA Pyruvate kinase OS=Giardia intestinalis (strain P15) OX=658858 GN=GLP15_4683 PE=3 SV=1;tr|A8B498|A8B498_GIAIC Pyruvate kinase OS=Giardia i	6	9	9	9	21.9	60.498	553	154.84	421000000	33	10555000
A0A482ERN7;V6THC5;E1EXL9;E1F4I5	A0A482ERN7;V6THC5	Putative NADPH oxidoreductase;NAD(P)H:menadione oxidoreductase	DHA2_17150	tr|A0A482ERN7|A0A482ERN7_GIAIN Putative NADPH oxidoreductase OS=Giardia intestinalis OX=5741 GN=DHA2_17150 PE=4 SV=1;tr|V6THC5|V6THC5_GIAIN NAD(P)H:menadione oxidoreductase OS=Giardia intestinalis OX=5741 GN=DHA2_17150 PE=4 SV=1	4	4	1	1	31.1	18.684	164	7.0417	8501700	12	708470
V6TKJ0;Q9NCP1;A8B2L6;E1EZY6	V6TKJ0;Q9NCP1;A8B2L6;E1EZY6	Peptide chain release factor, eRF1 domain;Eukaryotic peptide chain release factor subunit 1;	DHA2_17190;ERF1;	tr|V6TKJ0|V6TKJ0_GIAIN Peptide chain release factor, eRF1 domain OS=Giardia intestinalis OX=5741 GN=DHA2_17190 PE=3 SV=1;sp|Q9NCP1|ERF1_GIAIN Eukaryotic peptide chain release factor subunit 1 OS=Giardia intestinalis OX=5741 GN=ERF1 PE=3 SV=1;tr|A8B2L6|A8B2	4	4	4	4	9.6	51.062	457	25.829	25587000	28	888550
V6TP13;A8BAF5;E1F8V4;V6U2F5;C6LPF0;A0A132NNV1	V6TP13;A8BAF5;E1F8V4	Viral A-type inclusion protein repeat protein;Coiled-coil protein	DHA2_17249;GL50803_0017249	tr|V6TP13|V6TP13_GIAIN Viral A-type inclusion protein repeat protein OS=Giardia intestinalis OX=5741 GN=DHA2_17249 PE=4 SV=1;tr|A8BAF5|A8BAF5_GIAIC Coiled-coil protein OS=Giardia intestinalis (strain ATCC 50803 / WB clone C6) OX=184922 GN=GL50803_0017249 P	6	10	10	10	6.6	190.52	1675	107.03	85337000	126	677280
V6TIB7;A8BAD0;E1F1F7;V6U7I3;C6LXY8;A0A132NUR8	V6TIB7;A8BAD0;E1F1F7	Uncharacterized protein;	DHA2_17255;GL50803_0017255;	tr|V6TIB7|V6TIB7_GIAIN Uncharacterized protein OS=Giardia intestinalis OX=5741 GN=DHA2_17255 PE=4 SV=1;tr|A8BAD0|A8BAD0_GIAIC Uncharacterized protein OS=Giardia intestinalis (strain ATCC 50803 / WB clone C6) OX=184922 GN=GL50803_0017255 PE=4 SV=1;tr|E1F1F7	6	12	12	12	20.3	73.703	664	160.84	172890000	33	3463200
V6TET6;A8B5H4;V6U0D1;C6LN30;A0A132NZ40	V6TET6;A8B5H4;V6U0D1;C6LN30;A0A132NZ40	Radial spoke head protein 9 homolog	DHA2_17278;	tr|V6TET6|V6TET6_GIAIN Radial spoke head protein 9 homolog OS=Giardia intestinalis OX=5741 GN=DHA2_17278 PE=3 SV=1;tr|A8B5H4|A8B5H4_GIAIC Radial spoke head protein 9 homolog OS=Giardia intestinalis (strain ATCC 50803 / WB clone C6) OX=184922 GN=GL50803_001	5	1	1	1	4.4	33.667	297	11.133	1999100	12	166590
V6TM67;E1F8Z3;A8BB10;C6LUJ1;V6U0I2;A0A132NRG9	V6TM67;E1F8Z3;A8BB10;C6LUJ1;V6U0I2;A0A132NRG9	Putative Mo25-like protein;Degreening related gene dee76 protein;	DHA2_17294;GLP15_2883;	tr|V6TM67|V6TM67_GIAIN Putative Mo25-like protein OS=Giardia intestinalis OX=5741 GN=DHA2_17294 PE=3 SV=1;tr|E1F8Z3|E1F8Z3_GIAIA Degreening related gene dee76 protein OS=Giardia intestinalis (strain P15) OX=658858 GN=GLP15_2883 PE=3 SV=1;tr|A8BB10|A8BB10_G	6	2	2	2	6.3	37.503	332	11.339	37059000	20	1852900
Q76KS6;E2RU47;E1F7Y5;V6TYE8;C6LSW3;A0A132NPF9	Q76KS6;E2RU47;E1F7Y5;V6TYE8;C6LSW3;A0A132NPF9	LSU ribosomal protein, L18p/L5e family;Ribosomal protein L5	DHA2_17395;GL50803_0017395	tr|Q76KS6|Q76KS6_GIAIN LSU ribosomal protein, L18p/L5e family OS=Giardia intestinalis OX=5741 GN=DHA2_17395 PE=3 SV=1;tr|E2RU47|E2RU47_GIAIC Ribosomal protein L5 OS=Giardia intestinalis (strain ATCC 50803 / WB clone C6) OX=184922 GN=GL50803_0017395 PE=1 SV	6	10	10	10	38	33.895	297	98.175	1714700000	20	51484000
V6T9L0;E1F802;A8B8K3;V6TQX0;C6LS04;A0A132NN56	V6T9L0;E1F802;A8B8K3;V6TQX0;C6LS04;A0A132NN56	Cyclin	DHA2_17400;GLP15_4474;	tr|V6T9L0|V6T9L0_GIAIN Cyclin OS=Giardia intestinalis OX=5741 GN=DHA2_17400 PE=4 SV=1;tr|E1F802|E1F802_GIAIA Cyclin OS=Giardia intestinalis (strain P15) OX=658858 GN=GLP15_4474 PE=4 SV=1;tr|A8B8K3|A8B8K3_GIAIC Cyclin OS=Giardia intestinalis (strain ATCC 50	6	4	4	4	13.1	35.433	314	25.321	167110000	22	4550600
V6TJ79;Q8MUV2;E2RU19;V6U0P3;E1F8C0;C6LRG5;A0A132NSB9	V6TJ79;Q8MUV2;E2RU19;V6U0P3;E1F8C0;C6LRG5;A0A132NSB9	DNA-directed RNA polymerase subunit beta;	DHA2_17448;rpb2;	tr|V6TJ79|V6TJ79_GIAIN DNA-directed RNA polymerase subunit beta OS=Giardia intestinalis OX=5741 GN=DHA2_17448 PE=3 SV=1;tr|Q8MUV2|Q8MUV2_GIAIN DNA-directed RNA polymerase subunit beta OS=Giardia intestinalis OX=5741 GN=rpb2 PE=3 SV=1;tr|E2RU19|E2RU19_GIAIC	7	2	2	2	1.9	144.94	1293	11.024	12867000	79	162880
V6TQ27;E1F8B3;A8B9V6;V6U2P3;A0A132NWE8;C6M0F5	V6TQ27;E1F8B3;A8B9V6;V6U2P3;A0A132NWE8	Deoxyadenosine kinase / Deoxycytidine kinase;Deoxynucleoside kinase;	DHA2_17451;GLP15_1290;	tr|V6TQ27|V6TQ27_GIAIN Deoxyadenosine kinase / Deoxycytidine kinase OS=Giardia intestinalis OX=5741 GN=DHA2_17451 PE=3 SV=1;tr|E1F8B3|E1F8B3_GIAIA Deoxynucleoside kinase OS=Giardia intestinalis (strain P15) OX=658858 GN=GLP15_1290 PE=3 SV=1;tr|A8B9V6|A8B9V	6	5	5	5	24.3	29.195	251	40.396	157070000	15	8728600
V6TJ52;A8BFG4;E1F113;Q9GU02;V6U0H7;C6M0A4;A0A132NYB3	V6TJ52;A8BFG4;E1F113;Q9GU02;V6U0H7;C6M0A4;A0A132NYB3	T-complex protein 1 subunit delta	DHA2_17482;	tr|V6TJ52|V6TJ52_GIAIN T-complex protein 1 subunit delta OS=Giardia intestinalis OX=5741 GN=DHA2_17482 PE=3 SV=1;tr|A8BFG4|A8BFG4_GIAIC T-complex protein 1 subunit delta OS=Giardia intestinalis (strain ATCC 50803 / WB clone C6) OX=184922 GN=GL50803_0017482	7	10	10	10	21.1	56.31	517	67.643	241390000	35	6868200
V6TH18;A8B7H8;E1F674;V6U284;C6LZL6	V6TH18;A8B7H8;E1F674;V6U284;C6LZL6	LSU ribosomal protein L4/L1 family protein;Ribosomal protein L4	DHA2_17547;GL50803_0017547	tr|V6TH18|V6TH18_GIAIN LSU ribosomal protein L4/L1 family protein OS=Giardia intestinalis OX=5741 GN=DHA2_17547 PE=3 SV=1;tr|A8B7H8|A8B7H8_GIAIC Ribosomal protein L4 OS=Giardia intestinalis (strain ATCC 50803 / WB clone C6) OX=184922 GN=GL50803_0017547 PE=	5	21	21	21	69.3	34.959	316	240.44	4484700000	24	120970000
V6TBV8;E1F496;A8BU40;C6LSN5;V6U2B7;A0A132NX41	V6TBV8;E1F496;A8BU40;C6LSN5;V6U2B7;A0A132NX41	RuvB-like helicase	DHA2_17565;GLP15_2674;	tr|V6TBV8|V6TBV8_GIAIN RuvB-like helicase OS=Giardia intestinalis OX=5741 GN=DHA2_17565 PE=3 SV=1;tr|E1F496|E1F496_GIAIA RuvB-like helicase OS=Giardia intestinalis (strain P15) OX=658858 GN=GLP15_2674 PE=3 SV=1;tr|A8BU40|A8BU40_GIAIC RuvB-like helicase OS=	6	6	6	6	16.4	52.588	483	40.656	114430000	31	3552600
V6TC33;A8B4Q4;E1F221;V6TX83;C6LMZ7;A0A132NQA0;V6U1N8;C6LP83;A0A132NVB0	V6TC33;A8B4Q4;E1F221	Ankyrin repeat protein;Ankyrin repeat protein 1;	DHA2_17585;GL50803_0017585;	tr|V6TC33|V6TC33_GIAIN Ankyrin repeat protein OS=Giardia intestinalis OX=5741 GN=DHA2_17585 PE=4 SV=1;tr|A8B4Q4|A8B4Q4_GIAIC Ankyrin repeat protein 1 OS=Giardia intestinalis (strain ATCC 50803 / WB clone C6) OX=184922 GN=GL50803_0017585 PE=4 SV=1;tr|E1F221	9	14	14	14	22.1	77.231	718	107.23	360020000	37	7818400
V6THL2;E1F222;A8B4Q7;V6TSQ2;C6LMZ8;A0A132NQ79	V6THL2;E1F222;A8B4Q7;V6TSQ2;C6LMZ8;A0A132NQ79	Ankyrin repeat protein;Protein 21.1;	DHA2_17586;GLP15_576;	tr|V6THL2|V6THL2_GIAIN Ankyrin repeat protein OS=Giardia intestinalis OX=5741 GN=DHA2_17586 PE=4 SV=1;tr|E1F222|E1F222_GIAIA Protein 21.1 OS=Giardia intestinalis (strain P15) OX=658858 GN=GLP15_576 PE=4 SV=1;tr|A8B4Q7|A8B4Q7_GIAIC Ankyrin repeat protein 1	6	4	4	4	10	52.568	480	24.161	83082000	25	1596200
V6TAW4;E1F8K8;A8BW38;V6U2E9;C6LV35;A0A132NU05	V6TAW4;E1F8K8;A8BW38;V6U2E9;C6LV35;A0A132NU05	Serine/threonine protein kinase;Kinase, CMGC GSK;	DHA2_17625;GLP15_1135;	tr|V6TAW4|V6TAW4_GIAIN Serine/threonine protein kinase OS=Giardia intestinalis OX=5741 GN=DHA2_17625 PE=3 SV=1;tr|E1F8K8|E1F8K8_GIAIA Kinase, CMGC GSK OS=Giardia intestinalis (strain P15) OX=658858 GN=GLP15_1135 PE=3 SV=1;tr|A8BW38|A8BW38_GIAIC Kinase, CMG	6	4	4	4	13.4	39.944	350	37.589	57415000	23	1584200
V6TCR6;A8BRH7;E1F3T3;V6TWI4;C6LXF3;A0A132NQS8	V6TCR6;A8BRH7;E1F3T3	LSU ribosomal protein L24E;Ribosomal protein L24A;	DHA2_19003;GL50803_0019003;	tr|V6TCR6|V6TCR6_GIAIN LSU ribosomal protein L24E OS=Giardia intestinalis OX=5741 GN=DHA2_19003 PE=3 SV=1;tr|A8BRH7|A8BRH7_GIAIC Ribosomal protein L24A OS=Giardia intestinalis (strain ATCC 50803 / WB clone C6) OX=184922 GN=GL50803_0019003 PE=1 SV=1;tr|E1F3	6	7	7	7	44.1	11.976	102	57.394	432260000	6	50517000
V6TFA7;E1EVJ5;C6LTT2;A8BYQ2;V6TU17;A0A132NQ17	V6TFA7;E1EVJ5;C6LTT2;A8BYQ2;V6TU17;A0A132NQ17	Serine/threonine-protein phosphatase;	DHA2_2053;GLP15_4098;	tr|V6TFA7|V6TFA7_GIAIN Serine/threonine-protein phosphatase OS=Giardia intestinalis OX=5741 GN=DHA2_2053 PE=3 SV=1;tr|E1EVJ5|E1EVJ5_GIAIA Serine/threonine-protein phosphatase OS=Giardia intestinalis (strain P15) OX=658858 GN=GLP15_4098 PE=3 SV=1;tr|C6LTT2|	6	2	2	2	6.9	35.027	306	13.687	1051100	17	61828
V6TIB0;A8BAB3;E1F1E5;C6LXZ7;V6U373;A0A132NVZ2	V6TIB0;A8BAB3;E1F1E5	ATP-dependent 26S proteasome regulatory subunit;26S protease regulatory subunit 7	DHA2_21331;	tr|V6TIB0|V6TIB0_GIAIN ATP-dependent 26S proteasome regulatory subunit OS=Giardia intestinalis OX=5741 GN=DHA2_21331 PE=3 SV=1;tr|A8BAB3|A8BAB3_GIAIC 26S protease regulatory subunit 7 OS=Giardia intestinalis (strain ATCC 50803 / WB clone C6) OX=184922 GN=G	6	3	3	3	9	44.229	401	20.129	34031000	22	1546900
V6T877;E1F263;A8BSN2	V6T877;E1F263;A8BSN2	RNA polymerase II-associated protein 3;Serine/threonine protein phosphatase 5;	DHA2_21498;GLP15_3735;	tr|V6T877|V6T877_GIAIN RNA polymerase II-associated protein 3 OS=Giardia intestinalis OX=5741 GN=DHA2_21498 PE=3 SV=1;tr|E1F263|E1F263_GIAIA Serine/threonine protein phosphatase 5 OS=Giardia intestinalis (strain P15) OX=658858 GN=GLP15_3735 PE=4 SV=1;tr|A8	3	1	1	1	2.6	42.732	386	5.9721	14299000	20	714930
V6TGV9;A8BLH6;E1EZB8;V6TSU4;C6LR70;A0A132NQR8	V6TGV9;A8BLH6;E1EZB8;V6TSU4;C6LR70	Serine/threonine-protein phosphatase	DHA2_2198;	tr|V6TGV9|V6TGV9_GIAIN Serine/threonine-protein phosphatase OS=Giardia intestinalis OX=5741 GN=DHA2_2198 PE=3 SV=1;tr|A8BLH6|A8BLH6_GIAIC Serine/threonine-protein phosphatase OS=Giardia intestinalis (strain ATCC 50803 / WB clone C6) OX=184922 GN=GL50803_00	6	5	5	5	10.7	56.915	513	38.118	141360000	33	3438300
V6TNF0;A8BY75	V6TNF0;A8BY75	methionine--tRNA ligase	DHA2_22204;GL50803_0022204	tr|V6TNF0|V6TNF0_GIAIN methionine--tRNA ligase OS=Giardia intestinalis OX=5741 GN=DHA2_22204 PE=3 SV=1;tr|A8BY75|A8BY75_GIAIC methionine--tRNA ligase OS=Giardia intestinalis (strain ATCC 50803 / WB clone C6) OX=184922 GN=GL50803_0022204 PE=3 SV=1	2	2	2	2	3.6	65.444	582	11.966	5567200	34	163740
V6TKJ8;A8BGL0;E1EY86;V6U6Y5;C6LPX9;A0A132P0P4	V6TKJ8;A8BGL0;E1EY86;V6U6Y5;C6LPX9;A0A132P0P4	FHA domain family protein;FHA domain-containing protein;	DHA2_23017;GL50803_0023017;	tr|V6TKJ8|V6TKJ8_GIAIN FHA domain family protein OS=Giardia intestinalis OX=5741 GN=DHA2_23017 PE=4 SV=1;tr|A8BGL0|A8BGL0_GIAIC FHA domain-containing protein OS=Giardia intestinalis (strain ATCC 50803 / WB clone C6) OX=184922 GN=GL50803_0023017 PE=4 SV=1;t	6	7	7	7	17.5	48.653	435	47.097	244180000	28	7010800
V6TA97;A8BS19;E1F4J8;V6TPI3;C6LVR2;A0A132NMS6	V6TA97;A8BS19;E1F4J8	Uncharacterized protein;	DHA2_2338;GL50803_002338;	tr|V6TA97|V6TA97_GIAIN Uncharacterized protein OS=Giardia intestinalis OX=5741 GN=DHA2_2338 PE=4 SV=1;tr|A8BS19|A8BS19_GIAIC Uncharacterized protein OS=Giardia intestinalis (strain ATCC 50803 / WB clone C6) OX=184922 GN=GL50803_002338 PE=4 SV=1;tr|E1F4J8|E	6	3	3	3	14.5	24.511	214	17.457	49554000	14	2545900
V6TG66;A8B7R7;E1F6B6	V6TG66;A8B7R7;E1F6B6	DNA-directed RNA polymerase subunit	DHA2_23496;	tr|V6TG66|V6TG66_GIAIN DNA-directed RNA polymerase subunit OS=Giardia intestinalis OX=5741 GN=DHA2_23496 PE=3 SV=1;tr|A8B7R7|A8B7R7_GIAIC DNA-directed RNA polymerase subunit OS=Giardia intestinalis (strain ATCC 50803 / WB clone C6) OX=184922 GN=GL50803_002	3	3	3	3	1.5	238.63	2142	19.737	8848100	121	73124
V6TG09;Q6Y0Y2;E2RU45;E1F581;V6U5R6;C6LZW2;A0A132P024	V6TG09;Q6Y0Y2;E2RU45;E1F581	Vacuolar protein sorting-associated protein 35;Vacuolar sorting protein 35-like;	DHA2_23833;Vps35;	tr|V6TG09|V6TG09_GIAIN Vacuolar protein sorting-associated protein 35 OS=Giardia intestinalis OX=5741 GN=DHA2_23833 PE=4 SV=1;tr|Q6Y0Y2|Q6Y0Y2_GIAIN Vacuolar sorting protein 35-like OS=Giardia intestinalis OX=5741 GN=Vps35 PE=4 SV=1;tr|E2RU45|E2RU45_GIAIC	7	7	7	7	10.8	87.425	765	51.11	275410000	53	4406600
V6TFX1;A8BUH6;C6LWF9;V6TUT0;A0A132NWF2;E1F6Q6	V6TFX1;A8BUH6;C6LWF9;V6TUT0;A0A132NWF2;E1F6Q6	Serine/threonine protein kinase;Kinase, NEK;	DHA2_24321;GL50803_0024321;	tr|V6TFX1|V6TFX1_GIAIN Serine/threonine protein kinase OS=Giardia intestinalis OX=5741 GN=DHA2_24321 PE=4 SV=1;tr|A8BUH6|A8BUH6_GIAIC Kinase, NEK OS=Giardia intestinalis (strain ATCC 50803 / WB clone C6) OX=184922 GN=GL50803_0024321 PE=4 SV=1;tr|C6LWF9|C6L	6	11	11	11	37.2	33.327	288	100.61	397610000	16	17784000
V6TD43;A8BNJ4;V6TXC0;E1EYX7;C6LYK6;A0A132NVN6	V6TD43;A8BNJ4	Putative alpha/beta hydrolase fold family protein;ENC6 protein	DHA2_24372;GL50803_0024372	tr|V6TD43|V6TD43_GIAIN Putative alpha/beta hydrolase fold family protein OS=Giardia intestinalis OX=5741 GN=DHA2_24372 PE=4 SV=1;tr|A8BNJ4|A8BNJ4_GIAIC ENC6 protein OS=Giardia intestinalis (strain ATCC 50803 / WB clone C6) OX=184922 GN=GL50803_0024372 PE=4	6	3	3	3	9.1	39.558	353	17.713	61315000	16	2000300
V6T940;A8BYZ5;V6TRH3;C6LRE5;A0A132NNT1	V6T940;A8BYZ5;V6TRH3;C6LRE5;A0A132NNT1	Uncharacterized protein;	DHA2_24505;GL50803_0024505;	tr|V6T940|V6T940_GIAIN Uncharacterized protein OS=Giardia intestinalis OX=5741 GN=DHA2_24505 PE=4 SV=1;tr|A8BYZ5|A8BYZ5_GIAIC Uncharacterized protein OS=Giardia intestinalis (strain ATCC 50803 / WB clone C6) OX=184922 GN=GL50803_0024505 PE=4 SV=1;tr|V6TRH3	5	2	2	2	1.7	128.39	1167	12.071	9390000	42	223570
V6TMD1;A8B3A0;E1F0D1;V6U3L9;C6LP19;A0A132NZG9;E1EYA4;E1F8Y6;V6TGD1;A8B204;E1EZN8;V6U0D4;C6LTP0;A0A132NV25	V6TMD1;A8B3A0;E1F0D1;V6U3L9;C6LP19;A0A132NZG9	Ankyrin repeat protein;Ankyrin repeat protein 1;	DHA2_24842;GL50803_0024842;	tr|V6TMD1|V6TMD1_GIAIN Ankyrin repeat protein OS=Giardia intestinalis OX=5741 GN=DHA2_24842 PE=4 SV=1;tr|A8B3A0|A8B3A0_GIAIC Ankyrin repeat protein 1 OS=Giardia intestinalis (strain ATCC 50803 / WB clone C6) OX=184922 GN=GL50803_0024842 PE=4 SV=1;tr|E1F0D1	14	17	17	17	10.7	201.49	1851	134.18	327930000	99	2901000
V6TG58;A8BRZ0	V6TG58;A8BRZ0	Uncharacterized protein;Vacuolar protein sorting 46b	DHA2_24947;GL50803_0024947	tr|V6TG58|V6TG58_GIAIN Uncharacterized protein OS=Giardia intestinalis OX=5741 GN=DHA2_24947 PE=3 SV=1;tr|A8BRZ0|A8BRZ0_GIAIC Vacuolar protein sorting 46b OS=Giardia intestinalis (strain ATCC 50803 / WB clone C6) OX=184922 GN=GL50803_0024947 PE=3 SV=1	2	3	2	2	16.8	20.952	190	17.493	0	11	0
V6TZ14;E2RU16;E1EW80;A8BC79;A0A132NXP8	V6TZ14;E2RU16;E1EW80;A8BC79;A0A132NXP8	Cyclin-dependent kinases regulatory subunit	DHA2_2661;	tr|V6TZ14|V6TZ14_GIAIN Cyclin-dependent kinases regulatory subunit OS=Giardia intestinalis OX=5741 GN=DHA2_2661 PE=3 SV=1;tr|E2RU16|E2RU16_GIAIB Cyclin-dependent kinases regulatory subunit OS=Giardia intestinalis (strain ATCC 50581 / GS clone H7) OX=598745	5	1	1	1	11.8	10.357	85	-2	5955700	7	850810
V6THB6;A8BM37;V6TXT3;E1F7Y3;C6LSW6;A0A132NPA9;Q9NI42	V6THB6;A8BM37;V6TXT3;E1F7Y3;C6LSW6;A0A132NPA9;Q9NI42	Proteasome alpha subunit;20S proteasome alpha subunit 5;	DHA2_2980;GL50803_002980;	tr|V6THB6|V6THB6_GIAIN Proteasome alpha subunit OS=Giardia intestinalis OX=5741 GN=DHA2_2980 PE=3 SV=1;tr|A8BM37|A8BM37_GIAIC 20S proteasome alpha subunit 5 OS=Giardia intestinalis (strain ATCC 50803 / WB clone C6) OX=184922 GN=GL50803_002980 PE=3 SV=1;tr|	7	6	6	6	26.5	26.742	245	57.588	293620000	17	17271000
V6TIW4;Q9Y1U1;E2RU65;E1EY28;V6TQI5;C6LXC7;A0A132NPN8	V6TIW4;Q9Y1U1;E2RU65;E1EY28	Malate dehydrogenase	DHA2_3331;mdh1;	tr|V6TIW4|V6TIW4_GIAIN Malate dehydrogenase OS=Giardia intestinalis OX=5741 GN=DHA2_3331 PE=3 SV=1;tr|Q9Y1U1|Q9Y1U1_GIAIN Malate dehydrogenase OS=Giardia intestinalis OX=5741 GN=mdh1 PE=3 SV=1;tr|E2RU65|E2RU65_GIAIC Malate dehydrogenase OS=Giardia intestin	7	11	11	11	48.6	35.508	331	124.79	3758400000	17	101980000
V6TBN1;A8BBW8;E1F620;V6U1D1;C6LNY1;A0A132NV16	V6TBN1;A8BBW8;E1F620	Ankyrin repeat protein;Ankyrin repeat protein 1;	DHA2_33660;GL50803_0033660;	tr|V6TBN1|V6TBN1_GIAIN Ankyrin repeat protein OS=Giardia intestinalis OX=5741 GN=DHA2_33660 PE=4 SV=1;tr|A8BBW8|A8BBW8_GIAIC Ankyrin repeat protein 1 OS=Giardia intestinalis (strain ATCC 50803 / WB clone C6) OX=184922 GN=GL50803_0033660 PE=4 SV=1;tr|E1F620	6	3	3	3	4.3	103.87	934	18.113	31272000	67	191410
V6TAA9;A8BUG8;C6LWG1;E1F6Q4;V6TU35;A0A132NWE1	V6TAA9;A8BUG8;C6LWG1;E1F6Q4;V6TU35;A0A132NWE1	SSU ribosomal protein S12E;Ribosomal protein S12;	DHA2_33862;GL50803_0033862;	tr|V6TAA9|V6TAA9_GIAIN SSU ribosomal protein S12E OS=Giardia intestinalis OX=5741 GN=DHA2_33862 PE=4 SV=1;tr|A8BUG8|A8BUG8_GIAIC Ribosomal protein S12 OS=Giardia intestinalis (strain ATCC 50803 / WB clone C6) OX=184922 GN=GL50803_0033862 PE=4 SV=1;tr|C6LWG	6	2	2	2	17.6	14.354	125	13.927	553990000	7	28666000
V6TJY3;E1F1Q9;A8B481;V6U4S9;C6LWU0;A0A132P0F8	V6TJY3;E1F1Q9;A8B481;V6U4S9;C6LWU0;A0A132P0F8	LSU ribosomal L38E protein family protein;LSU ribosomal protein L38E;	DHA2_34093;GLP15_4699;	tr|V6TJY3|V6TJY3_GIAIN LSU ribosomal L38E protein family protein OS=Giardia intestinalis OX=5741 GN=DHA2_34093 PE=3 SV=1;tr|E1F1Q9|E1F1Q9_GIAIA LSU ribosomal protein L38E OS=Giardia intestinalis (strain P15) OX=658858 GN=GLP15_4699 PE=3 SV=1;tr|A8B481|A8B4	6	2	2	2	32.5	8.589	77	32.712	111450000	4	27862000
V6TLD4;E1F1V5;A8B4F3;V6TW95;C6LP78;A0A132NQD0	V6TLD4;E1F1V5;A8B4F3;V6TW95;C6LP78;A0A132NQD0	SSU ribosomal protein S28E;Ribosomal protein S28;	DHA2_3570;GLP15_3984;	tr|V6TLD4|V6TLD4_GIAIN SSU ribosomal protein S28E OS=Giardia intestinalis OX=5741 GN=DHA2_3570 PE=3 SV=1;tr|E1F1V5|E1F1V5_GIAIA Ribosomal protein S28 OS=Giardia intestinalis (strain P15) OX=658858 GN=GLP15_3984 PE=3 SV=1;tr|A8B4F3|A8B4F3_GIAIC Ribosomal pr	6	2	2	2	29.7	7.3455	64	11.318	39554000	6	5622200
V6T8E4;A8BTY4	V6T8E4;A8BTY4	Uncharacterized protein;Intraflagellar transport complex B, subunit 20	DHA2_3581;	tr|V6T8E4|V6T8E4_GIAIN Uncharacterized protein OS=Giardia intestinalis OX=5741 GN=DHA2_3581 PE=4 SV=1;tr|A8BTY4|A8BTY4_GIAIC Intraflagellar transport complex B, subunit 20 OS=Giardia intestinalis (strain ATCC 50803 / WB clone C6) OX=184922 GN=GL50803_00358	2	1	1	1	9	14.635	134	8.4331	8314700	6	1385800
V6THI5;A8BMF7;E1F2S3;V6TXH1;C6LXJ7;A0A132NQF1	V6THI5;A8BMF7;E1F2S3;V6TXH1;C6LXJ7;A0A132NQF1	Large ribosomal subunit protein eL34	DHA2_36069;	tr|V6THI5|V6THI5_GIAIN Large ribosomal subunit protein eL34 OS=Giardia intestinalis OX=5741 GN=DHA2_36069 PE=3 SV=1;tr|A8BMF7|A8BMF7_GIAIC Large ribosomal subunit protein eL34 OS=Giardia intestinalis (strain ATCC 50803 / WB clone C6) OX=184922 GN=GL50803_0	6	4	4	4	36.7	13.498	120	88.048	366380000	7	43218000
V6TJB3;A8BAF3;V6U0U3;C6LPE9;A0A132NNP9	V6TJB3;A8BAF3;V6U0U3;C6LPE9;A0A132NNP9	peptidylprolyl isomerase;	DHA2_3643;GL50803_003643;	tr|V6TJB3|V6TJB3_GIAIN peptidylprolyl isomerase OS=Giardia intestinalis OX=5741 GN=DHA2_3643 PE=4 SV=1;tr|A8BAF3|A8BAF3_GIAIC peptidylprolyl isomerase OS=Giardia intestinalis (strain ATCC 50803 / WB clone C6) OX=184922 GN=GL50803_003643 PE=4 SV=1;tr|V6U0U3	5	11	11	4	37	37.58	338	100.28	645720000	21	23212000
V6TI05;A8BRL1;E1F3U9;V6TUG3;C6LYH1;A0A132NTA1	V6TI05;A8BRL1;E1F3U9	Vacuolar ATP synthase subunit D	DHA2_3678;GL50803_003678	tr|V6TI05|V6TI05_GIAIN Vacuolar ATP synthase subunit D OS=Giardia intestinalis OX=5741 GN=DHA2_3678 PE=3 SV=1;tr|A8BRL1|A8BRL1_GIAIC Vacuolar ATP synthase subunit D OS=Giardia intestinalis (strain ATCC 50803 / WB clone C6) OX=184922 GN=GL50803_003678 PE=3	6	3	3	3	11.2	29.507	268	50.03	43291000	19	2278500
V6TIL6;E1EYM4;A8B940;V6TZT1;C6LV82;A0A132NSC1	V6TIL6;E1EYM4;A8B940;V6TZT1;C6LV82;A0A132NSC1	Cyclin box fold, protein binding domain protein;G2/mitotic-specific cyclin B;	DHA2_3977;GLP15_1517;	tr|V6TIL6|V6TIL6_GIAIN Cyclin box fold, protein binding domain protein OS=Giardia intestinalis OX=5741 GN=DHA2_3977 PE=3 SV=1;tr|E1EYM4|E1EYM4_GIAIA G2/mitotic-specific cyclin B OS=Giardia intestinalis (strain P15) OX=658858 GN=GLP15_1517 PE=3 SV=1;tr|A8B9	6	2	2	2	6.7	39.543	341	14.185	14815000	20	398820
V6TD87;E1EYM3;A8B939	V6TD87;E1EYM3;A8B939	Ubiquitin-conjugating enzyme E2;Ubiquitin-conjugating enzyme E2-17 kDa;	DHA2_3978;GLP15_1518;	tr|V6TD87|V6TD87_GIAIN Ubiquitin-conjugating enzyme E2 OS=Giardia intestinalis OX=5741 GN=DHA2_3978 PE=3 SV=1;tr|E1EYM3|E1EYM3_GIAIA Ubiquitin-conjugating enzyme E2-17 kDa OS=Giardia intestinalis (strain P15) OX=658858 GN=GLP15_1518 PE=3 SV=1;tr|A8B939|A8B	3	1	1	1	10.1	17.61	158	8.0089	44789000	5	8957900
V6TJ61;A8BA69	V6TJ61;A8BA69	16S rRNA m(5)C 967 methyltransferase;tRNA/rRNA cytosine-C5-methylase	DHA2_3985;GL50803_003985	tr|V6TJ61|V6TJ61_GIAIN 16S rRNA m(5)C 967 methyltransferase OS=Giardia intestinalis OX=5741 GN=DHA2_3985 PE=3 SV=1;tr|A8BA69|A8BA69_GIAIC tRNA/rRNA cytosine-C5-methylase OS=Giardia intestinalis (strain ATCC 50803 / WB clone C6) OX=184922 GN=GL50803_003985	2	1	1	1	1.7	50.5	458	5.8955	10873000	27	402720
V6TLH2;A8BD05;A0A132NQW5;E1F337;V6TRW7;C6LPG5	V6TLH2;A8BD05;A0A132NQW5;E1F337;V6TRW7;C6LPG5	Serine/threonine-protein phosphatase 2A 55 kDa regulatory subunit B	DHA2_4079;	tr|V6TLH2|V6TLH2_GIAIN Serine/threonine-protein phosphatase 2A 55 kDa regulatory subunit B OS=Giardia intestinalis OX=5741 GN=DHA2_4079 PE=3 SV=1;tr|A8BD05|A8BD05_GIAIC Serine/threonine-protein phosphatase 2A 55 kDa regulatory subunit B OS=Giardia intestin	6	6	6	6	14.6	52.549	472	90.085	74028000	26	2393800
V6TB27;A0A132NTQ8;A8BV70;C6LMR9;E1EYT2;P51775;V6TXT0;A7U7Y0;A7U7Y1;A7U7X7;A7U7X6;A7U7X5;A7U7X3;A7U7X1;A7U7X0;A7U7W8;A7U7W7;A7U7W5;A7U7W3;A7U7W9;A7U7W6;A7U7W4;A7U7X8;A7U7X9;A7U7X2;A7U7X4	V6TB27;A0A132NTQ8;A8BV70;C6LMR9;E1EYT2;P51775;V6TXT0;A7U7Y0;A7U7Y1;A7U7X7;A7U7X6;A7U7X5;A7U7X3;A7U7X1;A7U7X0;A7U7W8;A7U7W7;A7U7W5;A7U7W3;A7U7W9;A7U7W6;A7U7W4;A7U7X8;A7U7X9;A7U7X2;A7U7X4	Actin related protein;	DHA2_40817;QR46_2537;	tr|V6TB27|V6TB27_GIAIN Actin related protein OS=Giardia intestinalis OX=5741 GN=DHA2_40817 PE=3 SV=1;tr|A0A132NTQ8|A0A132NTQ8_GIAIN Actin related protein OS=Giardia intestinalis assemblage B OX=1394984 GN=QR46_2537 PE=3 SV=1;tr|A8BV70|A8BV70_GIAIC Actin OS	26	10	10	10	28.5	42.06	379	102.83	543320000	21	9449600
V6TDA9;E1F2U6;A8BML4;V6TTB3;C6LRP1;A0A132NRR5	V6TDA9;E1F2U6;A8BML4;V6TTB3;C6LRP1;A0A132NRR5	Hom-end-associated Hint domain-containing protein	DHA2_4149;	tr|V6TDA9|V6TDA9_GIAIN Hom-end-associated Hint domain-containing protein OS=Giardia intestinalis OX=5741 GN=DHA2_4149 PE=4 SV=1;tr|E1F2U6|E1F2U6_GIAIA Hom-end-associated Hint domain-containing protein OS=Giardia intestinalis (strain P15) OX=658858 GN=GLP15	6	5	5	5	13.4	49.572	440	42.084	122700000	28	4382300
V6T8Y8;E1EVN6;A8BZ21;V6TWC6;C6LR16	V6T8Y8;E1EVN6;A8BZ21;V6TWC6;C6LR16	Phosphohydrolase (MutT/nudix family protein);MutT/nudix family protein;	DHA2_4204;GLP15_3521;	tr|V6T8Y8|V6T8Y8_GIAIN Phosphohydrolase (MutT/nudix family protein) OS=Giardia intestinalis OX=5741 GN=DHA2_4204 PE=4 SV=1;tr|E1EVN6|E1EVN6_GIAIA MutT/nudix family protein OS=Giardia intestinalis (strain P15) OX=658858 GN=GLP15_3521 PE=4 SV=1;tr|A8BZ21|A8B	5	3	3	3	12.6	26.903	247	20.961	62150000	14	4439300
V6TFE5;E1F468;A8BVK2	V6TFE5;E1F468;A8BVK2	Dynein light chain	DHA2_4236;GLP15_1439;	tr|V6TFE5|V6TFE5_GIAIN Dynein light chain OS=Giardia intestinalis OX=5741 GN=DHA2_4236 PE=4 SV=1;tr|E1F468|E1F468_GIAIA Dynein light chain OS=Giardia intestinalis (strain P15) OX=658858 GN=GLP15_1439 PE=4 SV=1;tr|A8BVK2|A8BVK2_GIAIC Dynein light chain OS=G	3	1	1	1	13.1	11.889	107	7.2137	1630800	6	271800
V6TCD0;E1EZM4;A8B1X1	V6TCD0;E1EZM4;A8B1X1	Methyltransferase;Endothelin-converting enzyme 2;	DHA2_4349;GLP15_2899;	tr|V6TCD0|V6TCD0_GIAIN Methyltransferase OS=Giardia intestinalis OX=5741 GN=DHA2_4349 PE=4 SV=1;tr|E1EZM4|E1EZM4_GIAIA Endothelin-converting enzyme 2 OS=Giardia intestinalis (strain P15) OX=658858 GN=GLP15_2899 PE=4 SV=1;tr|A8B1X1|A8B1X1_GIAIC Endothelin-c	3	3	3	3	16	24.717	213	27.533	139140000	13	10703000
V6TCH0;E1F935;A8BN33;V6U1M2;C6LUV0;A0A132NVD2	V6TCH0;E1F935;A8BN33;V6U1M2;C6LUV0;A0A132NVD2	ATP-dependent 26S proteasome regulatory subunit;26S protease regulatory subunit 6A;	DHA2_4365;GLP15_3058;	tr|V6TCH0|V6TCH0_GIAIN ATP-dependent 26S proteasome regulatory subunit OS=Giardia intestinalis OX=5741 GN=DHA2_4365 PE=3 SV=1;tr|E1F935|E1F935_GIAIA 26S protease regulatory subunit 6A OS=Giardia intestinalis (strain P15) OX=658858 GN=GLP15_3058 PE=3 SV=1;t	6	3	3	3	7.2	55.938	501	17.974	58048000	32	1814000
V6TBK7;A8B3M2;C6LV49;E1F0J0;V6TTJ9;A0A132NYN3	V6TBK7;A8B3M2;C6LV49;E1F0J0;V6TTJ9;A0A132NYN3	CTP synthase;	DHA2_4507;GL50803_004507;	tr|V6TBK7|V6TBK7_GIAIN CTP synthase OS=Giardia intestinalis OX=5741 GN=DHA2_4507 PE=3 SV=1;tr|A8B3M2|A8B3M2_GIAIC CTP synthase OS=Giardia intestinalis (strain ATCC 50803 / WB clone C6) OX=184922 GN=GL50803_004507 PE=3 SV=1;tr|C6LV49|C6LV49_GIAIB CTP syntha	6	4	4	4	5.4	99.332	895	24.123	35369000	35	918370
V6TJ44;A8BKS8;E1EWX6;V6TU68;C6LNK2;A0A132NTH4	V6TJ44;A8BKS8;E1EWX6;V6TU68;C6LNK2;A0A132NTH4	SSU ribosomal protein S4P;Ribosomal protein S9;	DHA2_4547;GL50803_004547;	tr|V6TJ44|V6TJ44_GIAIN SSU ribosomal protein S4P OS=Giardia intestinalis OX=5741 GN=DHA2_4547 PE=3 SV=1;tr|A8BKS8|A8BKS8_GIAIC Ribosomal protein S9 OS=Giardia intestinalis (strain ATCC 50803 / WB clone C6) OX=184922 GN=GL50803_004547 PE=1 SV=1;tr|E1EWX6|E1	6	14	14	14	49.7	21.653	189	323.31	1125000000	14	68295000
V6TIX2;A8BAA4;E1F1D8;V6U166;C6LSK0;A0A132NNG2	V6TIX2;A8BAA4;E1F1D8	Methionyl-tRNA synthetase;	DHA2_4606;GL50803_004606;	tr|V6TIX2|V6TIX2_GIAIN Methionyl-tRNA synthetase OS=Giardia intestinalis OX=5741 GN=DHA2_4606 PE=4 SV=1;tr|A8BAA4|A8BAA4_GIAIC Methionyl-tRNA synthetase OS=Giardia intestinalis (strain ATCC 50803 / WB clone C6) OX=184922 GN=GL50803_004606 PE=4 SV=1;tr|E1F1	6	6	6	6	31.9	24.723	235	37.74	248640000	14	9541500
V6TN59;E1EWM9;A8BKC6;C6M056;V6U3B4;A0A132NZX8	V6TN59;E1EWM9;A8BKC6;C6M056;V6U3B4;A0A132NZX8	SSU ribosomal protein S9P/S16;Ribosomal protein S16;	DHA2_4652;GLP15_5036;	tr|V6TN59|V6TN59_GIAIN SSU ribosomal protein S9P/S16 OS=Giardia intestinalis OX=5741 GN=DHA2_4652 PE=3 SV=1;tr|E1EWM9|E1EWM9_GIAIA Ribosomal protein S16 OS=Giardia intestinalis (strain P15) OX=658858 GN=GLP15_5036 PE=3 SV=1;tr|A8BKC6|A8BKC6_GIAIC Ribosomal	6	8	8	8	50.6	17.598	158	95.385	1636500000	10	119740000
V6TIC3;A8BKC8;E1EWN0;V6U4D9;C6M055;A0A132NZW5	V6TIC3;A8BKC8;E1EWN0	Serine protease inhibitor-like protein;Serpin 1;	DHA2_4653;GL50803_004653;	tr|V6TIC3|V6TIC3_GIAIN Serine protease inhibitor-like protein OS=Giardia intestinalis OX=5741 GN=DHA2_4653 PE=3 SV=1;tr|A8BKC8|A8BKC8_GIAIC Serpin 1 OS=Giardia intestinalis (strain ATCC 50803 / WB clone C6) OX=184922 GN=GL50803_004653 PE=3 SV=1;tr|E1EWN0|E	6	6	6	6	20.8	38.814	351	64.5	149040000	21	7097000
V6TBG8;A8BTN1	V6TBG8;A8BTN1	Uncharacterized protein	DHA2_4852;GL50803_004852	tr|V6TBG8|V6TBG8_GIAIN Uncharacterized protein OS=Giardia intestinalis OX=5741 GN=DHA2_4852 PE=4 SV=1;tr|A8BTN1|A8BTN1_GIAIC Uncharacterized protein OS=Giardia intestinalis (strain ATCC 50803 / WB clone C6) OX=184922 GN=GL50803_004852 PE=4 SV=1	2	1	1	1	2.7	48.931	451	8.2435	17807000	32	556470
V6T8M1;A8BN67	V6T8M1;A8BN67	Serine/threonine protein kinase;Kinase, NEK	DHA2_4977;GL50803_004977	tr|V6T8M1|V6T8M1_GIAIN Serine/threonine protein kinase OS=Giardia intestinalis OX=5741 GN=DHA2_4977 PE=4 SV=1;tr|A8BN67|A8BN67_GIAIC Kinase, NEK OS=Giardia intestinalis (strain ATCC 50803 / WB clone C6) OX=184922 GN=GL50803_004977 PE=4 SV=1	2	2	2	2	6.2	44.883	385	11.88	40963000	28	163890
V6TB56;A8B595;E1F5P5;V6TTW2;C6LUF4;A0A132NRW5	V6TB56;A8B595;E1F5P5;V6TTW2;C6LUF4;A0A132NRW5	Ankyrin repeat protein;Ankyrin repeat protein 1;	DHA2_5188;GL50803_005188;	tr|V6TB56|V6TB56_GIAIN Ankyrin repeat protein OS=Giardia intestinalis OX=5741 GN=DHA2_5188 PE=4 SV=1;tr|A8B595|A8B595_GIAIC Ankyrin repeat protein 1 OS=Giardia intestinalis (strain ATCC 50803 / WB clone C6) OX=184922 GN=GL50803_005188 PE=4 SV=1;tr|E1F5P5|E	6	7	7	7	15	57.132	519	55.159	342830000	30	6528800
Q95W98;E2RTT3;E2RTT2;E1F0P0;A0A132NND3	Q95W98;E2RTT3;E2RTT2;E1F0P0;A0A132NND3	Calcium-binding protein, EF-Hand superfamily protein;Calmodulin	DHA2_5333;GL50581_2793	tr|Q95W98|Q95W98_GIAIN Calcium-binding protein, EF-Hand superfamily protein OS=Giardia intestinalis OX=5741 GN=DHA2_5333 PE=4 SV=1;tr|E2RTT3|E2RTT3_GIAIB Calmodulin OS=Giardia intestinalis (strain ATCC 50581 / GS clone H7) OX=598745 GN=GL50581_2793 PE=4 SV	5	7	7	7	49.7	17.275	153	48.94	206470000	9	22942000
V6TLR2;E1F6Z2;C6LW45;A8BI95;A0A132NXX4;V6U3M4	V6TLR2;E1F6Z2;C6LW45;A8BI95;A0A132NXX4;V6U3M4	LSU ribosomal protein L5P;Ribosomal protein L11;	DHA2_5593;GLP15_2156;	tr|V6TLR2|V6TLR2_GIAIN LSU ribosomal protein L5P OS=Giardia intestinalis OX=5741 GN=DHA2_5593 PE=3 SV=1;tr|E1F6Z2|E1F6Z2_GIAIA Ribosomal protein L11 OS=Giardia intestinalis (strain P15) OX=658858 GN=GLP15_2156 PE=3 SV=1;tr|C6LW45|C6LW45_GIAIB Ribosomal pro	6	5	5	5	27.7	19.735	173	75.07	843970000	9	83282000
V6TCV7;A8BTK2;E1F423;V6U2I4;C6LNU3;A0A132NZM5	V6TCV7;A8BTK2;E1F423;V6U2I4;C6LNU3;A0A132NZM5	Serine/threonine protein kinase;Kinase;	DHA2_5643;GL50803_005643;	tr|V6TCV7|V6TCV7_GIAIN Serine/threonine protein kinase OS=Giardia intestinalis OX=5741 GN=DHA2_5643 PE=4 SV=1;tr|A8BTK2|A8BTK2_GIAIC Kinase OS=Giardia intestinalis (strain ATCC 50803 / WB clone C6) OX=184922 GN=GL50803_005643 PE=4 SV=1;tr|E1F423|E1F423_GIA	6	11	11	11	20.3	76.294	684	115.47	139790000	45	1769500
V6TIH0;A8B394;E1F0C7;V6U598;C6LP15;A0A132NYF3	V6TIH0;A8B394;E1F0C7;V6U598;C6LP15;A0A132NYF3	Glycylpeptide N-tetradecanoyltransferase	DHA2_5772;	tr|V6TIH0|V6TIH0_GIAIN Glycylpeptide N-tetradecanoyltransferase OS=Giardia intestinalis OX=5741 GN=DHA2_5772 PE=3 SV=1;tr|A8B394|A8B394_GIAIC Glycylpeptide N-tetradecanoyltransferase OS=Giardia intestinalis (strain ATCC 50803 / WB clone C6) OX=184922 GN=GL	6	7	7	7	16.1	47.106	409	59.141	85709000	20	2461500
Q8WSI4;Q8WSI3;E1EY64;A8BGG4;V6U2J9;C6LQ00;A0A132P0R2	Q8WSI4;Q8WSI3;E1EY64;A8BGG4	Leucine rich repeat family, N-terminal domain protein;Virus receptor protein;	DHA2_5795;	tr|Q8WSI4|Q8WSI4_GIAIN Leucine rich repeat family, N-terminal domain protein OS=Giardia intestinalis OX=5741 GN=DHA2_5795 PE=2 SV=1;tr|Q8WSI3|Q8WSI3_GIAIN Virus receptor protein OS=Giardia intestinalis OX=5741 PE=2 SV=1;tr|E1EY64|E1EY64_GIAIA Leucine-rich	7	3	3	3	4.8	85.379	749	18.827	56993000	41	656510
V6TH20;A8BQ62;E1F596;V6TUL0;C6LZA2;A0A132NMU0	V6TH20;A8BQ62;E1F596;V6TUL0;C6LZA2;A0A132NMU0	Uncharacterized protein;Pyridoxamine 5-phosphate oxidase;	DHA2_5810;GL50803_005810;	tr|V6TH20|V6TH20_GIAIN Uncharacterized protein OS=Giardia intestinalis OX=5741 GN=DHA2_5810 PE=4 SV=1;tr|A8BQ62|A8BQ62_GIAIC Pyridoxamine 5-phosphate oxidase OS=Giardia intestinalis (strain ATCC 50803 / WB clone C6) OX=184922 GN=GL50803_005810 PE=4 SV=1;t	6	4	4	4	38.2	14.528	131	40.55	1338800000	8	167350000
V6TI59;A8B252;E1EZR1;V6U4V3;C6LNF7;A0A132NNS7	V6TI59;A8B252;E1EZR1	40S ribosomal protein S8;	DHA2_5845;GL50803_005845;	tr|V6TI59|V6TI59_GIAIN 40S ribosomal protein S8 OS=Giardia intestinalis OX=5741 GN=DHA2_5845 PE=3 SV=1;tr|A8B252|A8B252_GIAIC 40S ribosomal protein S8 OS=Giardia intestinalis (strain ATCC 50803 / WB clone C6) OX=184922 GN=GL50803_005845 PE=1 SV=1;tr|E1EZR1	6	7	7	7	53.4	19.413	174	115.76	1273600000	11	61580000
V6TDR5;A8BKV3;E1EWU3;V6TT12;C6LNJ3;A0A132NTF7	V6TDR5;A8BKV3;E1EWU3;V6TT12;C6LNJ3;A0A132NTF7	Chromosome Segregation Family protein;Chromosome segregation protein SMC	DHA2_5883;	tr|V6TDR5|V6TDR5_GIAIN Chromosome Segregation Family protein OS=Giardia intestinalis OX=5741 GN=DHA2_5883 PE=4 SV=1;tr|A8BKV3|A8BKV3_GIAIC Chromosome segregation protein SMC OS=Giardia intestinalis (strain ATCC 50803 / WB clone C6) OX=184922 GN=GL50803_005	6	14	14	14	23.5	62.533	562	114.79	627960000	40	13081000
V6THZ8;E1EWT0;A8BKK5;V6TR43;C6M024;A0A132NZZ2	V6THZ8;E1EWT0;A8BKK5;V6TR43;C6M024;A0A132NZZ2	LSU ribosomal protein L35AE;Ribosomal protein L35a;	DHA2_5947;GLP15_3220;	tr|V6THZ8|V6THZ8_GIAIN LSU ribosomal protein L35AE OS=Giardia intestinalis OX=5741 GN=DHA2_5947 PE=3 SV=1;tr|E1EWT0|E1EWT0_GIAIA Ribosomal protein L35a OS=Giardia intestinalis (strain P15) OX=658858 GN=GLP15_3220 PE=3 SV=1;tr|A8BKK5|A8BKK5_GIAIC Ribosomal	6	5	5	5	37.4	13.889	123	32.679	1746300000	8	177170000
V6TGG6;A8B4G0;E1F1W1;V6U0E8;C6LR58;A0A132NQH2;V6TPN8;C6LXE0;A0A132NNF0	V6TGG6;A8B4G0;E1F1W1	SSU ribosomal protein S10P;Ribosomal protein S20;	DHA2_6022;GL50803_006022;	tr|V6TGG6|V6TGG6_GIAIN SSU ribosomal protein S10P OS=Giardia intestinalis OX=5741 GN=DHA2_6022 PE=3 SV=1;tr|A8B4G0|A8B4G0_GIAIC Ribosomal protein S20 OS=Giardia intestinalis (strain ATCC 50803 / WB clone C6) OX=184922 GN=GL50803_006022 PE=1 SV=1;tr|E1F1W1|	9	6	6	6	47.6	14.051	126	58.763	762320000	7	107860000
V6TCU5;E1F3W9;A8BRP1	V6TCU5;E1F3W9;A8BRP1	Coatomer delta subunit;	DHA2_6170;GLP15_827;	tr|V6TCU5|V6TCU5_GIAIN Coatomer delta subunit OS=Giardia intestinalis OX=5741 GN=DHA2_6170 PE=4 SV=1;tr|E1F3W9|E1F3W9_GIAIA Coatomer delta subunit OS=Giardia intestinalis (strain P15) OX=658858 GN=GLP15_827 PE=4 SV=1;tr|A8BRP1|A8BRP1_GIAIC Coatomer delta s	3	1	1	1	4	32.89	302	5.9127	11654000	18	647440
V6TCF8;E1F3W8;A8BRN9;V6TV09;C6LYF2;A0A132NT78	V6TCF8;E1F3W8;A8BRN9;V6TV09;C6LYF2;A0A132NT78	Uncharacterized protein;	DHA2_6171;GLP15_828;	tr|V6TCF8|V6TCF8_GIAIN Uncharacterized protein OS=Giardia intestinalis OX=5741 GN=DHA2_6171 PE=4 SV=1;tr|E1F3W8|E1F3W8_GIAIA Uncharacterized protein OS=Giardia intestinalis (strain P15) OX=658858 GN=GLP15_828 PE=4 SV=1;tr|A8BRN9|A8BRN9_GIAIC Uncharacterize	6	2	2	2	14.6	17.361	151	14.336	40463000	10	2719900
V6TGY8;A8BBN6;E1F5V2;C6LNL0;V6TUD0	V6TGY8;A8BBN6;E1F5V2	Translationally controlled tumor-like protein;Translationally controlled tumor protein-like protein	DHA2_6242;	tr|V6TGY8|V6TGY8_GIAIN Translationally controlled tumor-like protein OS=Giardia intestinalis OX=5741 GN=DHA2_6242 PE=3 SV=1;tr|A8BBN6|A8BBN6_GIAIC Translationally controlled tumor protein-like protein OS=Giardia intestinalis (strain ATCC 50803 / WB clone C	5	6	6	6	40.4	17.368	151	100.87	1139800000	9	124780000
V6TME1;A8B6E0;E1F5R9;V6TVB0;C6LSK9;A0A132NUE6	V6TME1;A8B6E0;E1F5R9	Helicase, C-terminal domain;Helicase;	DHA2_6283;GL50803_006283;	tr|V6TME1|V6TME1_GIAIN Helicase, C-terminal domain OS=Giardia intestinalis OX=5741 GN=DHA2_6283 PE=4 SV=1;tr|A8B6E0|A8B6E0_GIAIC Helicase OS=Giardia intestinalis (strain ATCC 50803 / WB clone C6) OX=184922 GN=GL50803_006283 PE=4 SV=1;tr|E1F5R9|E1F5R9_GIAIA	6	6	6	6	15.1	53.913	476	39.005	114390000	35	2914600
V6TLN3;A8BDV4;E1F7I1;V6U2C8;C6LZG3;A0A132NXA2	V6TLN3;A8BDV4;E1F7I1	Protein disulfide reductase, TlpA-like family protein;FixW protein	DHA2_6289;GL50803_006289	tr|V6TLN3|V6TLN3_GIAIN Protein disulfide reductase, TlpA-like family protein OS=Giardia intestinalis OX=5741 GN=DHA2_6289 PE=4 SV=1;tr|A8BDV4|A8BDV4_GIAIC FixW protein OS=Giardia intestinalis (strain ATCC 50803 / WB clone C6) OX=184922 GN=GL50803_006289 PE	6	3	3	3	33.1	14.986	133	28.977	109610000	7	11520000
V6TI68;Q9BKJ3;E2RU13;E1EZS1	V6TI68;Q9BKJ3;E2RU13;E1EZS1	Hydrogenase-1;Fe-hydrogenase;Fe-hydrogenase-1	DHA2_6304;	tr|V6TI68|V6TI68_GIAIN Hydrogenase-1 OS=Giardia intestinalis OX=5741 GN=DHA2_6304 PE=3 SV=1;tr|Q9BKJ3|Q9BKJ3_GIAIN Fe-hydrogenase OS=Giardia intestinalis OX=5741 PE=3 SV=1;tr|E2RU13|E2RU13_GIAIC Fe-hydrogenase-1 OS=Giardia intestinalis (strain ATCC 50803 /	4	3	3	3	8.2	52.159	474	53.513	55981000	31	671050
V6TBV7;E1EZJ9;A8BT95;V6TUU2;C6LXW2;A0A132NTW3	V6TBV7;E1EZJ9;A8BT95;V6TUU2;C6LXW2;A0A132NTW3	Uncharacterized protein;	DHA2_6367;GLP15_5045;	tr|V6TBV7|V6TBV7_GIAIN Uncharacterized protein OS=Giardia intestinalis OX=5741 GN=DHA2_6367 PE=4 SV=1;tr|E1EZJ9|E1EZJ9_GIAIA Uncharacterized protein OS=Giardia intestinalis (strain P15) OX=658858 GN=GLP15_5045 PE=4 SV=1;tr|A8BT95|A8BT95_GIAIC Uncharacteriz	6	2	2	2	6.5	31.454	275	11.823	19011000	14	1357900
V6TN79;A8B6D8;E1F5R7;C6LSL1;V6TUP5;A0A132NT99	V6TN79;A8B6D8;E1F5R7;C6LSL1;V6TUP5;A0A132NT99	Chromosome segregation protein SMC	DHA2_6377;	tr|V6TN79|V6TN79_GIAIN Chromosome segregation protein SMC OS=Giardia intestinalis OX=5741 GN=DHA2_6377 PE=4 SV=1;tr|A8B6D8|A8B6D8_GIAIC Chromosome segregation protein SMC OS=Giardia intestinalis (strain ATCC 50803 / WB clone C6) OX=184922 GN=GL50803_006377	6	2	2	2	2.1	92.868	822	11.287	24535000	47	522020
Q2QBT8;E2RU98;E2RU97;A0A132NVK0	Q2QBT8;E2RU98;E2RU97;A0A132NVK0	Putative 14-3-3 domain protein;14-3-3 protein;	DHA2_6430;GL50581_2925;	tr|Q2QBT8|Q2QBT8_GIAIN Putative 14-3-3 domain protein OS=Giardia intestinalis OX=5741 GN=DHA2_6430 PE=3 SV=1;tr|E2RU98|E2RU98_GIAIB 14-3-3 protein OS=Giardia intestinalis (strain ATCC 50581 / GS clone H7) OX=598745 GN=GL50581_2925 PE=3 SV=1;sp|E2RU97|1433_	4	16	16	2	59.3	28.576	248	323.31	12185000000	19	543160000
V6TES4;Q24973;E2RTU5;C6LYD2;V6TW11	V6TES4;Q24973;E2RTU5	Hypoxanthine-guanine-xanthine phosphoribosyltransferase;Guanine phosphoribosyltransferase;	DHA2_6436;	tr|V6TES4|V6TES4_GIAIN Hypoxanthine-guanine-xanthine phosphoribosyltransferase OS=Giardia intestinalis OX=5741 GN=DHA2_6436 PE=4 SV=1;tr|Q24973|Q24973_GIAIN Guanine phosphoribosyltransferase OS=Giardia intestinalis OX=5741 PE=1 SV=2;tr|E2RTU5|E2RTU5_GIAIC	5	3	3	2	13.5	26.298	230	26.041	36178000	16	2261100
V6TEG1;A8B433;E1F1N2;V6U3C1;C6LWW7;A0A132P0B9	V6TEG1;A8B433;E1F1N2	Trans-isoprenyl diphosphate synthase;Farnesyl diphosphate synthase	DHA2_6633;GL50803_006633	tr|V6TEG1|V6TEG1_GIAIN Trans-isoprenyl diphosphate synthase OS=Giardia intestinalis OX=5741 GN=DHA2_6633 PE=3 SV=1;tr|A8B433|A8B433_GIAIC Farnesyl diphosphate synthase OS=Giardia intestinalis (strain ATCC 50803 / WB clone C6) OX=184922 GN=GL50803_006633 PE	6	12	12	12	32.4	46.234	407	153.95	489060000	25	11836000
V6TAR5;A8BSP4;P53429;E1F271;V6TSB8;C6LP58;A0A132NR14;A0A164ZUG9	V6TAR5;A8BSP4;P53429;E1F271;V6TSB8;C6LP58;A0A132NR14;A0A164ZUG9	Glyceraldehyde-3-phosphate dehydrogenase	DHA2_6687;	tr|V6TAR5|V6TAR5_GIAIN Glyceraldehyde-3-phosphate dehydrogenase OS=Giardia intestinalis OX=5741 GN=DHA2_6687 PE=3 SV=1;tr|A8BSP4|A8BSP4_GIAIC Glyceraldehyde-3-phosphate dehydrogenase OS=Giardia intestinalis (strain ATCC 50803 / WB clone C6) OX=184922 GN=GL	8	18	18	18	53.6	36.335	336	301.11	5245100000	20	155980000
Q94836;E2RU86;E2RU85;E1F7L1;A0A132NQX0	Q94836;E2RU86;E2RU85;E1F7L1;A0A132NQX0	Centrin	DHA2_6744;GL50581_4229;	tr|Q94836|Q94836_GIAIN Centrin OS=Giardia intestinalis OX=5741 GN=DHA2_6744 PE=3 SV=2;tr|E2RU86|E2RU86_GIAIB Centrin OS=Giardia intestinalis (strain ATCC 50581 / GS clone H7) OX=598745 GN=GL50581_4229 PE=3 SV=1;tr|E2RU85|E2RU85_GIAIC Centrin OS=Giardia int	5	1	1	1	8.1	18.687	161	6.0868	12938000	7	1848300
V6TA14;A8BT37;E1F7W2;V6TXU3;C6LS65;A0A132NRP8	V6TA14;A8BT37;E1F7W2	Putative WD-repeat family protein;Dynein intermediate chain	DHA2_6939;GL50803_006939	tr|V6TA14|V6TA14_GIAIN Putative WD-repeat family protein OS=Giardia intestinalis OX=5741 GN=DHA2_6939 PE=3 SV=1;tr|A8BT37|A8BT37_GIAIC Dynein intermediate chain OS=Giardia intestinalis (strain ATCC 50803 / WB clone C6) OX=184922 GN=GL50803_006939 PE=3 SV=1	6	6	6	6	13.2	70.019	627	36.129	75752000	33	1587400
V6TND2;A0A644EY49;A8BCS4	V6TND2;A0A644EY49;A8BCS4	Uncharacterized protein;	DHA2_7035;GL50803_007035;	tr|V6TND2|V6TND2_GIAIN Uncharacterized protein OS=Giardia intestinalis OX=5741 GN=DHA2_7035 PE=4 SV=1;tr|A0A644EY49|A0A644EY49_GIAIC Uncharacterized protein OS=Giardia intestinalis (strain ATCC 50803 / WB clone C6) OX=184922 GN=GL50803_007035 PE=4 SV=1;tr|	3	4	4	4	10.6	58.384	529	31.059	85562000	28	1996900
V6TFW6;E1F1R2;A8B484;V6U483;C6LWT7;A0A132P092	V6TFW6;E1F1R2;A8B484;V6U483;C6LWT7;A0A132P092	40S ribosomal protein S21;	DHA2_7082;GLP15_4696;	tr|V6TFW6|V6TFW6_GIAIN 40S ribosomal protein S21 OS=Giardia intestinalis OX=5741 GN=DHA2_7082 PE=3 SV=1;tr|E1F1R2|E1F1R2_GIAIA 40S ribosomal protein S21 OS=Giardia intestinalis (strain P15) OX=658858 GN=GLP15_4696 PE=3 SV=1;tr|A8B484|A8B484_GIAIC 40S ribos	6	3	3	3	48.3	9.673	89	36.921	458780000	6	21434000
V6TJX2;A8B776;V6TUL2;C6LPP7;A0A132NSW2	V6TJX2;A8B776;V6TUL2;C6LPP7;A0A132NSW2	Reticulon-like protein;	DHA2_7242;GL50803_007242;	tr|V6TJX2|V6TJX2_GIAIN Reticulon-like protein OS=Giardia intestinalis OX=5741 GN=DHA2_7242 PE=4 SV=1;tr|A8B776|A8B776_GIAIC Reticulon-like protein OS=Giardia intestinalis (strain ATCC 50803 / WB clone C6) OX=184922 GN=GL50803_007242 PE=4 SV=1;tr|V6TUL2|V6T	5	2	2	2	8.9	27.23	247	12.669	20894000	10	2089400
V6TF30;A8BGX7	V6TF30;A8BGX7	Phosphatidylinositol-4-phosphate 5-kinase	DHA2_7261;	tr|V6TF30|V6TF30_GIAIN Phosphatidylinositol-4-phosphate 5-kinase OS=Giardia intestinalis OX=5741 GN=DHA2_7261 PE=4 SV=1;tr|A8BGX7|A8BGX7_GIAIC Phosphatidylinositol-4-phosphate 5-kinase OS=Giardia intestinalis (strain ATCC 50803 / WB clone C6) OX=184922 GN=	2	1	1	1	2.4	42.765	378	9.3041	0	22	0
V6T907;A8BYY5;E1EVM3;V6TS73;C6LRE2;A0A132NNK2	V6T907;A8BYY5;E1EVM3;V6TS73;C6LRE2;A0A132NNK2	Heat repeat family protein;Ser/Thr phosphatase 2A regulatory subunit A	DHA2_7439;	tr|V6T907|V6T907_GIAIN Heat repeat family protein OS=Giardia intestinalis OX=5741 GN=DHA2_7439 PE=3 SV=1;tr|A8BYY5|A8BYY5_GIAIC Ser/Thr phosphatase 2A regulatory subunit A OS=Giardia intestinalis (strain ATCC 50803 / WB clone C6) OX=184922 GN=GL50803_00743	6	18	18	18	32.1	71.708	652	205.27	772590000	39	14655000
V6TEP4;A8BYZ0;E1EVM5;V6TVZ9;C6LRE4;A0A132NNK1	V6TEP4;A8BYZ0;E1EVM5;V6TVZ9;C6LRE4;A0A132NNK1	UVR domain-containing protein;UvrB/uvrC motif-containing protein	DHA2_7444;GL50803_007444	tr|V6TEP4|V6TEP4_GIAIN UVR domain-containing protein OS=Giardia intestinalis OX=5741 GN=DHA2_7444 PE=4 SV=1;tr|A8BYZ0|A8BYZ0_GIAIC UvrB/uvrC motif-containing protein OS=Giardia intestinalis (strain ATCC 50803 / WB clone C6) OX=184922 GN=GL50803_007444 PE=4	6	12	12	12	35.4	41.141	367	93.543	415440000	29	9852300
V6TE20;A8BL06;A0A132NW33;V6TYL2;E1EWY8;C6LQH1	V6TE20;A8BL06;A0A132NW33;V6TYL2;E1EWY8;C6LQH1	Chromosome segregation protein SMC	DHA2_7520;	tr|V6TE20|V6TE20_GIAIN Chromosome segregation protein SMC OS=Giardia intestinalis OX=5741 GN=DHA2_7520 PE=4 SV=1;tr|A8BL06|A8BL06_GIAIC Chromosome segregation protein SMC OS=Giardia intestinalis (strain ATCC 50803 / WB clone C6) OX=184922 GN=GL50803_007520	6	3	3	3	7.3	53.598	482	49.324	33343000	41	813250
V6TJE6;A8BYU1;P92128;E1EVL0;C6LTU6;V6TYH7;A0A132NQY7	V6TJE6;A8BYU1;P92128;E1EVL0;C6LTU6;V6TYH7;A0A132NQY7	H(+)-transporting two-sector ATPase	DHA2_7532;	tr|V6TJE6|V6TJE6_GIAIN H(+)-transporting two-sector ATPase OS=Giardia intestinalis OX=5741 GN=DHA2_7532 PE=3 SV=1;tr|A8BYU1|A8BYU1_GIAIC H(+)-transporting two-sector ATPase OS=Giardia intestinalis (strain ATCC 50803 / WB clone C6) OX=184922 GN=GL50803_0075	7	16	16	16	29	71.536	655	179.75	2018600000	36	36672000
V6TBQ1;A8BSI3;E1F4I8;V6TW14;C6LUN0;A0A132NUX6	V6TBQ1;A8BSI3;E1F4I8;V6TW14;C6LUN0;A0A132NUX6	Putative phosphoprotein phosphatase family protein;Serine/threonine protein phosphatase 7	DHA2_7588;	tr|V6TBQ1|V6TBQ1_GIAIN Putative phosphoprotein phosphatase family protein OS=Giardia intestinalis OX=5741 GN=DHA2_7588 PE=4 SV=1;tr|A8BSI3|A8BSI3_GIAIC Serine/threonine protein phosphatase 7 OS=Giardia intestinalis (strain ATCC 50803 / WB clone C6) OX=1849	6	12	12	12	41.1	47.321	418	145.81	826460000	25	27289000
V6TG23;E2RTS3;A6QL36;E1EYD6;V6TWP1;C6LSH9;A0A132NVX7	V6TG23;E2RTS3;A6QL36;E1EYD6;V6TWP1;C6LSH9;A0A132NVX7	RNase L inhibitor;	DHA2_7662;GL50803_007662;	tr|V6TG23|V6TG23_GIAIN RNase L inhibitor OS=Giardia intestinalis OX=5741 GN=DHA2_7662 PE=4 SV=1;tr|E2RTS3|E2RTS3_GIAIC RNase L inhibitor OS=Giardia intestinalis (strain ATCC 50803 / WB clone C6) OX=184922 GN=GL50803_007662 PE=4 SV=1;tr|A6QL36|A6QL36_GIAIN	7	7	7	7	14.8	75.15	674	84.004	74127000	42	1719600
V6TGL0;E1F7P5;A8BE94	V6TGL0;E1F7P5;A8BE94	Ubiquitin-like protein SUMO;Sentrin	DHA2_7760;GLP15_4605;	tr|V6TGL0|V6TGL0_GIAIN Ubiquitin-like protein SUMO OS=Giardia intestinalis OX=5741 GN=DHA2_7760 PE=4 SV=1;tr|E1F7P5|E1F7P5_GIAIA Sentrin OS=Giardia intestinalis (strain P15) OX=658858 GN=GLP15_4605 PE=4 SV=1;tr|A8BE94|A8BE94_GIAIC Sentrin OS=Giardia intest	3	1	1	1	12.7	11.476	102	6.9401	21078000	10	2107800
V6TBL3;E1F7T0;A8BSW7;V6TQT4;P26991;C6LRV0;A0A132NP56	V6TBL3;E1F7T0;A8BSW7;V6TQT4;P26991;C6LRV0;A0A132NP56	ADP-ribosylation factor;	DHA2_7789;GLP15_5074;	tr|V6TBL3|V6TBL3_GIAIN ADP-ribosylation factor OS=Giardia intestinalis OX=5741 GN=DHA2_7789 PE=3 SV=1;tr|E1F7T0|E1F7T0_GIAIA ADP-ribosylation factor OS=Giardia intestinalis (strain P15) OX=658858 GN=GLP15_5074 PE=3 SV=1;tr|A8BSW7|A8BSW7_GIAIC ADP-ribosylat	7	4	4	4	23	21.765	191	26.956	37752000	12	3146000
V6TJG7;Q4VPQ4;E1EZH7;A8BI09;C6LSD3;V6U2Q2;A0A132NVJ1	V6TJG7;Q4VPQ4;E1EZH7;A8BI09;C6LSD3;V6U2Q2;A0A132NVJ1	Alpha-5 giardin;Giardin subunit alpha-5	DHA2_7797;	tr|V6TJG7|V6TJG7_GIAIN Alpha-5 giardin OS=Giardia intestinalis OX=5741 GN=DHA2_7797 PE=4 SV=1;sp|Q4VPQ4|GIA5_GIAIN Giardin subunit alpha-5 OS=Giardia intestinalis OX=5741 PE=3 SV=1;tr|E1EZH7|E1EZH7_GIAIA Alpha-5 giardin OS=Giardia intestinalis (strain P15)	7	2	2	2	7.6	33.893	302	12.796	37100000	16	2318800
V6TDJ1;A8B4V8	V6TDJ1;A8B4V8	SNF7 family protein	DHA2_7843;GL50803_007843	tr|V6TDJ1|V6TDJ1_GIAIN SNF7 family protein OS=Giardia intestinalis OX=5741 GN=DHA2_7843 PE=4 SV=1;tr|A8B4V8|A8B4V8_GIAIC SNF7 family protein OS=Giardia intestinalis (strain ATCC 50803 / WB clone C6) OX=184922 GN=GL50803_007843 PE=4 SV=1	2	2	2	2	10.1	21.895	198	14.432	111040000	9	12338000
V6TEG8;A8BMP6;E1F2W4;V6U294;C6LRT8;A0A132NRZ2	V6TEG8;A8BMP6;E1F2W4;V6U294;C6LRT8;A0A132NRZ2	LSU ribosomal protein L23P;Ribosomal protein L23A;	DHA2_7870;GL50803_007870;	tr|V6TEG8|V6TEG8_GIAIN LSU ribosomal protein L23P OS=Giardia intestinalis OX=5741 GN=DHA2_7870 PE=3 SV=1;tr|A8BMP6|A8BMP6_GIAIC Ribosomal protein L23A OS=Giardia intestinalis (strain ATCC 50803 / WB clone C6) OX=184922 GN=GL50803_007870 PE=1 SV=1;tr|E1F2W4	6	8	8	8	47.5	16.023	141	195.17	1234500000	9	122240000
Q76KS3;E2RU83;E1F2X1;V6U2X4;C6LRT1;A0A132NRQ9	Q76KS3;E2RU83;E1F2X1;V6U2X4;C6LRT1;A0A132NRQ9	Ribosomal protein S14;	DHA2_7878;GL50803_007878;	tr|Q76KS3|Q76KS3_GIAIN Ribosomal protein S14 OS=Giardia intestinalis OX=5741 GN=DHA2_7878 PE=1 SV=1;tr|E2RU83|E2RU83_GIAIC Ribosomal protein S14 OS=Giardia intestinalis (strain ATCC 50803 / WB clone C6) OX=184922 GN=GL50803_007878 PE=1 SV=1;tr|E1F2X1|E1F2X	6	6	6	6	37.9	15.726	145	47.128	1479200000	9	147600000
V6TGD6;A8B3G9;A0A644F3F8;C6LYE2;E1F0G3;V6TUA8;A0A132NWP6	V6TGD6;A8B3G9;A0A644F3F8;C6LYE2;E1F0G3;V6TUA8;A0A132NWP6	ATPase ASNA1 homolog;	DHA2_7953;GL50803_7953;	tr|V6TGD6|V6TGD6_GIAIN ATPase ASNA1 homolog OS=Giardia intestinalis OX=5741 GN=DHA2_7953 PE=3 SV=1;sp|A8B3G9|ASNA_GIAIC ATPase ASNA1 homolog OS=Giardia intestinalis (strain ATCC 50803 / WB clone C6) OX=184922 GN=GL50803_7953 PE=1 SV=1;tr|A0A644F3F8|A0A644F	7	4	4	4	15.8	39.506	354	38.201	74175000	20	2342100
V6TPF8;E1F5Y1;A8BG76;V6TY93;C6LQE3;A0A132NS54	V6TPF8;E1F5Y1;A8BG76	Proteasome component pre5;20S proteasome alpha subunit 6;	DHA2_7962;GLP15_254;	tr|V6TPF8|V6TPF8_GIAIN Proteasome component pre5 OS=Giardia intestinalis OX=5741 GN=DHA2_7962 PE=3 SV=1;tr|E1F5Y1|E1F5Y1_GIAIA 20S proteasome alpha subunit 6 OS=Giardia intestinalis (strain P15) OX=658858 GN=GLP15_254 PE=3 SV=1;tr|A8BG76|A8BG76_GIAIC 20S p	6	7	7	6	31.4	28.235	255	49.862	291370000	18	11418000
V6TKQ0;D3KH71	V6TKQ0;D3KH71	Uncharacterized protein	DHA2_7966;GL50803_007966	tr|V6TKQ0|V6TKQ0_GIAIN Uncharacterized protein OS=Giardia intestinalis OX=5741 GN=DHA2_7966 PE=4 SV=1;tr|D3KH71|D3KH71_GIAIC Uncharacterized protein OS=Giardia intestinalis (strain ATCC 50803 / WB clone C6) OX=184922 GN=GL50803_007966 PE=4 SV=1	2	1	1	1	2.6	63.899	575	7.7544	11233000	31	362370
V6T7M2;E1F8Y0;A8B8Z2;V6TQE2;C6LQF1;A0A132NNJ7	V6T7M2;E1F8Y0;A8B8Z2;V6TQE2;C6LQF1;A0A132NNJ7	40S ribosomal protein S3;	DHA2_7999;GLP15_2737;	tr|V6T7M2|V6T7M2_GIAIN 40S ribosomal protein S3 OS=Giardia intestinalis OX=5741 GN=DHA2_7999 PE=3 SV=1;tr|E1F8Y0|E1F8Y0_GIAIA 40S ribosomal protein S3 OS=Giardia intestinalis (strain P15) OX=658858 GN=GLP15_2737 PE=3 SV=1;tr|A8B8Z2|A8B8Z2_GIAIC 40S ribosom	6	13	13	13	58.5	24.738	217	110.28	1977300000	17	109000000
V6TAD4;Q8ISM1;E2RU09;E1F1L3;C6LT82;V6TR30;A0A132NRB6	V6TAD4;Q8ISM1;E2RU09;E1F1L3;C6LT82;V6TR30;A0A132NRB6	Ribosome biogenesis protein BOP1 homolog;Ribosome biogenesis protein BOP1;	DHA2_8035;bop1;	tr|V6TAD4|V6TAD4_GIAIN Ribosome biogenesis protein BOP1 homolog OS=Giardia intestinalis OX=5741 GN=DHA2_8035 PE=3 SV=1;sp|Q8ISM1|BOP1_GIAIN Ribosome biogenesis protein BOP1 OS=Giardia intestinalis OX=5741 GN=bop1 PE=1 SV=1;tr|E2RU09|E2RU09_GIAIC Ribosome b	7	1	1	1	1.1	84.957	755	34.477	0	42	0
V6T9I4;Q86MZ1;E1F1L5;C6LT84;A8BZ95;A0A132NQB9;V6TRT5	V6T9I4;Q86MZ1;E1F1L5;C6LT84;A8BZ95;A0A132NQB9;V6TRT5	Cyclin-dependent protein kinase;Cdc2;Kinase, CMGC CDK	DHA2_8037;	tr|V6T9I4|V6T9I4_GIAIN Cyclin-dependent protein kinase OS=Giardia intestinalis OX=5741 GN=DHA2_8037 PE=3 SV=1;tr|Q86MZ1|Q86MZ1_GIAIN Cdc2 OS=Giardia intestinalis OX=5741 PE=3 SV=1;tr|E1F1L5|E1F1L5_GIAIA Kinase, CMGC CDK OS=Giardia intestinalis (strain P15)	7	5	5	5	15.3	35.265	308	36.419	71079000	20	3024200
V6TAW3;A8B5T0;E1F577;C6LZW6;V6U094;A0A132P032	V6TAW3;A8B5T0;E1F577;C6LZW6;V6U094;A0A132P032	inorganic diphosphatase;	DHA2_8074;GL50803_008074;	tr|V6TAW3|V6TAW3_GIAIN inorganic diphosphatase OS=Giardia intestinalis OX=5741 GN=DHA2_8074 PE=4 SV=1;tr|A8B5T0|A8B5T0_GIAIC inorganic diphosphatase OS=Giardia intestinalis (strain ATCC 50803 / WB clone C6) OX=184922 GN=GL50803_008074 PE=4 SV=1;tr|E1F577|E	6	2	2	2	3	76.099	691	11.763	19266000	36	535170
V6TEA1;E1F4X9;A8BQQ3;V6U1Y5;A0A132NV37	V6TEA1;E1F4X9;A8BQQ3;V6U1Y5;A0A132NV37	Ankyrin repeat protein;Protein 21.1;	DHA2_8174;GLP15_2353;	tr|V6TEA1|V6TEA1_GIAIN Ankyrin repeat protein OS=Giardia intestinalis OX=5741 GN=DHA2_8174 PE=4 SV=1;tr|E1F4X9|E1F4X9_GIAIA Protein 21.1 OS=Giardia intestinalis (strain P15) OX=658858 GN=GLP15_2353 PE=4 SV=1;tr|A8BQQ3|A8BQQ3_GIAIC Ankyrin repeat protein 1	5	15	15	15	19.7	93.973	834	101.02	324940000	56	5754700
V6THF3;E1EZB5;A8BLG8	V6THF3;E1EZB5;A8BLG8	ubiquitinyl hydrolase 1;	DHA2_8189;GLP15_1372;	tr|V6THF3|V6THF3_GIAIN ubiquitinyl hydrolase 1 OS=Giardia intestinalis OX=5741 GN=DHA2_8189 PE=4 SV=1;tr|E1EZB5|E1EZB5_GIAIA ubiquitinyl hydrolase 1 OS=Giardia intestinalis (strain P15) OX=658858 GN=GLP15_1372 PE=4 SV=1;tr|A8BLG8|A8BLG8_GIAIC ubiquitinyl h	3	1	1	1	2.4	50.582	459	6.1611	25151000	21	1197700
V6T7N9;A8BYJ2;E1EZ64;C6LS98;V6TYT4;A0A132NQN9	V6T7N9;A8BYJ2;E1EZ64	Uridine kinase;	DHA2_8217;GL50803_008217;	tr|V6T7N9|V6T7N9_GIAIN Uridine kinase OS=Giardia intestinalis OX=5741 GN=DHA2_8217 PE=4 SV=1;tr|A8BYJ2|A8BYJ2_GIAIC Uridine kinase OS=Giardia intestinalis (strain ATCC 50803 / WB clone C6) OX=184922 GN=GL50803_008217 PE=4 SV=1;tr|E1EZ64|E1EZ64_GIAIA Uridin	6	15	15	15	32.8	66.043	582	117.39	165510000	41	2743000
V6T9W9;A8BS93;V6TTY9;C6LWB9;A0A132NS31;E1F4N4	V6T9W9;A8BS93;V6TTY9;C6LWB9;A0A132NS31;E1F4N4	UBZ4-type domain-containing protein;Zinc-finger of a C2HC-type domain-containing protein	DHA2_8405;	tr|V6T9W9|V6T9W9_GIAIN UBZ4-type domain-containing protein OS=Giardia intestinalis OX=5741 GN=DHA2_8405 PE=4 SV=1;tr|A8BS93|A8BS93_GIAIC Zinc-finger of a C2HC-type domain-containing protein OS=Giardia intestinalis (strain ATCC 50803 / WB clone C6) OX=18492	6	2	2	2	4.9	47.628	445	12.263	21702000	36	602850
V6TLA6;E1F5J4;A8B659;V6U0I5;C6LTJ1;A0A132NYY2	V6TLA6;E1F5J4;A8B659;V6U0I5;C6LTJ1;A0A132NYY2	Radial spokehead-like protein;	DHA2_8426;GLP15_4425;	tr|V6TLA6|V6TLA6_GIAIN Radial spokehead-like protein OS=Giardia intestinalis OX=5741 GN=DHA2_8426 PE=4 SV=1;tr|E1F5J4|E1F5J4_GIAIA Radial spokehead-like protein OS=Giardia intestinalis (strain P15) OX=658858 GN=GLP15_4425 PE=4 SV=1;tr|A8B659|A8B659_GIAIC R	6	4	4	4	6.3	97.758	840	27.243	88085000	38	521980
V6TEB8;A8BXP9;E1F4C5;V6TW98;C6LTF7;A0A132NPN0	V6TEB8;A8BXP9;E1F4C5;V6TW98;C6LTF7;A0A132NPN0	Serine/threonine protein kinase;Kinase, NEK;	DHA2_8445;GL50803_008445;	tr|V6TEB8|V6TEB8_GIAIN Serine/threonine protein kinase OS=Giardia intestinalis OX=5741 GN=DHA2_8445 PE=4 SV=1;tr|A8BXP9|A8BXP9_GIAIC Kinase, NEK OS=Giardia intestinalis (strain ATCC 50803 / WB clone C6) OX=184922 GN=GL50803_008445 PE=4 SV=1;tr|E1F4C5|E1F4C	6	3	3	3	7.7	66.983	597	17.194	38030000	44	560080
V6TBF0;A8B1T9;C6LVU3;A0A132NTL8;E1EZL1;V6U5A1	V6TBF0;A8B1T9	Coiled-coil protein;Chromosome segregation protein SMC	DHA2_8460;GL50803_008460	tr|V6TBF0|V6TBF0_GIAIN Coiled-coil protein OS=Giardia intestinalis OX=5741 GN=DHA2_8460 PE=4 SV=1;tr|A8B1T9|A8B1T9_GIAIC Chromosome segregation protein SMC OS=Giardia intestinalis (strain ATCC 50803 / WB clone C6) OX=184922 GN=GL50803_008460 PE=4 SV=1	6	3	3	3	4.7	92.042	831	17.202	27995000	50	188020
V6TB02;A8B1T3;E1EZL0;C6LVU4;A0A132NTN5;V6U0C2	V6TB02;A8B1T3;E1EZL0;C6LVU4;A0A132NTN5;V6U0C2	LSU ribosomal protein L27E;Ribosomal protein L27;	DHA2_8462;GL50803_008462;	tr|V6TB02|V6TB02_GIAIN LSU ribosomal protein L27E OS=Giardia intestinalis OX=5741 GN=DHA2_8462 PE=3 SV=1;tr|A8B1T3|A8B1T3_GIAIC Ribosomal protein L27 OS=Giardia intestinalis (strain ATCC 50803 / WB clone C6) OX=184922 GN=GL50803_008462 PE=1 SV=1;tr|E1EZL0|	6	6	6	6	49.6	15.322	135	44.092	428470000	10	42847000
V6TPY1;E1F869;A8B9L4;V6U364;C6LY89;A0A132NWI0	V6TPY1;E1F869;A8B9L4	Uncharacterized protein;	DHA2_8560;GLP15_1336;	tr|V6TPY1|V6TPY1_GIAIN Uncharacterized protein OS=Giardia intestinalis OX=5741 GN=DHA2_8560 PE=4 SV=1;tr|E1F869|E1F869_GIAIA Uncharacterized protein OS=Giardia intestinalis (strain P15) OX=658858 GN=GLP15_1336 PE=4 SV=1;tr|A8B9L4|A8B9L4_GIAIC Uncharacteriz	6	5	5	5	35.8	16.901	151	37.926	180820000	11	12685000
V6TG47;E1F6V2;A8BEY6;V6TWW0;C6LQ50;A0A132NUM2	V6TG47;E1F6V2;A8BEY6;V6TWW0;C6LQ50;A0A132NUM2	ATP-dependent 26S proteasome regulatory subunit;26S protease regulatory subunit 7;	DHA2_86683;GLP15_2199;	tr|V6TG47|V6TG47_GIAIN ATP-dependent 26S proteasome regulatory subunit OS=Giardia intestinalis OX=5741 GN=DHA2_86683 PE=3 SV=1;tr|E1F6V2|E1F6V2_GIAIA 26S protease regulatory subunit 7 OS=Giardia intestinalis (strain P15) OX=658858 GN=GLP15_2199 PE=3 SV=1;t	6	5	5	5	10.6	56.448	510	34.448	27893000	31	899770
V6TH46;A8BWP4;E1F2Z4;V6U3H3;C6LZS9;A0A132NYY7	V6TH46;A8BWP4;E1F2Z4	CBS domain-containing protein	DHA2_8692;GL50803_008692	tr|V6TH46|V6TH46_GIAIN CBS domain-containing protein OS=Giardia intestinalis OX=5741 GN=DHA2_8692 PE=4 SV=1;tr|A8BWP4|A8BWP4_GIAIC CBS domain-containing protein OS=Giardia intestinalis (strain ATCC 50803 / WB clone C6) OX=184922 GN=GL50803_008692 PE=4 SV=1	6	9	9	9	40.5	37.226	331	323.31	353930000	19	16598000
V6TM33;A8BB76;V6U0F0;C6LVS4;A0A132NSH9;E1EXX9	V6TM33;A8BB76	V-type proton ATPase subunit C	DHA2_87058;GL50803_0087058	tr|V6TM33|V6TM33_GIAIN V-type proton ATPase subunit C OS=Giardia intestinalis OX=5741 GN=DHA2_87058 PE=3 SV=1;tr|A8BB76|A8BB76_GIAIC V-type proton ATPase subunit C OS=Giardia intestinalis (strain ATCC 50803 / WB clone C6) OX=184922 GN=GL50803_0087058 PE=3	6	3	3	3	10.5	55.656	494	27.598	15729000	28	429550
V6TJ99;E1F1G4;A8BAD7;V6U360;C6LXY2;A0A132NUT8	V6TJ99;E1F1G4;A8BAD7;V6U360;C6LXY2;A0A132NUT8	N-terminal acetyltransferase complex ARD1 subunit;N-terminal acetyltransferase complex ARD1 subunit, putative	DHA2_8707;	tr|V6TJ99|V6TJ99_GIAIN N-terminal acetyltransferase complex ARD1 subunit OS=Giardia intestinalis OX=5741 GN=DHA2_8707 PE=3 SV=1;tr|E1F1G4|E1F1G4_GIAIA N-terminal acetyltransferase complex ARD1 subunit, putative OS=Giardia intestinalis (strain P15) OX=65885	6	3	3	3	15.4	24.293	214	18.495	46521000	15	1430200
V6TLZ6;A8B632;C6LV85;E1F5I7;V6TY24;A0A132NSH1	V6TLZ6;A8B632;C6LV85;E1F5I7;V6TY24;A0A132NSH1	Uracil-DNA glycosylase;	DHA2_8770;GL50803_008770;	tr|V6TLZ6|V6TLZ6_GIAIN Uracil-DNA glycosylase OS=Giardia intestinalis OX=5741 GN=DHA2_8770 PE=3 SV=1;tr|A8B632|A8B632_GIAIC Uracil-DNA glycosylase OS=Giardia intestinalis (strain ATCC 50803 / WB clone C6) OX=184922 GN=GL50803_008770 PE=3 SV=1;tr|C6LV85|C6L	6	2	2	2	9.3	28.665	258	11.835	46238000	20	1702600
V6TIN6;E1EY96;A8BGN1	V6TIN6;E1EY96;A8BGN1	Rab9 effector protein with kelch motifs;Uncharacterized protein;	DHA2_8789;GLP15_2125;	tr|V6TIN6|V6TIN6_GIAIN Rab9 effector protein with kelch motifs OS=Giardia intestinalis OX=5741 GN=DHA2_8789 PE=4 SV=1;tr|E1EY96|E1EY96_GIAIA Uncharacterized protein OS=Giardia intestinalis (strain P15) OX=658858 GN=GLP15_2125 PE=4 SV=1;tr|A8BGN1|A8BGN1_GIA	3	3	3	3	10.2	36.236	333	31.321	7856500	14	561180
V6TPA6;A8BGL6;E1EY88;V6U1I8;C6LPX7;A0A132NZP3	V6TPA6;A8BGL6;E1EY88;V6U1I8;C6LPX7;A0A132NZP3	Serine/threonine protein kinase;Kinase, SCY1;	DHA2_8805;GL50803_008805;	tr|V6TPA6|V6TPA6_GIAIN Serine/threonine protein kinase OS=Giardia intestinalis OX=5741 GN=DHA2_8805 PE=4 SV=1;tr|A8BGL6|A8BGL6_GIAIC Kinase, SCY1 OS=Giardia intestinalis (strain ATCC 50803 / WB clone C6) OX=184922 GN=GL50803_008805 PE=4 SV=1;tr|E1EY88|E1EY	6	10	10	10	11.9	103.39	936	117.45	290910000	39	3919800
V6TLK4;A8BJ46;E1F4U1;V6TW56;C6LQC2;A0A132NVG4	V6TLK4;A8BJ46;E1F4U1	phosphoglycerate mutase (2,3-diphosphoglycerate-independent)	DHA2_8822;	tr|V6TLK4|V6TLK4_GIAIN phosphoglycerate mutase (2,3-diphosphoglycerate-independent) OS=Giardia intestinalis OX=5741 GN=DHA2_8822 PE=3 SV=1;tr|A8BJ46|A8BJ46_GIAIC phosphoglycerate mutase (2,3-diphosphoglycerate-independent) OS=Giardia intestinalis (strain A	6	11	11	11	24.8	65.09	589	190.68	526800000	34	11943000
V6TIJ5;A8BCE5;E1EWC0;A0A132NYI2;V6U2J1;C6LU17	V6TIJ5;A8BCE5	P115;Flagellar exit site protein	DHA2_8855;GL50803_008855	tr|V6TIJ5|V6TIJ5_GIAIN P115 OS=Giardia intestinalis OX=5741 GN=DHA2_8855 PE=4 SV=1;tr|A8BCE5|A8BCE5_GIAIC Flagellar exit site protein OS=Giardia intestinalis (strain ATCC 50803 / WB clone C6) OX=184922 GN=GL50803_008855 PE=4 SV=1	6	16	16	16	21.7	104.26	932	107.31	416900000	48	4328800
V6TNC8;A8BCR6;E1EWI3;C6LUA1;V6TPK7;A0A132NNL3;Q24966	V6TNC8;A8BCR6;E1EWI3;C6LUA1;V6TPK7;A0A132NNL3;Q24966	Heat shock protein 70;Cytosolic HSP70;	DHA2_88765;GL50803_0088765;	tr|V6TNC8|V6TNC8_GIAIN Heat shock protein 70 OS=Giardia intestinalis OX=5741 GN=DHA2_88765 PE=3 SV=1;tr|A8BCR6|A8BCR6_GIAIC Cytosolic HSP70 OS=Giardia intestinalis (strain ATCC 50803 / WB clone C6) OX=184922 GN=GL50803_0088765 PE=3 SV=1;tr|E1EWI3|E1EWI3_GI	7	29	29	29	49.7	71.632	664	323.31	8349800000	36	176250000
V6TP72;E1EWC8;A8BCG1;V6U0X1;C6LRA0;A0A132NYH7	V6TP72;E1EWC8;A8BCG1;V6U0X1;C6LRA0;A0A132NYH7	Phospholipid-binding Copine Family Protein;Copine I;	DHA2_8903;GLP15_5199;	tr|V6TP72|V6TP72_GIAIN Phospholipid-binding Copine Family Protein OS=Giardia intestinalis OX=5741 GN=DHA2_8903 PE=4 SV=1;tr|E1EWC8|E1EWC8_GIAIA Copine I OS=Giardia intestinalis (strain P15) OX=658858 GN=GLP15_5199 PE=4 SV=1;tr|A8BCG1|A8BCG1_GIAIC Copine I	6	4	3	3	18.1	29.144	254	32.377	24253000	14	1732400
V6TGW9;Q8T4M7;E2RTN5;E1F604;V6U086;C6LNW5;A0A132NUX3	V6TGW9;Q8T4M7;E2RTN5;E1F604;V6U086;C6LNW5;A0A132NUX3	Clathrin associated adaptor complex, mu2 subunit, C-terminal domain protein;Putative adaptor protein complex medium subunit	DHA2_8917;	tr|V6TGW9|V6TGW9_GIAIN Clathrin associated adaptor complex, mu2 subunit, C-terminal domain protein OS=Giardia intestinalis OX=5741 GN=DHA2_8917 PE=3 SV=1;tr|Q8T4M7|Q8T4M7_GIAIN Putative adaptor protein complex medium subunit OS=Giardia intestinalis OX=5741	7	7	7	7	21.7	48.386	434	78.65	404520000	28	9210500
V6TQW2;E1EXW7;C6LUK5;A8BB52;V6U0G5;A0A132NSN6	V6TQW2;E1EXW7;C6LUK5;A8BB52;V6U0G5;A0A132NSN6	GTPase SAR1 family protein;Uncharacterized protein;	DHA2_8944;GLP15_787;	tr|V6TQW2|V6TQW2_GIAIN GTPase SAR1 family protein OS=Giardia intestinalis OX=5741 GN=DHA2_8944 PE=4 SV=1;tr|E1EXW7|E1EXW7_GIAIA Uncharacterized protein OS=Giardia intestinalis (strain P15) OX=658858 GN=GLP15_787 PE=4 SV=1;tr|C6LUK5|C6LUK5_GIAIB Uncharacter	6	2	2	2	13	21.396	192	14.287	22494000	13	1730300
V6TGV2;A8BLJ4;E1F9G7;V6U115;C6LQD0;A0A132NN83	V6TGV2;A8BLJ4;E1F9G7	NAD(P)H oxidoreductase;Aldose reductase;	DHA2_9008;GL50803_009008;	tr|V6TGV2|V6TGV2_GIAIN NAD(P)H oxidoreductase OS=Giardia intestinalis OX=5741 GN=DHA2_9008 PE=4 SV=1;tr|A8BLJ4|A8BLJ4_GIAIC Aldose reductase OS=Giardia intestinalis (strain ATCC 50803 / WB clone C6) OX=184922 GN=GL50803_009008 PE=4 SV=1;tr|E1F9G7|E1F9G7_GI	6	6	6	6	24.4	34.777	303	53.068	285710000	21	10879000
V6T8U7;E1F4P2;A8BXV9;V6TW07;C6LRF8;A0A132NQP7	V6T8U7;E1F4P2;A8BXV9;V6TW07;C6LRF8;A0A132NQP7	Protein 21.1;Ankyrin repeat protein 1	DHA2_9030;GLP15_1170;	tr|V6T8U7|V6T8U7_GIAIN Protein 21.1 OS=Giardia intestinalis OX=5741 GN=DHA2_9030 PE=4 SV=1;tr|E1F4P2|E1F4P2_GIAIA Protein 21.1 OS=Giardia intestinalis (strain P15) OX=658858 GN=GLP15_1170 PE=4 SV=1;tr|A8BXV9|A8BXV9_GIAIC Ankyrin repeat protein 1 OS=Giardia	6	14	14	14	52.1	36.635	330	249.74	2658800000	18	100190000
V6T8V2;A8BXX3;V6TW10;E1F4P7;C6LRG3;A0A132NPU4	V6T8V2;A8BXX3;V6TW10;E1F4P7;C6LRG3;A0A132NPU4	nicotinate phosphoribosyltransferase	DHA2_9038;	tr|V6T8V2|V6T8V2_GIAIN nicotinate phosphoribosyltransferase OS=Giardia intestinalis OX=5741 GN=DHA2_9038 PE=3 SV=1;tr|A8BXX3|A8BXX3_GIAIC nicotinate phosphoribosyltransferase OS=Giardia intestinalis (strain ATCC 50803 / WB clone C6) OX=184922 GN=GL50803_00	6	5	5	5	7.6	69.707	618	30.215	41726000	37	1127700
V6TA58;A8BXY7;V6TQQ3;C6LS87;A0A132NZG6;E1F4Q2	V6TA58;A8BXY7;V6TQQ3;C6LS87;A0A132NZG6;E1F4Q2	Putative thioredoxin family protein;Thioredoxin family protein	DHA2_9045;GL50803_009045	tr|V6TA58|V6TA58_GIAIN Putative thioredoxin family protein OS=Giardia intestinalis OX=5741 GN=DHA2_9045 PE=4 SV=1;tr|A8BXY7|A8BXY7_GIAIC Thioredoxin family protein OS=Giardia intestinalis (strain ATCC 50803 / WB clone C6) OX=184922 GN=GL50803_009045 PE=4 S	6	2	2	2	7.1	37.616	324	14.889	16791000	14	1161300
V6T7V8;E1EYU9;A8BNC8	V6T7V8;E1EYU9;A8BNC8	TAP42-like family protein;	DHA2_9058;GLP15_2961;	tr|V6T7V8|V6T7V8_GIAIN TAP42-like family protein OS=Giardia intestinalis OX=5741 GN=DHA2_9058 PE=4 SV=1;tr|E1EYU9|E1EYU9_GIAIA TAP42-like family protein OS=Giardia intestinalis (strain P15) OX=658858 GN=GLP15_2961 PE=4 SV=1;tr|A8BNC8|A8BNC8_GIAIC TAP42-lik	3	1	1	1	3.1	50.512	447	6.3483	9789200	26	376510
V6TIX5;C6LN48;A8B5K2;A0A132NZ54;V6TZN0	V6TIX5;C6LN48;A8B5K2;A0A132NZ54;V6TZN0	ERP2 family protein;ERP2	DHA2_9079;GL50581_148;	tr|V6TIX5|V6TIX5_GIAIN ERP2 family protein OS=Giardia intestinalis OX=5741 GN=DHA2_9079 PE=3 SV=1;tr|C6LN48|C6LN48_GIAIB ERP2 OS=Giardia intestinalis (strain ATCC 50581 / GS clone H7) OX=598745 GN=GL50581_148 PE=3 SV=1;tr|A8B5K2|A8B5K2_GIAIC ERP2 OS=Giardi	5	1	1	1	5.4	20.436	185	6.0259	1054500	12	87874
V6TIK2;A8B966	V6TIK2;A8B966	Putative glutamine amidotransferase type 1 domain protein;4-methyl-5-thiazole monophosphate biosynthesis enzyme	DHA2_9088;	tr|V6TIK2|V6TIK2_GIAIN Putative glutamine amidotransferase type 1 domain protein OS=Giardia intestinalis OX=5741 GN=DHA2_9088 PE=4 SV=1;tr|A8B966|A8B966_GIAIC 4-methyl-5-thiazole monophosphate biosynthesis enzyme OS=Giardia intestinalis (strain ATCC 50803	2	2	2	2	10.2	19.669	186	12.23	45805000	11	4164100
V6TGY4;Q2VWB6;E2RU80;E1F6B0	V6TGY4;Q2VWB6;E2RU80;E1F6B0	cAMP-dependent protein kinase regulatory chain;cAMP-dependent protein kinase A regulatory subunit;	DHA2_9117;PKA;	tr|V6TGY4|V6TGY4_GIAIN cAMP-dependent protein kinase regulatory chain OS=Giardia intestinalis OX=5741 GN=DHA2_9117 PE=4 SV=1;tr|Q2VWB6|Q2VWB6_GIAIN cAMP-dependent protein kinase A regulatory subunit OS=Giardia intestinalis OX=5741 GN=PKA PE=2 SV=1;tr|E2RU8	4	4	4	4	9.1	50.68	460	35.41	117270000	26	4510600
V6TGQ4;A8B7R1;E1F6B3;C6LRR6;V6U3Z7;A0A132NS74	V6TGQ4;A8B7R1;E1F6B3;C6LRR6;V6U3Z7;A0A132NS74	Uncharacterized protein;	DHA2_9121;GL50803_009121;	tr|V6TGQ4|V6TGQ4_GIAIN Uncharacterized protein OS=Giardia intestinalis OX=5741 GN=DHA2_9121 PE=4 SV=1;tr|A8B7R1|A8B7R1_GIAIC Uncharacterized protein OS=Giardia intestinalis (strain ATCC 50803 / WB clone C6) OX=184922 GN=GL50803_009121 PE=4 SV=1;tr|E1F6B3|E	6	4	4	4	10.6	43.498	379	22.497	59367000	19	3124600
V6T8W0;E1F4Q9;A8BY03;V6TV95;C6LS80;A0A132NMS8	V6T8W0;E1F4Q9;A8BY03;V6TV95;C6LS80;A0A132NMS8	Chromosome segregation protein SMC;Coiled-coil protein;	DHA2_91374;GLP15_1152;	tr|V6T8W0|V6T8W0_GIAIN Chromosome segregation protein SMC OS=Giardia intestinalis OX=5741 GN=DHA2_91374 PE=4 SV=1;tr|E1F4Q9|E1F4Q9_GIAIA Coiled-coil protein OS=Giardia intestinalis (strain P15) OX=658858 GN=GLP15_1152 PE=4 SV=1;tr|A8BY03|A8BY03_GIAIC Coile	6	2	2	2	2.3	98.828	867	12.199	9130500	66	138340
V6TGM8;A8BEY0	V6TGM8;A8BEY0	Putative WD40 family protein;Serine/Threonine-protein kinase pkwA, putative	DHA2_9173;	tr|V6TGM8|V6TGM8_GIAIN Putative WD40 family protein OS=Giardia intestinalis OX=5741 GN=DHA2_9173 PE=4 SV=1;tr|A8BEY0|A8BEY0_GIAIC Serine/Threonine-protein kinase pkwA, putative OS=Giardia intestinalis (strain ATCC 50803 / WB clone C6) OX=184922 GN=GL50803_	2	2	2	2	5.9	40.663	375	11.351	48536000	20	2426800
V6TD72;E1F2I9;A8BJN3;C6LVP1;A0A132NMJ6;V6TW32	V6TD72;E1F2I9;A8BJN3;C6LVP1;A0A132NMJ6;V6TW32	Translation initiation factor eIF2B subunit alpha	DHA2_91911;	tr|V6TD72|V6TD72_GIAIN Translation initiation factor eIF2B subunit alpha OS=Giardia intestinalis OX=5741 GN=DHA2_91911 PE=3 SV=1;tr|E1F2I9|E1F2I9_GIAIA Translation initiation factor eIF2B subunit alpha OS=Giardia intestinalis (strain P15) OX=658858 GN=GLP1	6	2	2	2	5.7	36.683	332	11.595	13883000	18	771290
V6TGX4;A8B7S7;E1F6C0;V6U3C5;C6LRS3;A0A132NTF3	V6TGX4;A8B7S7;E1F6C0	Serine/threonine protein kinase;Kinase, NEK;	DHA2_9196;GL50803_009196;	tr|V6TGX4|V6TGX4_GIAIN Serine/threonine protein kinase OS=Giardia intestinalis OX=5741 GN=DHA2_9196 PE=3 SV=1;tr|A8B7S7|A8B7S7_GIAIC Kinase, NEK OS=Giardia intestinalis (strain ATCC 50803 / WB clone C6) OX=184922 GN=GL50803_009196 PE=3 SV=1;tr|E1F6C0|E1F6C	6	3	3	3	12.5	33.875	297	35.146	58174000	20	1492100
V6TAE4;A8BAI9;V6U689;C6LND8;A0A132NUL1;E1F9Q0	V6TAE4;A8BAI9;V6U689;C6LND8;A0A132NUL1;E1F9Q0	protein-tyrosine-phosphatase;	DHA2_9270;GL50803_009270;	tr|V6TAE4|V6TAE4_GIAIN protein-tyrosine-phosphatase OS=Giardia intestinalis OX=5741 GN=DHA2_9270 PE=3 SV=1;tr|A8BAI9|A8BAI9_GIAIC protein-tyrosine-phosphatase OS=Giardia intestinalis (strain ATCC 50803 / WB clone C6) OX=184922 GN=GL50803_009270 PE=3 SV=1;t	6	4	4	4	9.5	66.368	610	41.391	9496300	41	126080
V6TAF0;A8B5U0;E1F583;V6U089;C6LZW1;A0A132P012	V6TAF0;A8B5U0	Spindle pole protein	DHA2_92760;GL50803_0092760	tr|V6TAF0|V6TAF0_GIAIN Spindle pole protein OS=Giardia intestinalis OX=5741 GN=DHA2_92760 PE=4 SV=1;tr|A8B5U0|A8B5U0_GIAIC Spindle pole protein OS=Giardia intestinalis (strain ATCC 50803 / WB clone C6) OX=184922 GN=GL50803_0092760 PE=4 SV=1	6	7	7	7	14.8	54.736	487	43.491	109450000	42	2203400
V6T9Y0;A8BT25;V6TS76;E1F7V4;C6LS73;A0A132NRN3	V6T9Y0;A8BT25;V6TS76;E1F7V4;C6LS73;A0A132NRN3	Thioredoxin-like protein;	DHA2_9355;GL50803_009355;	tr|V6T9Y0|V6T9Y0_GIAIN Thioredoxin-like protein OS=Giardia intestinalis OX=5741 GN=DHA2_9355 PE=4 SV=1;tr|A8BT25|A8BT25_GIAIC Thioredoxin-like protein OS=Giardia intestinalis (strain ATCC 50803 / WB clone C6) OX=184922 GN=GL50803_009355 PE=4 SV=1;tr|V6TS76	6	4	4	4	44.8	14.947	134	48.882	40644000	8	2536300
V6TMX7;A8BFD3;V6U606;E1F101;C6M0B7;A0A132NYA2	V6TMX7;A8BFD3;V6U606;E1F101;C6M0B7;A0A132NYA2	ornithine decarboxylase;	DHA2_94582;GL50803_0094582;	tr|V6TMX7|V6TMX7_GIAIN ornithine decarboxylase OS=Giardia intestinalis OX=5741 GN=DHA2_94582 PE=3 SV=1;tr|A8BFD3|A8BFD3_GIAIC ornithine decarboxylase OS=Giardia intestinalis (strain ATCC 50803 / WB clone C6) OX=184922 GN=GL50803_0094582 PE=3 SV=1;tr|V6U606	6	7	7	7	17.6	49.557	448	45.163	104360000	28	2644800
V6THB1;E1F124;A8BFI7;V6U118;C6M092;A0A132NY86	V6THB1;E1F124;A8BFI7;V6U118;C6M092;A0A132NY86	Uncharacterized protein;	DHA2_94654;GLP15_4589;	tr|V6THB1|V6THB1_GIAIN Uncharacterized protein OS=Giardia intestinalis OX=5741 GN=DHA2_94654 PE=4 SV=1;tr|E1F124|E1F124_GIAIA Uncharacterized protein OS=Giardia intestinalis (strain P15) OX=658858 GN=GLP15_4589 PE=4 SV=1;tr|A8BFI7|A8BFI7_GIAIC Uncharacteri	6	2	2	2	5.9	45.081	408	14.033	12020000	19	632610
V6TMZ5;A8BFH7;E1F121;V6U1G5;C6M095;A0A132NYA7	V6TMZ5;A8BFH7;E1F121	Nuclear pore localisation protein Npl4 ubiquitin-like domain-containing protein;NPL4-like protein	DHA2_94658;	tr|V6TMZ5|V6TMZ5_GIAIN Nuclear pore localisation protein Npl4 ubiquitin-like domain-containing protein OS=Giardia intestinalis OX=5741 GN=DHA2_94658 PE=4 SV=1;tr|A8BFH7|A8BFH7_GIAIC NPL4-like protein OS=Giardia intestinalis (strain ATCC 50803 / WB clone C6	6	4	4	4	9.3	59.18	527	24.75	73047000	33	1817400
V6TD47;A8BNI5	V6TD47;A8BNI5	Uncharacterized protein	DHA2_9506;GL50803_009506	tr|V6TD47|V6TD47_GIAIN Uncharacterized protein OS=Giardia intestinalis OX=5741 GN=DHA2_9506 PE=4 SV=1;tr|A8BNI5|A8BNI5_GIAIC Uncharacterized protein OS=Giardia intestinalis (strain ATCC 50803 / WB clone C6) OX=184922 GN=GL50803_009506 PE=4 SV=1	2	1	1	1	5.1	24.898	216	6.0947	3384600	19	178130
V6TNH9;A8B3S9;E1F9S5;C6LRQ9;A0A132NQC2;V6TUV8	V6TNH9;A8B3S9;E1F9S5	Ankyrin repeat protein;Ankyrin repeat protein 1;	DHA2_95192;GL50803_0095192;	tr|V6TNH9|V6TNH9_GIAIN Ankyrin repeat protein OS=Giardia intestinalis OX=5741 GN=DHA2_95192 PE=4 SV=1;tr|A8B3S9|A8B3S9_GIAIC Ankyrin repeat protein 1 OS=Giardia intestinalis (strain ATCC 50803 / WB clone C6) OX=184922 GN=GL50803_0095192 PE=4 SV=1;tr|E1F9S5	6	4	4	4	5.4	124.5	1146	25.243	70568000	64	225070
V6TMU8;Q9GU79;E2RTZ2;Q966X6;E1F2X5;V6U403;C6LZU6;A0A132NYZ5	V6TMU8;Q9GU79;E2RTZ2;Q966X6;E1F2X5	Small GTPase, Rab family domain protein;Guanine nucleotide-binding protein Rab1A;	DHA2_9558;Rab1A;	tr|V6TMU8|V6TMU8_GIAIN Small GTPase, Rab family domain protein OS=Giardia intestinalis OX=5741 GN=DHA2_9558 PE=4 SV=1;tr|Q9GU79|Q9GU79_GIAIN Guanine nucleotide-binding protein Rab1A OS=Giardia intestinalis OX=5741 GN=Rab1A PE=4 SV=1;tr|E2RTZ2|E2RTZ2_GIAIC	8	6	6	6	38.2	23.077	212	43.46	194890000	15	11905000
V6T8M3;A8BYL5;V6U0E5;C6LUW5;A0A132NN28;E1F5Y7	V6T8M3;A8BYL5;V6U0E5;C6LUW5;A0A132NN28;E1F5Y7	Putative Dpy-30 motif protein;Dpy-30 motif-containing protein	DHA2_95787;GL50803_0095787	tr|V6T8M3|V6T8M3_GIAIN Putative Dpy-30 motif protein OS=Giardia intestinalis OX=5741 GN=DHA2_95787 PE=4 SV=1;tr|A8BYL5|A8BYL5_GIAIC Dpy-30 motif-containing protein OS=Giardia intestinalis (strain ATCC 50803 / WB clone C6) OX=184922 GN=GL50803_0095787 PE=4	6	4	4	4	3.4	146.71	1262	25.293	29244000	60	193410
V6TKH8;Q8T6L1;A8BDQ0;E1F7F2;V6TTM1;C6LR13;A0A132NQH9	V6TKH8;Q8T6L1;A8BDQ0	Putative WD-repeat family protein;Putative coatomer protein complex I subunit;	DHA2_9593;	tr|V6TKH8|V6TKH8_GIAIN Putative WD-repeat family protein OS=Giardia intestinalis OX=5741 GN=DHA2_9593 PE=4 SV=1;tr|Q8T6L1|Q8T6L1_GIAIN Putative coatomer protein complex I subunit OS=Giardia intestinalis OX=5741 PE=4 SV=1;tr|A8BDQ0|A8BDQ0_GIAIC Coatomer bet	7	5	5	5	6.6	109.29	1003	35.813	21929000	55	308890
V6TD90;A8B5M1;E1F4G1;V6TQD8;C6LV92;A0A132NNK4	V6TD90;A8B5M1	NADH oxidase;FAD/FMN dependent oxidoreductase	DHA2_9719;GL50803_009719	tr|V6TD90|V6TD90_GIAIN NADH oxidase OS=Giardia intestinalis OX=5741 GN=DHA2_9719 PE=3 SV=1;tr|A8B5M1|A8B5M1_GIAIC FAD/FMN dependent oxidoreductase OS=Giardia intestinalis (strain ATCC 50803 / WB clone C6) OX=184922 GN=GL50803_009719 PE=3 SV=1	6	13	13	13	30.5	47.004	429	133.73	667200000	31	20974000
V6TK14;Q24957;A8B9Q3;V6TNP5;E1F889;C6LY70;A0A132NWJ8	V6TK14;Q24957;A8B9Q3;V6TNP5;E1F889;C6LY70;A0A132NWJ8	rRNA 2-O-methyltransferase fibrillarin;	DHA2_97219;	tr|V6TK14|V6TK14_GIAIN rRNA 2-O-methyltransferase fibrillarin OS=Giardia intestinalis OX=5741 GN=DHA2_97219 PE=3 SV=1;sp|Q24957|FBRL_GIAIN rRNA 2-O-methyltransferase fibrillarin OS=Giardia intestinalis OX=5741 PE=3 SV=1;tr|A8B9Q3|A8B9Q3_GIAIC rRNA 2-O-m	7	7	7	7	30.6	35.242	327	63.759	546950000	23	18117000
V6TKA5;E1F7M9;A8BE70	V6TKA5;E1F7M9;A8BE70	ABC transporter ATP-binding protein;ABC transporter, ATP-binding protein;	DHA2_9741;GLP15_4621;	tr|V6TKA5|V6TKA5_GIAIN ABC transporter ATP-binding protein OS=Giardia intestinalis OX=5741 GN=DHA2_9741 PE=4 SV=1;tr|E1F7M9|E1F7M9_GIAIA ABC transporter, ATP-binding protein OS=Giardia intestinalis (strain P15) OX=658858 GN=GLP15_4621 PE=4 SV=1;tr|A8BE70|A	3	1	1	1	1.8	87.216	781	8.8963	6430100	45	142890
V6TKB0;A8BE61;C6LUI0;V6TPX0;A0A132NU41	V6TKB0;A8BE61	Chromosome segregation protein SMC;Intraflagellar transport protein 74/72	DHA2_9750;	tr|V6TKB0|V6TKB0_GIAIN Chromosome segregation protein SMC OS=Giardia intestinalis OX=5741 GN=DHA2_9750 PE=4 SV=1;sp|A8BE61|IFT74_GIAIC Intraflagellar transport protein 74/72 OS=Giardia intestinalis (strain ATCC 50803 / WB clone C6) OX=184922 GN=GL50803_009	5	3	3	3	6.3	63.339	569	17.943	8895800	39	228100
V6TEI8	V6TEI8	Uridine phosphorylase	DHA2_9779	tr|V6TEI8|V6TEI8_GIAIN Uridine phosphorylase OS=Giardia intestinalis OX=5741 GN=DHA2_9779 PE=4 SV=1	1	17	1	1	55.8	34.152	310	-2	6617200	23	287700
V6TDB2;A8BFU4;E1F178;C6LRY7;V6U133;A0A132NY34	V6TDB2;A8BFU4;E1F178	Uncharacterized protein;	DHA2_9780;GL50803_009780;	tr|V6TDB2|V6TDB2_GIAIN Uncharacterized protein OS=Giardia intestinalis OX=5741 GN=DHA2_9780 PE=4 SV=1;tr|A8BFU4|A8BFU4_GIAIC Uncharacterized protein OS=Giardia intestinalis (strain ATCC 50803 / WB clone C6) OX=184922 GN=GL50803_009780 PE=4 SV=1;tr|E1F178|E	6	3	3	3	16.1	26.556	249	63.886	104400000	14	6519500
V6TLI3;E1F7N3;A8BE76;V6TQZ8;C6LUI8;A0A132NU24;REV__E1F6F2;REV__V6T997;REV__A8B805	V6TLI3;E1F7N3;A8BE76;V6TQZ8;C6LUI8;A0A132NU24	LSU ribosomal protein L22P;Ribosomal protein L17;	DHA2_98056;GLP15_4617;	tr|V6TLI3|V6TLI3_GIAIN LSU ribosomal protein L22P OS=Giardia intestinalis OX=5741 GN=DHA2_98056 PE=3 SV=1;tr|E1F7N3|E1F7N3_GIAIA Ribosomal protein L17 OS=Giardia intestinalis (strain P15) OX=658858 GN=GLP15_4617 PE=3 SV=1;tr|A8BE76|A8BE76_GIAIC Ribosomal p	9	7	7	7	39	18.68	164	55.311	803560000	10	48845000
V6TIC0;Q9U062;A8BQU9;E1F501;V6TUJ3;C6LWE9;A0A132NP44	V6TIC0;Q9U062;A8BQU9;E1F501	Chaperone protein dnaJ;DnaJ homolog;Chaperone protein DnaJ	DHA2_9808;	tr|V6TIC0|V6TIC0_GIAIN Chaperone protein dnaJ OS=Giardia intestinalis OX=5741 GN=DHA2_9808 PE=4 SV=1;tr|Q9U062|Q9U062_GIAIN DnaJ homolog OS=Giardia intestinalis OX=5741 PE=4 SV=1;tr|A8BQU9|A8BQU9_GIAIC Chaperone protein DnaJ OS=Giardia intestinalis (strain	7	8	8	8	22.7	45.079	409	57.537	281890000	23	8576600
V6TY20;E2RTW2;E1EX17;A8BL61;A0A132NXD3	V6TY20;E2RTW2;E1EX17;A8BL61;A0A132NXD3	Dynein light chain;	DHA2_9848;GL50581_2834;	tr|V6TY20|V6TY20_GIAIN Dynein light chain OS=Giardia intestinalis OX=5741 GN=DHA2_9848 PE=3 SV=1;tr|E2RTW2|E2RTW2_GIAIB Dynein light chain OS=Giardia intestinalis (strain ATCC 50581 / GS clone H7) OX=598745 GN=GL50581_2834 PE=3 SV=1;tr|E1EX17|E1EX17_GIAIA	5	3	3	3	27	10.448	89	18.748	986980000	5	2242000
V6TMR9;E1F317;C6LZQ7;A8BQ40;V6U2V7;A0A132NYX5	V6TMR9;E1F317;C6LZQ7;A8BQ40;V6U2V7;A0A132NYX5	EF-hand domain-containing protein;Protein phosphatase 2A regulatory subunit, putative	DHA2_9894;GLP15_1017	tr|V6TMR9|V6TMR9_GIAIN EF-hand domain-containing protein OS=Giardia intestinalis OX=5741 GN=DHA2_9894 PE=4 SV=1;tr|E1F317|E1F317_GIAIA Protein phosphatase 2A regulatory subunit, putative OS=Giardia intestinalis (strain P15) OX=658858 GN=GLP15_1017 PE=4 SV=	6	2	2	2	2.1	101.14	892	11.251	14211000	48	296070
V6THZ0;Q27662;A8BQ26;P51776;E1F308;V6U4H8;C6LZR6;A0A132NZX6	V6THZ0;Q27662;A8BQ26;P51776;E1F308;V6U4H8;C6LZR6;A0A132NZX6	Pyruvate, phosphate dikinase	DHA2_9909;	tr|V6THZ0|V6THZ0_GIAIN Pyruvate, phosphate dikinase OS=Giardia intestinalis OX=5741 GN=DHA2_9909 PE=3 SV=1;tr|Q27662|Q27662_GIAIN Pyruvate, phosphate dikinase OS=Giardia intestinalis OX=5741 PE=3 SV=1;tr|A8BQ26|A8BQ26_GIAIC Pyruvate, phosphate dikinase OS=	8	41	41	41	54.6	97.63	884	323.31	10421000000	56	128440000
Q8T6L2;E2RU04;E1F2D6;V6U0F1;C6LT68;A0A132NNZ5	Q8T6L2;E2RU04;E1F2D6;V6U0F1;C6LT68;A0A132NNZ5	Dynamin GTPase;Dynamin	DLP;GL50803_0014373;	tr|Q8T6L2|Q8T6L2_GIAIN Dynamin GTPase OS=Giardia intestinalis OX=5741 GN=DLP PE=4 SV=1;tr|E2RU04|E2RU04_GIAIC Dynamin OS=Giardia intestinalis (strain ATCC 50803 / WB clone C6) OX=184922 GN=GL50803_0014373 PE=4 SV=1;tr|E1F2D6|E1F2D6_GIAIA Dynamin OS=Giardia	6	29	29	29	47.5	79.512	732	323.31	3394000000	55	49092000
E2RU10;V6TCF5	E2RU10;V6TCF5	End-binding protein 1;Microtubule binding protein	EB1;DHA2_14048	sp|E2RU10|EB1_GIAIC End-binding protein 1 OS=Giardia intestinalis (strain ATCC 50803 / WB clone C6) OX=184922 GN=EB1 PE=1 SV=1;tr|V6TCF5|V6TCF5_GIAIN Microtubule binding protein OS=Giardia intestinalis OX=5741 GN=DHA2_14048 PE=3 SV=1	2	1	1	1	5.9	27.211	238	7.1355	13745000	14	981760
E1F8X9;A8B8Z3;V6T8R8;C6LQF2;V6TNL8;A0A132NNS4	E1F8X9;A8B8Z3;V6T8R8;C6LQF2;V6TNL8;A0A132NNS4	Eukaryotic translation initiation factor 6	EIF6;	tr|E1F8X9|E1F8X9_GIAIA Eukaryotic translation initiation factor 6 OS=Giardia intestinalis (strain P15) OX=658858 GN=EIF6 PE=3 SV=1;tr|A8B8Z3|A8B8Z3_GIAIC Eukaryotic translation initiation factor 6 OS=Giardia intestinalis (strain ATCC 50803 / WB clone C6) O	6	2	2	2	12.6	26.799	246	18.83	45789000	14	1422000
Q8WP40;E2RTS6;V6TRS3;E1F9A9;V6U1Y3;C6LZY5;A0A132P053	Q8WP40;E2RTS6;V6TRS3;E1F9A9	phosphopyruvate hydratase;	enol;GL50803_0011118;	tr|Q8WP40|Q8WP40_GIAIN phosphopyruvate hydratase OS=Giardia intestinalis OX=5741 GN=enol PE=3 SV=1;tr|E2RTS6|E2RTS6_GIAIC phosphopyruvate hydratase OS=Giardia intestinalis (strain ATCC 50803 / WB clone C6) OX=184922 GN=GL50803_0011118 PE=3 SV=1;tr|V6TRS3|V	7	23	23	23	57.1	48.219	445	323.31	8973500000	28	258830000
Q9NCN8;A8B9S8;V6TQ08;E1F898;C6M0H0;V6U2Q6;A0A132NXH4	Q9NCN8;A8B9S8;V6TQ08;E1F898	Eukaryotic release factor 3 GTPase subunit;G1 to S phase transition protein 1, putative	erf3;	tr|Q9NCN8|Q9NCN8_GIAIN Eukaryotic release factor 3 GTPase subunit OS=Giardia intestinalis OX=5741 GN=erf3 PE=4 SV=1;tr|A8B9S8|A8B9S8_GIAIC G1 to S phase transition protein 1, putative OS=Giardia intestinalis (strain ATCC 50803 / WB clone C6) OX=184922 GN=G	7	7	7	7	17	51.334	465	42.898	110520000	29	3021900
Q8IS82;E2RTU0;E1F491;V6U2C1;C6LSP0;A0A132NX52	Q8IS82;E2RTU0;E1F491;V6U2C1;C6LSP0;A0A132NX52	Mitogen-activated protein kinase	ERK1;GL50803_0017563	tr|Q8IS82|Q8IS82_GIAIN Mitogen-activated protein kinase OS=Giardia intestinalis OX=5741 GN=ERK1 PE=3 SV=1;tr|E2RTU0|E2RTU0_GIAIC Mitogen-activated protein kinase OS=Giardia intestinalis (strain ATCC 50803 / WB clone C6) OX=184922 GN=GL50803_0017563 PE=3 SV	6	9	9	9	21.8	43.953	385	70.255	235970000	25	6069800
Q86QZ1;E2RTY8;E1F374;V6TS50;V6TRA0;C6LS90;A0A132NN50	Q86QZ1;E2RTY8;E1F374;V6TS50;V6TRA0;C6LS90;A0A132NN50	A-type flavoprotein;	fprA;GL50803_0010358;	tr|Q86QZ1|Q86QZ1_GIAIN A-type flavoprotein OS=Giardia intestinalis OX=5741 GN=fprA PE=1 SV=1;tr|E2RTY8|E2RTY8_GIAIC A-type flavoprotein OS=Giardia intestinalis (strain ATCC 50803 / WB clone C6) OX=184922 GN=GL50803_0010358 PE=4 SV=1;tr|E1F374|E1F374_GIAIA	7	21	21	21	61.8	46.622	414	323.31	3690900000	26	75402000
G9I741	G9I741	glutamate dehydrogenase (NADP(+)) (Fragment)	GDH	tr|G9I741|G9I741_GIAIN glutamate dehydrogenase (NADP(+)) (Fragment) OS=Giardia intestinalis OX=5741 GN=GDH PE=3 SV=1	1	6	1	1	36.5	17.85	159	7.2014	32592000	12	2716000
C9EHI3	C9EHI3	glutamate dehydrogenase (NADP(+)) (Fragment)	gdh	tr|C9EHI3|C9EHI3_GIAIN glutamate dehydrogenase (NADP(+)) (Fragment) OS=Giardia intestinalis OX=5741 GN=gdh PE=3 SV=1	1	11	1	1	52	29.843	275	-2	6623400	20	331170
B0F1M8;A0A0F6PNH3;A8BFF8;P28724;A0A0F6PNK7;A0A0F6PNT4;V6TH99;B0F1M4;A0A0F6PNP8;Q86FW8;C6K8G5;A8RHP5;Q867W6;A8RHT9;A8RHP1;F4YUV7;A8RHU5;A8RHM7;Q86FW6;Q86FW5;A8RIN9;A8RIH1;A8RII7;A8RIR5;A8RHT0;A8RIF5;A8RIP0;A0A4Y5LSZ6;A0A4Y5LSJ7;A8RIM3;B6VRP6;A0A4Y5LSZ5;A0A4Y5LSI5;Q27871;E3WEU8;A8RIM0;B3VLE2;A8RIN7;A8RIR2;A8RIF0;Q5MIN5;A8RIE6;B5L566;C4TQH2;B5L567;A8RIH6;B5L569;A0A3G1PV44;A0A219T6R2;A0A4Y5LSJ8;B5L57…	B0F1M8;A0A0F6PNH3;A8BFF8;P28724;A0A0F6PNK7;A0A0F6PNT4;V6TH99;B0F1M4;A0A0F6PNP8;Q86FW8;C6K8G5;A8RHP5;Q867W6;A8RHT9;A8RHP1;F4YUV7;A8RHU5;A8RHM7;Q86FW6;Q86FW5;A8RIN9;A8RIH1;A8RII7;A8RIR5;A8RHT0;A8RIF5;A8RIP0;A0A4Y5LSZ6;A0A4Y5LSJ7;A8RIM3;B6VRP6;A0A4Y5LSZ5;A0A4Y5LSI5;Q27871;E3WEU8;A8RIM0;B3VLE2;A8RIN7;A8RIR2;A8RIF0;Q5MIN5;A8RIE6;B5L566;C4TQH2;B5L567;A8RIH6;B5L569;A0A3G1PV44;A0A219T6R2;A0A4Y5LSJ8;B5L57…	glutamate dehydrogenase (NADP(+)) (Fragment);Glutamate dehydrogenase;	gdh;	tr|B0F1M8|B0F1M8_GIAIN glutamate dehydrogenase (NADP(+)) (Fragment) OS=Giardia intestinalis OX=5741 GN=gdh PE=3 SV=1;tr|A0A0F6PNH3|A0A0F6PNH3_GIAIN Glutamate dehydrogenase OS=Giardia intestinalis OX=5741 GN=gdh PE=3 SV=1;tr|A8BFF8|A8BFF8_GIAIC Glutamate de	1456	28	28	3	70	47.959	433	323.31	17662000000	32	431940000
B5L556;B5L540;B0F1L9;B5L543;B5L532;A0A344X2V7	B5L556;B5L540;B0F1L9;B5L543;B5L532;A0A344X2V7	glutamate dehydrogenase (NADP(+)) (Fragment);	gdh;	tr|B5L556|B5L556_GIAIN glutamate dehydrogenase (NADP(+)) (Fragment) OS=Giardia intestinalis OX=5741 GN=gdh PE=3 SV=1;tr|B5L540|B5L540_GIAIN glutamate dehydrogenase (NADP(+)) (Fragment) OS=Giardia intestinalis OX=5741 GN=gdh PE=3 SV=1;tr|B0F1L9|B0F1L9_GIAIN	6	7	1	1	33.2	25.839	235	29.537	379910000	17	22348000
A8RI05;Q7JNR3;Q9XTJ8;O77441	A8RI05;Q7JNR3;Q9XTJ8;O77441	glutamate dehydrogenase (NADP(+)) (Fragment);	gdh;	tr|A8RI05|A8RI05_GIAIN glutamate dehydrogenase (NADP(+)) (Fragment) OS=Giardia intestinalis OX=5741 GN=gdh PE=3 SV=1;tr|Q7JNR3|Q7JNR3_GIAIN glutamate dehydrogenase (NADP(+)) (Fragment) OS=Giardia intestinalis OX=5741 GN=gdh PE=3 SV=1;tr|Q9XTJ8|Q9XTJ8_GIAIN	4	15	1	1	44.2	38.618	351	6.5984	62164000	25	2486500
Q9U047;Q86FW2;A8RHR6;A8RHL7;A8RHN3;A8RHL2;Q86FW3;A8RHT5;Q86FW4	Q9U047;Q86FW2;A8RHR6;A8RHL7;A8RHN3;A8RHL2;Q86FW3;A8RHT5;Q86FW4	glutamate dehydrogenase (NADP(+)) (Fragment);	GDH;gdh;	tr|Q9U047|Q9U047_GIAIN glutamate dehydrogenase (NADP(+)) (Fragment) OS=Giardia intestinalis OX=5741 GN=GDH PE=3 SV=2;tr|Q86FW2|Q86FW2_GIAIN glutamate dehydrogenase (NADP(+)) (Fragment) OS=Giardia intestinalis OX=5741 GN=gdh PE=3 SV=1;tr|A8RHR6|A8RHR6_GIAIN	9	20	1	1	63.5	41.175	373	8.4634	210690000	27	7803300
Q9U017;E2RU42;V6TKV2;E1F4T9;V6TWS3;C6LQC0;A0A132NVJ7	Q9U017;E2RU42;V6TKV2;E1F4T9	Putative glucokinase (Fragment);Glucokinase;	gk;GL50803_008826;	tr|Q9U017|Q9U017_GIAIN Putative glucokinase (Fragment) OS=Giardia intestinalis OX=5741 GN=gk PE=4 SV=1;tr|E2RU42|E2RU42_GIAIC Glucokinase OS=Giardia intestinalis (strain ATCC 50803 / WB clone C6) OX=184922 GN=GL50803_008826 PE=4 SV=1;tr|V6TKV2|V6TKV2_GIAIN	7	11	11	11	28.3	37.713	343	145.24	2917000000	20	117950000
C6LN12;A0A132NSV4;V6U1E4	C6LN12;A0A132NSV4;V6U1E4	Transporter;	GL50581_111;QR46_2882;	tr|C6LN12|C6LN12_GIAIB Transporter OS=Giardia intestinalis (strain ATCC 50581 / GS clone H7) OX=598745 GN=GL50581_111 PE=4 SV=1;tr|A0A132NSV4|A0A132NSV4_GIAIN Transporter OS=Giardia intestinalis assemblage B OX=1394984 GN=QR46_2882 PE=4 SV=1;tr|V6U1E4|V6U1	3	2	2	2	0.5	776.4	6946	10.925	9914100	358	16078
C6LRB1;A8BCI0;A0A132NYH6	C6LRB1;A8BCI0;A0A132NYH6	Uncharacterized protein	GL50581_1293;	tr|C6LRB1|C6LRB1_GIAIB Uncharacterized protein OS=Giardia intestinalis (strain ATCC 50581 / GS clone H7) OX=598745 GN=GL50581_1293 PE=4 SV=1;tr|A8BCI0|A8BCI0_GIAIC Uncharacterized protein OS=Giardia intestinalis (strain ATCC 50803 / WB clone C6) OX=184922	3	1	1	1	13.1	9.0659	84	6.8601	9377800	4	2344500
C6LN50;V6U0B3;A0A132NZ59	C6LN50;V6U0B3;A0A132NZ59	Protein 21.1;Ankyrin repeat protein;	GL50581_150;GSB_14859;	tr|C6LN50|C6LN50_GIAIB Protein 21.1 OS=Giardia intestinalis (strain ATCC 50581 / GS clone H7) OX=598745 GN=GL50581_150 PE=4 SV=1;tr|V6U0B3|V6U0B3_GIAIN Ankyrin repeat protein OS=Giardia intestinalis OX=5741 GN=GSB_14859 PE=4 SV=1;tr|A0A132NZ59|A0A132NZ59_G	3	17	1	1	22.2	102.74	925	6.3449	36074000	63	331440
C6LRX6;V6U5N2;A0A132NZ77	C6LRX6;V6U5N2;A0A132NZ77	Threonine dehydratase lateral transfer candidate;Threonine dehydratase	GL50581_1511;GSB_12108	tr|C6LRX6|C6LRX6_GIAIB Threonine dehydratase lateral transfer candidate OS=Giardia intestinalis (strain ATCC 50581 / GS clone H7) OX=598745 GN=GL50581_1511 PE=4 SV=1;tr|V6U5N2|V6U5N2_GIAIN Threonine dehydratase OS=Giardia intestinalis OX=5741 GN=GSB_12108	3	15	1	0	17.9	104.17	937	-2	0	48	0
C6LRY4;A8BFT3;V6TD19;V6U1R8;A0A132NY48;E1F175	C6LRY4;A8BFT3;V6TD19;V6U1R8;A0A132NY48;E1F175	Ribosomal protein L26	GL50581_1519;	tr|C6LRY4|C6LRY4_GIAIB Ribosomal protein L26 OS=Giardia intestinalis (strain ATCC 50581 / GS clone H7) OX=598745 GN=GL50581_1519 PE=3 SV=1;tr|A8BFT3|A8BFT3_GIAIC Ribosomal protein L26 OS=Giardia intestinalis (strain ATCC 50803 / WB clone C6) OX=184922 GN=G	6	6	6	6	34.8	15.558	135	49.73	1281800000	6	125390000
C6LT30;V6TUY6;A0A132NRJ2;V6TMP0;E1F365;A8BQA5	C6LT30;V6TUY6;A0A132NRJ2;V6TMP0;E1F365;A8BQA5	Kinesin-9;Kinesin, motor domain protein;	GL50581_1923;GSB_6404;	tr|C6LT30|C6LT30_GIAIB Kinesin-9 OS=Giardia intestinalis (strain ATCC 50581 / GS clone H7) OX=598745 GN=GL50581_1923 PE=3 SV=1;tr|V6TUY6|V6TUY6_GIAIN Kinesin, motor domain protein OS=Giardia intestinalis OX=5741 GN=GSB_6404 PE=3 SV=1;tr|A0A132NRJ2|A0A132NR	6	2	2	2	3.8	83.79	766	11.344	50595000	49	140890
C6LT36	C6LT36	Heat-shock protein, putative	GL50581_1929	tr|C6LT36|C6LT36_GIAIB Heat-shock protein, putative OS=Giardia intestinalis (strain ATCC 50581 / GS clone H7) OX=598745 GN=GL50581_1929 PE=4 SV=1	1	10	1	1	13.8	94.738	845	85.025	14660000	53	276610
C6LUW0;V6U0M1;A0A132NV98	C6LUW0;V6U0M1;A0A132NV98	Ribosomal protein S2;SSU ribosomal protein S5P;	GL50581_2562;GSB_8118;	tr|C6LUW0|C6LUW0_GIAIB Ribosomal protein S2 OS=Giardia intestinalis (strain ATCC 50581 / GS clone H7) OX=598745 GN=GL50581_2562 PE=3 SV=1;tr|V6U0M1|V6U0M1_GIAIN SSU ribosomal protein S5P OS=Giardia intestinalis OX=5741 GN=GSB_8118 PE=3 SV=1;tr|A0A132NV98|A	3	9	1	1	37.6	26.684	242	-2	207630000	20	10381000
C6LVF5;V6TZC7;A0A132NRJ7;V6T9K3;E1F3E0;A8BQY4	C6LVF5;V6TZC7;A0A132NRJ7;V6T9K3;E1F3E0;A8BQY4	non-specific serine/threonine protein kinase	GL50581_2761;	tr|C6LVF5|C6LVF5_GIAIB non-specific serine/threonine protein kinase OS=Giardia intestinalis (strain ATCC 50581 / GS clone H7) OX=598745 GN=GL50581_2761 PE=4 SV=1;tr|V6TZC7|V6TZC7_GIAIN non-specific serine/threonine protein kinase OS=Giardia intestinalis OX	6	2	2	2	0.8	257.46	2294	11.247	92003000	114	807040
E2RTQ3;E1F5D9;A8BDA9;V6U298;A0A132NPX0;V6T951	E2RTQ3;E1F5D9;A8BDA9;V6U298;A0A132NPX0;V6T951	Dynein light chain roadblock	GL50581_2800;	tr|E2RTQ3|E2RTQ3_GIAIB Dynein light chain roadblock OS=Giardia intestinalis (strain ATCC 50581 / GS clone H7) OX=598745 GN=GL50581_2800 PE=3 SV=1;tr|E1F5D9|E1F5D9_GIAIA Dynein light chain roadblock OS=Giardia intestinalis (strain P15) OX=658858 GN=GLP15_67	6	3	3	3	43	11.342	100	21.916	83233000	7	5468200
C6LVM4;V6U3J7;A0A132NXE6	C6LVM4;V6U3J7;A0A132NXE6	Kinase, NEK;Serine/threonine protein kinase;	GL50581_2830;GSB_151775;	tr|C6LVM4|C6LVM4_GIAIB Kinase, NEK OS=Giardia intestinalis (strain ATCC 50581 / GS clone H7) OX=598745 GN=GL50581_2830 PE=4 SV=1;tr|V6U3J7|V6U3J7_GIAIN Serine/threonine protein kinase OS=Giardia intestinalis OX=5741 GN=GSB_151775 PE=4 SV=1;tr|A0A132NXE6|A0	3	1	1	1	1.7	64.523	572	-2	18874000	32	589810
C6LNL6;V6TUS2;A0A132NRC1	C6LNL6;V6TUS2;A0A132NRC1	PPPDE domain-containing protein;Putative peptidase domain protein	GL50581_320;GSB_153991	tr|C6LNL6|C6LNL6_GIAIB PPPDE domain-containing protein OS=Giardia intestinalis (strain ATCC 50581 / GS clone H7) OX=598745 GN=GL50581_320 PE=3 SV=1;tr|V6TUS2|V6TUS2_GIAIN Putative peptidase domain protein OS=Giardia intestinalis OX=5741 GN=GSB_153991 PE=3	3	2	1	1	3.9	50.017	460	6.7675	2186600	22	99389
C6LXB3;V6TVJ7;A0A132NPI8;V6TF82;E1EXG7;A8BVU0	C6LXB3;V6TVJ7;A0A132NPI8;V6TF82;E1EXG7;A8BVU0	Ribosomal protein S11;SSU ribosomal protein S17P;	GL50581_3429;GSB_14827;	tr|C6LXB3|C6LXB3_GIAIB Ribosomal protein S11 OS=Giardia intestinalis (strain ATCC 50581 / GS clone H7) OX=598745 GN=GL50581_3429 PE=3 SV=1;tr|V6TVJ7|V6TVJ7_GIAIN SSU ribosomal protein S17P OS=Giardia intestinalis OX=5741 GN=GSB_14827 PE=1 SV=1;tr|A0A132NPI	6	10	10	10	41.7	23.193	199	71.207	1235800000	10	70004000
C6LNT7	C6LNT7	Alcohol dehydrogenase iron-type/glycerol dehydrogenase GldA domain-containing protein	GL50581_394	tr|C6LNT7|C6LNT7_GIAIB Alcohol dehydrogenase iron-type/glycerol dehydrogenase GldA domain-containing protein OS=Giardia intestinalis (strain ATCC 50581 / GS clone H7) OX=598745 GN=GL50581_394 PE=4 SV=1	1	1	1	1	2	38.608	355	-2	62290000	18	3460500
C6LYX6;A8BGW7;V6TKP1;V6TV51;E1EX41;A0A132NS47	C6LYX6;A8BGW7;V6TKP1;V6TV51;E1EX41;A0A132NS47	Phosphatase	GL50581_4005;GL50803_0014404	tr|C6LYX6|C6LYX6_GIAIB Phosphatase OS=Giardia intestinalis (strain ATCC 50581 / GS clone H7) OX=598745 GN=GL50581_4005 PE=3 SV=1;tr|A8BGW7|A8BGW7_GIAIC Phosphatase OS=Giardia intestinalis (strain ATCC 50803 / WB clone C6) OX=184922 GN=GL50803_0014404 PE=3	6	4	4	4	10.6	42.178	385	23.689	58741000	25	1625400
C6LZG6;V6U1E7;A0A132NYD7	C6LZG6;V6U1E7;A0A132NYD7	Transglutaminase/protease, putative;Putative transglutaminase-like superfamily protein	GL50581_4197;	tr|C6LZG6|C6LZG6_GIAIB Transglutaminase/protease, putative OS=Giardia intestinalis (strain ATCC 50581 / GS clone H7) OX=598745 GN=GL50581_4197 PE=4 SV=1;tr|V6U1E7|V6U1E7_GIAIN Putative transglutaminase-like superfamily protein OS=Giardia intestinalis OX=57	3	5	1	1	12.5	52.549	457	8.2993	61452000	27	2276000
C6LZK0;V6TTX4;A0A132NQU6	C6LZK0;V6TTX4;A0A132NQU6	Malic enzyme;NADP-dependent malic enzyme;	GL50581_4231;GSB_14285;	tr|C6LZK0|C6LZK0_GIAIB Malic enzyme OS=Giardia intestinalis (strain ATCC 50581 / GS clone H7) OX=598745 GN=GL50581_4231 PE=3 SV=1;tr|V6TTX4|V6TTX4_GIAIN NADP-dependent malic enzyme OS=Giardia intestinalis OX=5741 GN=GSB_14285 PE=3 SV=1;tr|A0A132NQU6|A0A132	3	3	1	1	6.1	61.253	557	8.8914	498860000	31	16092000
C6LPC9;V6U2E5;A0A132NV94	C6LPC9;V6U2E5;A0A132NV94	Uncharacterized protein;	GL50581_594;GSB_28699;	tr|C6LPC9|C6LPC9_GIAIB Uncharacterized protein OS=Giardia intestinalis (strain ATCC 50581 / GS clone H7) OX=598745 GN=GL50581_594 PE=4 SV=1;tr|V6U2E5|V6U2E5_GIAIN Uncharacterized protein OS=Giardia intestinalis OX=5741 GN=GSB_28699 PE=4 SV=1;tr|A0A132NV94|	3	1	1	1	4.7	26.82	233	6.1832	17209000	18	956070
C6LQE2;A0A132NSC3;V6TIT4;A8BG80;E1F5Y2;V6TTC3	C6LQE2;A0A132NSC3;V6TIT4;A8BG80;E1F5Y2;V6TTC3	Protein C21orf2;	GL50581_968;QR46_3083;	tr|C6LQE2|C6LQE2_GIAIB Protein C21orf2 OS=Giardia intestinalis (strain ATCC 50581 / GS clone H7) OX=598745 GN=GL50581_968 PE=4 SV=1;tr|A0A132NSC3|A0A132NSC3_GIAIN Protein C21orf2 OS=Giardia intestinalis assemblage B OX=1394984 GN=QR46_3083 PE=4 SV=1;tr|V6T	6	2	2	2	10.6	28.7	255	13.258	40292000	17	1080400
A0A644F383;A8B2Y9;V6TGK2;E1F050	A0A644F383;A8B2Y9;V6TGK2	Phasin superfamily protein;Thioredoxin domain-containing protein	GL50803_0010016;	tr|A0A644F383|A0A644F383_GIAIC Phasin superfamily protein OS=Giardia intestinalis (strain ATCC 50803 / WB clone C6) OX=184922 GN=GL50803_0010016 PE=4 SV=1;tr|A8B2Y9|A8B2Y9_GIAIC Thioredoxin domain-containing protein OS=Giardia intestinalis (strain ATCC 508	4	5	5	5	24.1	34.514	311	118.69	114160000	13	8781600
A0A644F867;E1F4Q8;V6TA61;A8BY01;C6LS81;V6TQQ5;A0A132NMS1;Q6Y0Y3	A0A644F867;E1F4Q8;V6TA61;A8BY01;C6LS81;V6TQQ5;A0A132NMS1;Q6Y0Y3	Vacuolar protein sorting 26;Vacuolar protein sorting 26, putative	GL50803_00100864;	tr|A0A644F867|A0A644F867_GIAIC Vacuolar protein sorting 26 OS=Giardia intestinalis (strain ATCC 50803 / WB clone C6) OX=184922 GN=GL50803_00100864 PE=3 SV=1;tr|E1F4Q8|E1F4Q8_GIAIA Vacuolar protein sorting 26, putative OS=Giardia intestinalis (strain P15) O	8	8	8	8	14.2	54.675	506	87.476	382710000	19	11498000
A8B8V5;V6TFX4;E1EYI7	A8B8V5;V6TFX4	Ankyrin repeat protein 1;Ankyrin repeat protein	GL50803_00101397;DHA2_152692	tr|A8B8V5|A8B8V5_GIAIC Ankyrin repeat protein 1 OS=Giardia intestinalis (strain ATCC 50803 / WB clone C6) OX=184922 GN=GL50803_00101397 PE=4 SV=1;tr|V6TFX4|V6TFX4_GIAIN Ankyrin repeat protein OS=Giardia intestinalis OX=5741 GN=DHA2_152692 PE=4 SV=1	3	3	3	3	11.3	37.336	346	22.631	26066000	21	1241200
A8B2X0;V6TKQ8;E1F041;V6U3T2;C6LZ98;A0A132P0Q9	A8B2X0;V6TKQ8;E1F041	serine--tRNA ligase;	GL50803_00101501;DHA2_101501;	tr|A8B2X0|A8B2X0_GIAIC serine--tRNA ligase OS=Giardia intestinalis (strain ATCC 50803 / WB clone C6) OX=184922 GN=GL50803_00101501 PE=4 SV=1;tr|V6TKQ8|V6TKQ8_GIAIN serine--tRNA ligase OS=Giardia intestinalis OX=5741 GN=DHA2_101501 PE=4 SV=1;tr|E1F041|E1F04	6	9	9	9	21.7	51.756	457	76.686	408480000	31	11909000
A8B8Y7;A8BHV5;V6TLC5;E1F8B6;A8BN42;A0A132NUL3;V6THS9;E1F9M0;V6TCR1;A8BWR9;V6T747;A0A644EXR3;V6TC45;V6TD93;A8BRR0;A8C035;E1F959;A8B2D1;A8BB19;A8B263;V6TAR6;V6TL53;V6T8K9;A0A644F7H4;V6T7E1;V6TI93;V6TFK5;A8B8R5;E1F8B5;A8BAP8;C6LNI0;A8BHY7;V6T7F2	A8B8Y7	Kinase, NEK	GL50803_00101534	tr|A8B8Y7|A8B8Y7_GIAIC Kinase, NEK OS=Giardia intestinalis (strain ATCC 50803 / WB clone C6) OX=184922 GN=GL50803_00101534 PE=3 SV=1	33	5	5	4	16.1	31.413	285	30.113	218840000	21	9755900
A8B3P4;V6TS02;C6LUQ2;A0A132NNJ6;E1F0K8	A8B3P4;V6TS02;C6LUQ2;A0A132NNJ6;E1F0K8	Coiled-coil protein;Chromosome segregation protein SMC;	GL50803_0010167;GSB_10167;	tr|A8B3P4|A8B3P4_GIAIC Coiled-coil protein OS=Giardia intestinalis (strain ATCC 50803 / WB clone C6) OX=184922 GN=GL50803_0010167 PE=4 SV=1;tr|V6TS02|V6TS02_GIAIN Chromosome segregation protein SMC OS=Giardia intestinalis OX=5741 GN=GSB_10167 PE=4 SV=1;tr|	5	8	8	2	8.6	133.02	1190	50.801	97802000	85	813900
A8B4Z7;V6TEH5;E1EYK7;V6TZU3;A0A132NZD8	A8B4Z7;V6TEH5	Kinesin-3;Kinesin-like protein	GL50803_00102101;DHA2_102101	tr|A8B4Z7|A8B4Z7_GIAIC Kinesin-3 OS=Giardia intestinalis (strain ATCC 50803 / WB clone C6) OX=184922 GN=GL50803_00102101 PE=3 SV=1;tr|V6TEH5|V6TEH5_GIAIN Kinesin-like protein OS=Giardia intestinalis OX=5741 GN=DHA2_102101 PE=3 SV=1	5	20	9	9	23.2	114.61	1026	85.053	209850000	55	2356300
A8BKY2;V6TJ21;E1EWV8	A8BKY2;V6TJ21	Ankyrin repeat protein 1;Ankyrin repeat protein	GL50803_0010219;DHA2_150843	tr|A8BKY2|A8BKY2_GIAIC Ankyrin repeat protein 1 OS=Giardia intestinalis (strain ATCC 50803 / WB clone C6) OX=184922 GN=GL50803_0010219 PE=4 SV=1;tr|V6TJ21|V6TJ21_GIAIN Ankyrin repeat protein OS=Giardia intestinalis OX=5741 GN=DHA2_150843 PE=4 SV=1	3	3	3	3	2.8	159.17	1430	21.283	0	93	0
A0A644FBQ8;A8B9V7;A8BQL4;V6TK40;V6TGX9;V6THT9;V6TJ27	A0A644FBQ8;A8B9V7;A8BQL4;V6TK40;V6TGX9;V6THT9;V6TJ27	Ankyrin repeat protein 1;Protein 21.1	GL50803_00102444;	tr|A0A644FBQ8|A0A644FBQ8_GIAIC Ankyrin repeat protein 1 OS=Giardia intestinalis (strain ATCC 50803 / WB clone C6) OX=184922 GN=GL50803_00102444 PE=4 SV=1;tr|A8B9V7|A8B9V7_GIAIC Protein 21.1 OS=Giardia intestinalis (strain ATCC 50803 / WB clone C6) OX=18492	7	2	2	2	9	23.927	221	11.632	44228000	9	4914200
A8BAG8;V6T8F2;V6T8L5;E1F0M6;V6TFZ0;V6TL90;E1F7Z8;E1F8Q1;V6TWG3;C6LSJ3;E1F669;E1F8W4;E1F1M1;E1F9D6;E1EYS0	A8BAG8;V6T8F2	Ankyrin repeat protein 1;Ankyrin repeat protein	GL50803_00102813;DHA2_154498	tr|A8BAG8|A8BAG8_GIAIC Ankyrin repeat protein 1 OS=Giardia intestinalis (strain ATCC 50803 / WB clone C6) OX=184922 GN=GL50803_00102813 PE=4 SV=1;tr|V6T8F2|V6T8F2_GIAIN Ankyrin repeat protein OS=Giardia intestinalis OX=5741 GN=DHA2_154498 PE=4 SV=1	15	11	11	6	39.1	36.989	343	178.95	735840000	23	24720000
A8B4B7;V6THG5;E1F1T1	A8B4B7;V6THG5;E1F1T1	SNF7 family protein;	GL50803_0010299;DHA2_10299;	tr|A8B4B7|A8B4B7_GIAIC SNF7 family protein OS=Giardia intestinalis (strain ATCC 50803 / WB clone C6) OX=184922 GN=GL50803_0010299 PE=4 SV=1;tr|V6THG5|V6THG5_GIAIN SNF7 family protein OS=Giardia intestinalis OX=5741 GN=DHA2_10299 PE=4 SV=1;tr|E1F1T1|E1F1T1_	3	2	2	2	8.8	24.566	217	11.725	10716000	18	595340
E2RTT6;O76458;V6TLB1	E2RTT6;O76458;V6TLB1	ornithine carbamoyltransferase;	GL50803_0010311;OTC;	tr|E2RTT6|E2RTT6_GIAIC ornithine carbamoyltransferase OS=Giardia intestinalis (strain ATCC 50803 / WB clone C6) OX=184922 GN=GL50803_0010311 PE=3 SV=1;tr|O76458|O76458_GIAIN ornithine carbamoyltransferase OS=Giardia intestinalis OX=5741 GN=OTC PE=1 SV=1;tr	3	21	21	4	68.2	36.437	327	323.31	23970000000	19	1146800000
A8B588;V6TCG6;E1F5Q2;A0A132NT42;C6LUE7;V6TVM6	A8B588;V6TCG6;E1F5Q2	ATP/GTP binding protein;	GL50803_0010370;DHA2_10370;	tr|A8B588|A8B588_GIAIC ATP/GTP binding protein OS=Giardia intestinalis (strain ATCC 50803 / WB clone C6) OX=184922 GN=GL50803_0010370 PE=4 SV=1;tr|V6TCG6|V6TCG6_GIAIN ATP/GTP binding protein OS=Giardia intestinalis OX=5741 GN=DHA2_10370 PE=4 SV=1;tr|E1F5Q2	6	6	6	6	18.3	52.669	453	66.127	135300000	27	2250100
A8B3S4;V6TNH3;E1F9S0	A8B3S4;V6TNH3	BRO1-like domain-containing protein;Putative BRO1 domain protein	GL50803_00103709;DHA2_152918	tr|A8B3S4|A8B3S4_GIAIC BRO1-like domain-containing protein OS=Giardia intestinalis (strain ATCC 50803 / WB clone C6) OX=184922 GN=GL50803_00103709 PE=4 SV=1;tr|V6TNH3|V6TNH3_GIAIN Putative BRO1 domain protein OS=Giardia intestinalis OX=5741 GN=DHA2_152918	3	13	13	13	18.3	94.746	848	122.55	252320000	50	2978700
A0A644F5U5;V6TI29;A8BM92	A0A644F5U5;V6TI29;A8BM92	Activator of Hsp90 ATPase;Hsp90 ATPase activator, N-terminal	GL50803_0010423;	tr|A0A644F5U5|A0A644F5U5_GIAIC Activator of Hsp90 ATPase OS=Giardia intestinalis (strain ATCC 50803 / WB clone C6) OX=184922 GN=GL50803_0010423 PE=3 SV=1;tr|V6TI29|V6TI29_GIAIN Hsp90 ATPase activator, N-terminal OS=Giardia intestinalis OX=5741 GN=DHA2_1042	3	2	2	2	14.3	16.827	147	14.35	51319000	10	5131900
A8BPQ4;V6T9Y7;E1F3H7;V6TW20;C6LST2;A0A132NTC8	A8BPQ4;V6T9Y7	Leucine carboxyl methyltransferase 1	GL50803_0010516;	tr|A8BPQ4|A8BPQ4_GIAIC Leucine carboxyl methyltransferase 1 OS=Giardia intestinalis (strain ATCC 50803 / WB clone C6) OX=184922 GN=GL50803_0010516 PE=3 SV=1;tr|V6T9Y7|V6T9Y7_GIAIN Leucine carboxyl methyltransferase 1 OS=Giardia intestinalis OX=5741 GN=DHA2	6	3	3	3	11.8	41.452	364	19.105	35708000	19	1395100
A8B9N2;V6TL78;E1F876;V6TXM0;C6LY82;A0A132NWJ0	A8B9N2;V6TL78;E1F876	arginine--tRNA ligase;	GL50803_0010521;DHA2_10521;	tr|A8B9N2|A8B9N2_GIAIC arginine--tRNA ligase OS=Giardia intestinalis (strain ATCC 50803 / WB clone C6) OX=184922 GN=GL50803_0010521 PE=3 SV=1;tr|V6TL78|V6TL78_GIAIN arginine--tRNA ligase OS=Giardia intestinalis OX=5741 GN=DHA2_10521 PE=3 SV=1;tr|E1F876|E1F	6	22	22	22	38.8	70.294	621	305.45	1291300000	39	24022000
A8BP52;V6TDL6;E1EXK7;V6TV61;C6LQ94;A0A132NNK3	A8BP52;V6TDL6;E1EXK7	Uncharacterized protein;	GL50803_0010608;DHA2_10608;	tr|A8BP52|A8BP52_GIAIC Uncharacterized protein OS=Giardia intestinalis (strain ATCC 50803 / WB clone C6) OX=184922 GN=GL50803_0010608 PE=4 SV=1;tr|V6TDL6|V6TDL6_GIAIN Uncharacterized protein OS=Giardia intestinalis OX=5741 GN=DHA2_10608 PE=4 SV=1;tr|E1EXK7	6	3	3	3	4.2	102.99	929	18.089	35624000	39	684480
A8B1Z3;Q9GPU7;E1EZN2;V6U4Y6;C6LTN5;A0A132NV30	A8B1Z3;Q9GPU7;E1EZN2	phosphoenolpyruvate carboxykinase (GTP)	GL50803_0010623;	tr|A8B1Z3|A8B1Z3_GIAIC phosphoenolpyruvate carboxykinase (GTP) OS=Giardia intestinalis (strain ATCC 50803 / WB clone C6) OX=184922 GN=GL50803_0010623 PE=3 SV=1;tr|Q9GPU7|Q9GPU7_GIAIN phosphoenolpyruvate carboxykinase (GTP) OS=Giardia intestinalis OX=5741 G	6	13	13	13	26.3	73.844	654	113.83	1211300000	33	22630000
A8BBP6;V6TBB3;E1F5V9;V6TTL9;C6LNL7;A0A132NRF5	A8BBP6;V6TBB3	Ubiquitin-like 1-activating enzyme E1A	GL50803_0010661;	tr|A8BBP6|A8BBP6_GIAIC Ubiquitin-like 1-activating enzyme E1A OS=Giardia intestinalis (strain ATCC 50803 / WB clone C6) OX=184922 GN=GL50803_0010661 PE=3 SV=1;tr|V6TBB3|V6TBB3_GIAIN Ubiquitin-like 1-activating enzyme E1A OS=Giardia intestinalis OX=5741 GN=	6	15	15	15	16.3	121.42	1092	125.91	319900000	57	4018000
A8BD53;V6TS19;V6TXD1;C6LQS2;A0A132NSU3	A8BD53	Sir2 family protein	GL50803_0010708	tr|A8BD53|A8BD53_GIAIC Sir2 family protein OS=Giardia intestinalis (strain ATCC 50803 / WB clone C6) OX=184922 GN=GL50803_0010708 PE=4 SV=1	5	5	5	5	9	74.593	680	33.377	85712000	34	1074900
A8B787;V6TJW6;E1F904;V6TUK8;C6LPQ2;A0A132NT40	A8B787;V6TJW6;E1F904	MYG1 protein;	GL50803_0010858;DHA2_10858;	tr|A8B787|A8B787_GIAIC MYG1 protein OS=Giardia intestinalis (strain ATCC 50803 / WB clone C6) OX=184922 GN=GL50803_0010858 PE=3 SV=1;tr|V6TJW6|V6TJW6_GIAIN MYG1 protein OS=Giardia intestinalis OX=5741 GN=DHA2_10858 PE=3 SV=1;tr|E1F904|E1F904_GIAIA MYG1 pro	6	7	7	7	18.3	40.859	361	55.265	178610000	26	6869600
A8BPC1	A8BPC1	Vacuolar ATP synthase E subunit	GL50803_0010868	tr|A8BPC1|A8BPC1_GIAIC Vacuolar ATP synthase E subunit OS=Giardia intestinalis (strain ATCC 50803 / WB clone C6) OX=184922 GN=GL50803_0010868 PE=3 SV=1	1	1	1	1	5.4	22.851	204	8.6453	43906000	14	3136100
A0A644F3V1;V6TFU3;A8BPC2;E1F0T8;V6U0A4;C6LS14;A0A132P0K0	A0A644F3V1;V6TFU3;A8BPC2;E1F0T8	aspartate--tRNA ligase;	GL50803_0010870;DHA2_10870;	tr|A0A644F3V1|A0A644F3V1_GIAIC aspartate--tRNA ligase OS=Giardia intestinalis (strain ATCC 50803 / WB clone C6) OX=184922 GN=GL50803_0010870 PE=3 SV=1;tr|V6TFU3|V6TFU3_GIAIN aspartate--tRNA ligase OS=Giardia intestinalis OX=5741 GN=DHA2_10870 PE=3 SV=1;tr|	7	5	5	5	10.7	62.07	551	34.189	191300000	37	3214600
A8BPE3;V6TGM3;E1F0U9	A8BPE3;V6TGM3;E1F0U9	Amylo-alpha-1,6-glucosidase;4-alpha-glucanotransferase / Amylo-alpha-1,6-glucosidase	GL50803_0010885;	tr|A8BPE3|A8BPE3_GIAIC Amylo-alpha-1,6-glucosidase OS=Giardia intestinalis (strain ATCC 50803 / WB clone C6) OX=184922 GN=GL50803_0010885 PE=4 SV=1;tr|V6TGM3|V6TGM3_GIAIN 4-alpha-glucanotransferase / Amylo-alpha-1,6-glucosidase OS=Giardia intestinalis OX=5	3	16	16	11	11.5	195.87	1731	129.69	285980000	104	1483700
A8B7Z1;V6TEX0;E1F6E4;V6U519;C6LX46;A0A132NVZ8	A8B7Z1;V6TEX0	Kinase, NEK;Serine/threonine protein kinase	GL50803_0010893;DHA2_10893	tr|A8B7Z1|A8B7Z1_GIAIC Kinase, NEK OS=Giardia intestinalis (strain ATCC 50803 / WB clone C6) OX=184922 GN=GL50803_0010893 PE=4 SV=1;tr|V6TEX0|V6TEX0_GIAIN Serine/threonine protein kinase OS=Giardia intestinalis OX=5741 GN=DHA2_10893 PE=4 SV=1	6	5	5	5	20.2	35.812	321	35.277	42369000	20	1248200
A8B2V7;V6TLF5;E1F034	A8B2V7;V6TLF5;E1F034	Uncharacterized protein;	GL50803_0011034;DHA2_151151;	tr|A8B2V7|A8B2V7_GIAIC Uncharacterized protein OS=Giardia intestinalis (strain ATCC 50803 / WB clone C6) OX=184922 GN=GL50803_0011034 PE=4 SV=1;tr|V6TLF5|V6TLF5_GIAIN Uncharacterized protein OS=Giardia intestinalis OX=5741 GN=DHA2_151151 PE=4 SV=1;tr|E1F03	3	2	2	2	10.3	24.806	223	18.761	19666000	15	1311100
A8BUY9;E1EYQ7;C6LY27;A0A132NQ47	A8BUY9	VHS domain-containing protein	GL50803_0011129	tr|A8BUY9|A8BUY9_GIAIC VHS domain-containing protein OS=Giardia intestinalis (strain ATCC 50803 / WB clone C6) OX=184922 GN=GL50803_0011129 PE=4 SV=1	4	4	4	4	11.7	34.399	315	29.032	120570000	20	6028400
A8B821;V6TAY3;E1F6I9;V6U411;C6LQK4	A8B821;V6TAY3	Ankyrin repeat protein 1;Ankyrin repeat protein	GL50803_0011164;DHA2_11164	tr|A8B821|A8B821_GIAIC Ankyrin repeat protein 1 OS=Giardia intestinalis (strain ATCC 50803 / WB clone C6) OX=184922 GN=GL50803_0011164 PE=4 SV=1;tr|V6TAY3|V6TAY3_GIAIN Ankyrin repeat protein OS=Giardia intestinalis OX=5741 GN=DHA2_11164 PE=4 SV=1	5	8	8	8	16.3	78.624	716	114.11	119020000	37	1952100
A8B7N0;V6TG87;E1F696;V6U396;C6LZN8;A0A132NP99	A8B7N0;V6TG87;E1F696	RNA binding protein;RNA-binding protein (RRM domain);	GL50803_0011186;DHA2_11186;	tr|A8B7N0|A8B7N0_GIAIC RNA binding protein OS=Giardia intestinalis (strain ATCC 50803 / WB clone C6) OX=184922 GN=GL50803_0011186 PE=4 SV=1;tr|V6TG87|V6TG87_GIAIN RNA-binding protein (RRM domain) OS=Giardia intestinalis OX=5741 GN=DHA2_11186 PE=4 SV=1;tr|E	6	3	3	3	15.8	31.5	273	35.525	75315000	17	2537200
A8BPA7;V6U030;C6LVB9;V6TGB5;E1F729;A0A132P1K1;A8BW09;E1F8L9;V6TC61	A8BPA7;V6U030;C6LVB9;V6TGB5;E1F729;A0A132P1K1	non-specific serine/threonine protein kinase	GL50803_00112076;	tr|A8BPA7|A8BPA7_GIAIC non-specific serine/threonine protein kinase OS=Giardia intestinalis (strain ATCC 50803 / WB clone C6) OX=184922 GN=GL50803_00112076 PE=4 SV=1;tr|V6U030|V6U030_GIAIN non-specific serine/threonine protein kinase OS=Giardia intestinali	9	15	15	15	8.8	189.97	1697	97.64	183310000	110	1666500
A8BVR3;E1EXH7;V6TF72;C6LNV5;E9M2H4;Q08046;E9M2G5;A0A132NMZ1;E9M2G9;E9M2H0;Q9U033;Q9U031;Q9U036;Q9U032;Q9U030;Q9U029;E1EXL4;Q9U034;Q9U035;V6TFY1;R9QMY6;J7G2T1;M9YY01	A8BVR3;E1EXH7;V6TF72;C6LNV5;E9M2H4;Q08046;E9M2G5;A0A132NMZ1;E9M2G9;E9M2H0	Elongation factor 1-alpha	GL50803_00112304;	tr|A8BVR3|A8BVR3_GIAIC Elongation factor 1-alpha OS=Giardia intestinalis (strain ATCC 50803 / WB clone C6) OX=184922 GN=GL50803_00112304 PE=3 SV=1;tr|E1EXH7|E1EXH7_GIAIA Elongation factor 1-alpha OS=Giardia intestinalis (strain P15) OX=658858 GN=GLP15_1574	23	26	26	26	57	49.104	442	323.31	19263000000	27	471500000
A8B9W0;A8B7U4;A8B260	A8B9W0	Kinase, NEK	GL50803_00112518	tr|A8B9W0|A8B9W0_GIAIC Kinase, NEK OS=Giardia intestinalis (strain ATCC 50803 / WB clone C6) OX=184922 GN=GL50803_00112518 PE=4 SV=1	3	8	8	8	14.8	76.119	697	98.054	218520000	42	4330000
A8B861;E1F6H4	A8B861;E1F6H4	Ankyrin repeat protein 1;Protein 21.1	GL50803_00112557;GLP15_474	tr|A8B861|A8B861_GIAIC Ankyrin repeat protein 1 OS=Giardia intestinalis (strain ATCC 50803 / WB clone C6) OX=184922 GN=GL50803_00112557 PE=4 SV=1;tr|E1F6H4|E1F6H4_GIAIA Protein 21.1 OS=Giardia intestinalis (strain P15) OX=658858 GN=GLP15_474 PE=4 SV=1	2	4	4	4	5.3	88.91	815	25.968	81055000	40	2026400
A0A644F1R1;A8BZZ4	A0A644F1R1;A8BZZ4	Vesicle-fusing ATPase	GL50803_00112681;	tr|A0A644F1R1|A0A644F1R1_GIAIC Vesicle-fusing ATPase OS=Giardia intestinalis (strain ATCC 50803 / WB clone C6) OX=184922 GN=GL50803_00112681 PE=3 SV=1;tr|A8BZZ4|A8BZZ4_GIAIC Vesicle-fusing ATPase OS=Giardia intestinalis (strain ATCC 50803 / WB clone C6) OX	2	13	1	1	18.7	88.253	809	6.9373	27159000	46	590410
A8BTI9;V6TBF7;E1F419	A8BTI9;V6TBF7	Myotubularin-like phosphatase;Myotubularin phosphatase domain-containing protein	GL50803_00112811;	tr|A8BTI9|A8BTI9_GIAIC Myotubularin-like phosphatase OS=Giardia intestinalis (strain ATCC 50803 / WB clone C6) OX=184922 GN=GL50803_00112811 PE=4 SV=1;tr|V6TBF7|V6TBF7_GIAIN Myotubularin phosphatase domain-containing protein OS=Giardia intestinalis OX=5741	3	3	3	3	4.1	79.245	705	33.689	48859000	32	588270
A8B518;V6TK38;C6LPB8;A0A132P0E9;E1F2A6;V6U072	A8B518;V6TK38	Kinesin-3;Kinesin motor domain protein	GL50803_00112846;DHA2_112846	tr|A8B518|A8B518_GIAIC Kinesin-3 OS=Giardia intestinalis (strain ATCC 50803 / WB clone C6) OX=184922 GN=GL50803_00112846 PE=3 SV=1;tr|V6TK38|V6TK38_GIAIN Kinesin motor domain protein OS=Giardia intestinalis OX=5741 GN=DHA2_112846 PE=3 SV=1	6	21	21	10	22	120.52	1095	149.65	646080000	56	10819000
E2RTW6;Q967M2;E1EX92	E2RTW6;Q967M2	adenine phosphoribosyltransferase	GL50803_00112885;	tr|E2RTW6|E2RTW6_GIAIC adenine phosphoribosyltransferase OS=Giardia intestinalis (strain ATCC 50803 / WB clone C6) OX=184922 GN=GL50803_00112885 PE=3 SV=1;tr|Q967M2|Q967M2_GIAIN adenine phosphoribosyltransferase OS=Giardia intestinalis OX=5741 GN=DHA2_1128	3	3	3	3	14.4	19.436	180	18.724	213540000	12	17795000
A8BXC6;V6TXJ2;V6TNK7;E1F5G2;C6LW20;A0A132NUU6	A8BXC6;V6TXJ2;V6TNK7;E1F5G2;C6LW20;A0A132NUU6	Uncharacterized protein;	GL50803_00112893;GSB_112893;	tr|A8BXC6|A8BXC6_GIAIC Uncharacterized protein OS=Giardia intestinalis (strain ATCC 50803 / WB clone C6) OX=184922 GN=GL50803_00112893 PE=4 SV=1;tr|V6TXJ2|V6TXJ2_GIAIN Uncharacterized protein OS=Giardia intestinalis OX=5741 GN=GSB_112893 PE=4 SV=1;tr|V6TNK	6	2	2	2	7.9	26.383	239	12.926	33853000	11	3077500
A8BFE9;V6TMY2;E1F106	A8BFE9;V6TMY2	Uncharacterized protein	GL50803_0011354;DHA2_11354	tr|A8BFE9|A8BFE9_GIAIC Uncharacterized protein OS=Giardia intestinalis (strain ATCC 50803 / WB clone C6) OX=184922 GN=GL50803_0011354 PE=4 SV=1;tr|V6TMY2|V6TMY2_GIAIN Uncharacterized protein OS=Giardia intestinalis OX=5741 GN=DHA2_11354 PE=4 SV=1	3	4	4	4	19.9	30.098	281	72.357	425870000	12	35489000
A8BKY7;V6TDP7;E1EWW3;V6TXG9;C6LQI3;A0A132NW15	A8BKY7;V6TDP7	Ankyrin repeat protein 1;Ankyrin repeat protein	GL50803_00113622;DHA2_113622	tr|A8BKY7|A8BKY7_GIAIC Ankyrin repeat protein 1 OS=Giardia intestinalis (strain ATCC 50803 / WB clone C6) OX=184922 GN=GL50803_00113622 PE=4 SV=1;tr|V6TDP7|V6TDP7_GIAIN Ankyrin repeat protein OS=Giardia intestinalis OX=5741 GN=DHA2_113622 PE=4 SV=1	6	10	10	10	8.6	164.12	1504	77.151	121750000	96	1052500
A8BGZ9;V6TKQ2;V6TV58;C6LYY6;A0A132NS57;E1EX51	A8BGZ9;V6TKQ2	Uncharacterized protein	GL50803_0011380;DHA2_153274	tr|A8BGZ9|A8BGZ9_GIAIC Uncharacterized protein OS=Giardia intestinalis (strain ATCC 50803 / WB clone C6) OX=184922 GN=GL50803_0011380 PE=4 SV=1;tr|V6TKQ2|V6TKQ2_GIAIN Uncharacterized protein OS=Giardia intestinalis OX=5741 GN=DHA2_153274 PE=4 SV=1	6	6	6	6	16.8	52.118	493	93.014	278800000	28	8104800
A8B690;V6TMB6;E1F5L0;A0A132NXU2;C6LTK8;V6U157	A8B690;V6TMB6;E1F5L0;A0A132NXU2	Long chain fatty acid CoA ligase;Long-chain-fatty-acid--CoA ligase	GL50803_00113892;	tr|A8B690|A8B690_GIAIC Long chain fatty acid CoA ligase OS=Giardia intestinalis (strain ATCC 50803 / WB clone C6) OX=184922 GN=GL50803_00113892 PE=4 SV=1;tr|V6TMB6|V6TMB6_GIAIN Long-chain-fatty-acid--CoA ligase OS=Giardia intestinalis OX=5741 GN=DHA2_11389	6	8	4	4	12	84.547	758	35.323	64528000	54	1022700
A8BH18;V6TFJ5;E1EX58;V6U3U5;V6TU62;C6LZK9;A0A132NT33;V6TYB2;C6LYL0;A0A132NVP4;V6TUR2;C6LW74;A0A132NR97	A8BH18;V6TFJ5	Kinase, NEK;Serine/threonine protein kinase	GL50803_0011390;DHA2_153275	tr|A8BH18|A8BH18_GIAIC Kinase, NEK OS=Giardia intestinalis (strain ATCC 50803 / WB clone C6) OX=184922 GN=GL50803_0011390 PE=4 SV=1;tr|V6TFJ5|V6TFJ5_GIAIN Serine/threonine protein kinase OS=Giardia intestinalis OX=5741 GN=DHA2_153275 PE=4 SV=1	13	10	10	10	16.5	85.183	777	129.79	1099800000	36	11439000
A8BC13;V6TC29;E1F8J8	A8BC13;V6TC29;E1F8J8	Phosphomannomutase-2;Phosphoglucomutase / Phosphomannomutase	GL50803_0011448;DHA2_152254	tr|A8BC13|A8BC13_GIAIC Phosphomannomutase-2 OS=Giardia intestinalis (strain ATCC 50803 / WB clone C6) OX=184922 GN=GL50803_0011448 PE=3 SV=1;tr|V6TC29|V6TC29_GIAIN Phosphoglucomutase / Phosphomannomutase OS=Giardia intestinalis OX=5741 GN=DHA2_152254 PE=3	3	2	2	2	6.3	59.064	527	17.59	21017000	24	121560
A0A644F2H1;A8BXH2;V6T8K1;E1F7C2;A0A132NRH6;V6TTH5;C6LTV4	A0A644F2H1;A8BXH2;V6T8K1;E1F7C2	Vesicle-fusing ATPase	GL50803_00114776;	tr|A0A644F2H1|A0A644F2H1_GIAIC Vesicle-fusing ATPase OS=Giardia intestinalis (strain ATCC 50803 / WB clone C6) OX=184922 GN=GL50803_00114776 PE=3 SV=1;tr|A8BXH2|A8BXH2_GIAIC Vesicle-fusing ATPase OS=Giardia intestinalis (strain ATCC 50803 / WB clone C6) OX	7	14	14	6	20.4	87.196	803	134.65	455130000	47	7770300
A0A644F0P9;A8BGU7;V6TKT7;Q9NI40;E1EX36	A0A644F0P9;A8BGU7;V6TKT7	20S proteasome alpha subunit 7	GL50803_0011486;	tr|A0A644F0P9|A0A644F0P9_GIAIC 20S proteasome alpha subunit 7 OS=Giardia intestinalis (strain ATCC 50803 / WB clone C6) OX=184922 GN=GL50803_0011486 PE=4 SV=1;tr|A8BGU7|A8BGU7_GIAIC 20S proteasome alpha subunit 7 OS=Giardia intestinalis (strain ATCC 50803	5	3	3	3	17.3	29.555	272	55.908	57288000	14	2663300
A8BAM2;V6T812;E1F1M2	A8BAM2;V6T812;E1F1M2	Ubiquitin-like protein;Ubiquitin-like domain-containing protein	GL50803_00115337;DHA2_153131	tr|A8BAM2|A8BAM2_GIAIC Ubiquitin-like protein OS=Giardia intestinalis (strain ATCC 50803 / WB clone C6) OX=184922 GN=GL50803_00115337 PE=4 SV=1;tr|V6T812|V6T812_GIAIN Ubiquitin-like domain-containing protein OS=Giardia intestinalis OX=5741 GN=DHA2_153131 P	3	4	4	4	17.9	36.491	329	38.85	82505000	11	7500400
A8BR64	A8BR64	Ankyrin repeat protein 1	GL50803_00115478	tr|A8BR64|A8BR64_GIAIC Ankyrin repeat protein 1 OS=Giardia intestinalis (strain ATCC 50803 / WB clone C6) OX=184922 GN=GL50803_00115478 PE=4 SV=1	1	19	1	1	34.4	80.161	739	6.4184	17128000	47	364430
A8B4T8;V6TJ78;E1F8G5	A8B4T8;V6TJ78	Coatomer alpha subunit;Putative WD-repeat family protein	GL50803_0011953;DHA2_11953	tr|A8B4T8|A8B4T8_GIAIC Coatomer alpha subunit OS=Giardia intestinalis (strain ATCC 50803 / WB clone C6) OX=184922 GN=GL50803_0011953 PE=4 SV=1;tr|V6TJ78|V6TJ78_GIAIN Putative WD-repeat family protein OS=Giardia intestinalis OX=5741 GN=DHA2_11953 PE=4 SV=1	3	6	6	6	6.9	139.33	1277	70.862	38291000	77	479190
A8BFP4;V6TDP6;E1F157	A8BFP4;V6TDP6;E1F157	L-dopachrome isomerase;	GL50803_0012091;DHA2_12091;	tr|A8BFP4|A8BFP4_GIAIC L-dopachrome isomerase OS=Giardia intestinalis (strain ATCC 50803 / WB clone C6) OX=184922 GN=GL50803_0012091 PE=1 SV=1;tr|V6TDP6|V6TDP6_GIAIN L-dopachrome isomerase OS=Giardia intestinalis OX=5741 GN=DHA2_12091 PE=3 SV=1;tr|E1F157|E	3	2	2	2	19.3	12.368	114	11.992	155690000	7	22242000
A8BFR0;V6TEH9;E1F165;V6U060;C6LRX3;A0A132NY55	A8BFR0;V6TEH9;E1F165	Elongation factor 1-gamma;Protein Translation Elongation Factor 1B subunit beta (EF-1Bb)	GL50803_0012102;	tr|A8BFR0|A8BFR0_GIAIC Elongation factor 1-gamma OS=Giardia intestinalis (strain ATCC 50803 / WB clone C6) OX=184922 GN=GL50803_0012102 PE=4 SV=1;tr|V6TEH9|V6TEH9_GIAIN Protein Translation Elongation Factor 1B subunit beta (EF-1Bb) OS=Giardia intestinalis	6	24	24	24	55.7	45.216	402	323.31	5581800000	30	148550000
A8BFR5;Q86QZ7	A8BFR5;Q86QZ7	Threonine dehydratase	GL50803_0012108;ilvA	tr|A8BFR5|A8BFR5_GIAIC Threonine dehydratase OS=Giardia intestinalis (strain ATCC 50803 / WB clone C6) OX=184922 GN=GL50803_0012108 PE=4 SV=1;tr|Q86QZ7|Q86QZ7_GIAIN Threonine dehydratase OS=Giardia intestinalis OX=5741 GN=ilvA PE=4 SV=1	2	25	25	1	31.8	104.03	937	323.31	1377500000	50	20358000
A8B9H1;V6T825;E1F6M7;C6LSY2;V6TUN1;A0A132NS83	A8B9H1;V6T825;E1F6M7;C6LSY2;V6TUN1;A0A132NS83	Ankyrin repeat protein 3;Ankyrin repeat protein;	GL50803_0012139;DHA2_12139;	tr|A8B9H1|A8B9H1_GIAIC Ankyrin repeat protein 3 OS=Giardia intestinalis (strain ATCC 50803 / WB clone C6) OX=184922 GN=GL50803_0012139 PE=4 SV=1;tr|V6T825|V6T825_GIAIN Ankyrin repeat protein OS=Giardia intestinalis OX=5741 GN=DHA2_12139 PE=4 SV=1;tr|E1F6M7	6	21	21	21	32.5	75.883	681	197.95	1358700000	47	25562000
A8BW60;V6TGI2;E1F9H7;V6TWT7;C6LVZ9;A0A132NU12	A8BW60;V6TGI2;E1F9H7	alanine transaminase;	GL50803_0012150;DHA2_12150;	tr|A8BW60|A8BW60_GIAIC alanine transaminase OS=Giardia intestinalis (strain ATCC 50803 / WB clone C6) OX=184922 GN=GL50803_0012150 PE=3 SV=1;tr|V6TGI2|V6TGI2_GIAIN alanine transaminase OS=Giardia intestinalis OX=5741 GN=DHA2_12150 PE=3 SV=1;tr|E1F9H7|E1F9H	6	18	18	18	27.4	58.323	521	170.13	1724500000	35	36387000
A8BZP3;V6TEN3;E1F926;V6TQY2;C6LQP1;A0A132NN94	A8BZP3;V6TEN3	phenylalanine--tRNA ligase	GL50803_0012162;DHA2_12162	tr|A8BZP3|A8BZP3_GIAIC phenylalanine--tRNA ligase OS=Giardia intestinalis (strain ATCC 50803 / WB clone C6) OX=184922 GN=GL50803_0012162 PE=3 SV=1;tr|V6TEN3|V6TEN3_GIAIN phenylalanine--tRNA ligase OS=Giardia intestinalis OX=5741 GN=DHA2_12162 PE=3 SV=1	6	10	10	10	24.6	60.763	541	83.823	209890000	34	1341100
A8BU21;V6THE7;E1F490;V6TXC8;C6LSP1;A0A132NX44	A8BU21;V6THE7	UBA-like domain-containing protein;Uncharacterized protein (Fragment)	GL50803_0012885;	tr|A8BU21|A8BU21_GIAIC UBA-like domain-containing protein OS=Giardia intestinalis (strain ATCC 50803 / WB clone C6) OX=184922 GN=GL50803_0012885 PE=4 SV=1;tr|V6THE7|V6THE7_GIAIN Uncharacterized protein (Fragment) OS=Giardia intestinalis OX=5741 GN=DHA2_128	6	3	3	3	10.8	42.622	398	20.35	71689000	27	2284000
A8BS68;E1F4M2;V6T9N1;C6LRK1;V6TT87;A0A132NS34	A8BS68;E1F4M2;V6T9N1	Proteasome subunit beta	GL50803_0012949;GLP15_2421	tr|A8BS68|A8BS68_GIAIC Proteasome subunit beta OS=Giardia intestinalis (strain ATCC 50803 / WB clone C6) OX=184922 GN=GL50803_0012949 PE=3 SV=1;tr|E1F4M2|E1F4M2_GIAIA Proteasome subunit beta OS=Giardia intestinalis (strain P15) OX=658858 GN=GLP15_2421 PE=3	6	3	3	3	13.3	32.33	294	25.337	78248000	15	3574000
A0A644F0S8;A8BGJ3	A0A644F0S8;A8BGJ3	Uncharacterized protein	GL50803_0012999;	tr|A0A644F0S8|A0A644F0S8_GIAIC Uncharacterized protein OS=Giardia intestinalis (strain ATCC 50803 / WB clone C6) OX=184922 GN=GL50803_0012999 PE=4 SV=1;tr|A8BGJ3|A8BGJ3_GIAIC Uncharacterized protein OS=Giardia intestinalis (strain ATCC 50803 / WB clone C6)	2	1	1	1	8.1	21.314	197	6.8315	9819700	11	892700
A8BKI2;E1EWS1;V6TI08	A8BKI2;E1EWS1;V6TI08	Spindle pole protein;	GL50803_0013133;GLP15_3231;	tr|A8BKI2|A8BKI2_GIAIC Spindle pole protein OS=Giardia intestinalis (strain ATCC 50803 / WB clone C6) OX=184922 GN=GL50803_0013133 PE=4 SV=1;tr|E1EWS1|E1EWS1_GIAIA Spindle pole protein OS=Giardia intestinalis (strain P15) OX=658858 GN=GLP15_3231 PE=4 SV=1;	3	2	2	2	5.9	59.796	526	12.367	2610800	37	70561
A0A644F348;E1F038;A8B2W4;V6TRD5	A0A644F348;E1F038;A8B2W4;V6TRD5	Kinase, NEK;	GL50803_0013215;GLP15_2088;	tr|A0A644F348|A0A644F348_GIAIC Kinase, NEK OS=Giardia intestinalis (strain ATCC 50803 / WB clone C6) OX=184922 GN=GL50803_0013215 PE=3 SV=1;tr|E1F038|E1F038_GIAIA Kinase, NEK OS=Giardia intestinalis (strain P15) OX=658858 GN=GLP15_2088 PE=3 SV=1;tr|A8B2W4|	4	1	1	1	3.4	66.011	596	6.2501	17766000	34	522530
A8BQY8;V6TET3	A8BQY8;V6TET3	Flagellar C1a complex subunit C1a-32;Uncharacterized protein (Fragment)	GL50803_0013262;	tr|A8BQY8|A8BQY8_GIAIC Flagellar C1a complex subunit C1a-32 OS=Giardia intestinalis (strain ATCC 50803 / WB clone C6) OX=184922 GN=GL50803_0013262 PE=4 SV=1;tr|V6TET3|V6TET3_GIAIN Uncharacterized protein (Fragment) OS=Giardia intestinalis OX=5741 GN=DHA2_1	2	1	1	1	3.6	37.342	334	6.3655	19354000	20	967710
A8B8H7;V6TS57;C6LWL6;E1F813	A8B8H7;V6TS57;C6LWL6	40S ribosomal protein S25;	GL50803_0013268;GSB_13268;	tr|A8B8H7|A8B8H7_GIAIC 40S ribosomal protein S25 OS=Giardia intestinalis (strain ATCC 50803 / WB clone C6) OX=184922 GN=GL50803_0013268 PE=1 SV=1;tr|V6TS57|V6TS57_GIAIN 40S ribosomal protein S25 OS=Giardia intestinalis OX=5741 GN=GSB_13268 PE=3 SV=1;tr|C6L	4	3	3	3	33	10.1	88	21.655	167130000	4	40831000
A0A644F722;Q86QZ4;E2RTV7;A0A482ERK4;V6TBJ3;E1F427;A0A132NZL0;V6U3H4;C6LNT9	A0A644F722;Q86QZ4;E2RTV7;A0A482ERK4;V6TBJ3	Alcohol dehydrogenase 3;Alcohol dehydrogenase;	GL50803_0013350;adh3;	tr|A0A644F722|A0A644F722_GIAIC Alcohol dehydrogenase 3 OS=Giardia intestinalis (strain ATCC 50803 / WB clone C6) OX=184922 GN=GL50803_0013350 PE=4 SV=1;tr|Q86QZ4|Q86QZ4_GIAIN Alcohol dehydrogenase OS=Giardia intestinalis OX=5741 GN=adh3 PE=4 SV=1;tr|E2RTV7	9	9	9	9	29.8	44.685	406	115.06	635270000	23	18621000
A8B553;E1F2C9;V6TG49	A8B553;E1F2C9;V6TG49	Ankyrin repeat protein 1;Protein 21.1;	GL50803_0013360;GLP15_1858;	tr|A8B553|A8B553_GIAIC Ankyrin repeat protein 1 OS=Giardia intestinalis (strain ATCC 50803 / WB clone C6) OX=184922 GN=GL50803_0013360 PE=4 SV=1;tr|E1F2C9|E1F2C9_GIAIA Protein 21.1 OS=Giardia intestinalis (strain P15) OX=658858 GN=GLP15_1858 PE=4 SV=1;tr|V	3	2	2	2	4.7	52.639	486	15.728	18743000	26	720880
A0A644FAD8;V6TCL9;A8BN05;E1F952;C6LP86;V6U102;A0A132NVA9	A0A644FAD8;V6TCL9;A8BN05;E1F952	Ribosome assembly factor mrt4	GL50803_0013412;	tr|A0A644FAD8|A0A644FAD8_GIAIC Ribosome assembly factor mrt4 OS=Giardia intestinalis (strain ATCC 50803 / WB clone C6) OX=184922 GN=GL50803_0013412 PE=3 SV=1;tr|V6TCL9|V6TCL9_GIAIN Ribosome assembly factor mrt4 OS=Giardia intestinalis OX=5741 GN=DHA2_13412	7	3	3	3	14.9	27.256	241	17.012	68541000	13	3004000
A0A644FB74;Q76KS4;E2RU33;E1F7K9;V6TYU5;C6LZJ6;A0A132NQU4	A0A644FB74;Q76KS4;E2RU33;E1F7K9	Ribosomal protein L10a;LSU ribosomal protein L1P;	GL50803_001345;DHA2_1345;	tr|A0A644FB74|A0A644FB74_GIAIC Ribosomal protein L10a OS=Giardia intestinalis (strain ATCC 50803 / WB clone C6) OX=184922 GN=GL50803_001345 PE=1 SV=1;tr|Q76KS4|Q76KS4_GIAIN LSU ribosomal protein L1P OS=Giardia intestinalis OX=5741 GN=DHA2_1345 PE=3 SV=1;tr	7	9	9	9	46.1	24.591	217	309.81	1436800000	13	80022000
A8BKM0;V6TI90	A8BKM0	Sec1 family protein	GL50803_0013528	tr|A8BKM0|A8BKM0_GIAIC Sec1 family protein OS=Giardia intestinalis (strain ATCC 50803 / WB clone C6) OX=184922 GN=GL50803_0013528 PE=3 SV=1	2	3	3	3	5.9	71.639	641	17.989	45295000	37	166400
A8BZ22;V6TA69;E1EVN7;C6LR17;V6TRV2;A0A132NPA1	A8BZ22;V6TA69;E1EVN7;C6LR17;V6TRV2;A0A132NPA1	Translation elongation factor;Elongation factor 1 beta, guanine nucleotide exchange domain protein	GL50803_0013561;	tr|A8BZ22|A8BZ22_GIAIC Translation elongation factor OS=Giardia intestinalis (strain ATCC 50803 / WB clone C6) OX=184922 GN=GL50803_0013561 PE=3 SV=1;tr|V6TA69|V6TA69_GIAIN Elongation factor 1 beta, guanine nucleotide exchange domain protein OS=Giardia int	6	7	7	7	38.6	24.759	220	95.103	2428000000	13	155890000
A8BYL1;V6T9J3;V6TZR3;E1F5Y4;C6LUW2;A0A132NMY9	A8BYL1;V6T9J3;V6TZR3;E1F5Y4;C6LUW2;A0A132NMY9	Chromosome segregation protein SMC;Chromosome segregation protein SMC (Fragment)	GL50803_0013584;	tr|A8BYL1|A8BYL1_GIAIC Chromosome segregation protein SMC OS=Giardia intestinalis (strain ATCC 50803 / WB clone C6) OX=184922 GN=GL50803_0013584 PE=4 SV=1;tr|V6T9J3|V6T9J3_GIAIN Chromosome segregation protein SMC (Fragment) OS=Giardia intestinalis OX=5741	6	18	18	18	47.4	43.636	386	323.31	2062200000	26	61775000
A8B7W8;E1F6I1;V6U3F0;C6LX34;A0A132NVZ1;V6U3C8	A8B7W8;E1F6I1;V6U3F0;C6LX34;A0A132NVZ1	Histidine phosphatase superfamily protein;Phosphoglycerate mutase	GL50803_00135885;	tr|A8B7W8|A8B7W8_GIAIC Histidine phosphatase superfamily protein OS=Giardia intestinalis (strain ATCC 50803 / WB clone C6) OX=184922 GN=GL50803_00135885 PE=4 SV=1;tr|E1F6I1|E1F6I1_GIAIA Phosphoglycerate mutase OS=Giardia intestinalis (strain P15) OX=658858	6	4	4	4	20.9	24.038	211	30.053	130270000	14	8463700
A0A644F3U0;Q9Y1N2;E2RU11;A0A482ER31;V6TGD9;E1F0V6;V6TV97;C6LS32;A0A132P0I2	A0A644F3U0;Q9Y1N2;E2RU11;A0A482ER31;V6TGD9;E1F0V6;V6TV97;C6LS32;A0A132P0I2	Acetyl-CoA synthetase;	GL50803_0013608;	tr|A0A644F3U0|A0A644F3U0_GIAIC Acetyl-CoA synthetase OS=Giardia intestinalis (strain ATCC 50803 / WB clone C6) OX=184922 GN=GL50803_0013608 PE=4 SV=1;tr|Q9Y1N2|Q9Y1N2_GIAIN Acetyl-CoA synthetase OS=Giardia intestinalis OX=5741 PE=4 SV=1;tr|E2RU11|E2RU11_GI	9	26	26	26	46.7	76.671	715	323.31	2934900000	38	66986000
A0A644EZ44;V6TE43;A8BKT1;E1EWX7;C6LNK1;V6TYN5;A0A132NTF8	A0A644EZ44;V6TE43;A8BKT1	Uncharacterized protein;	GL50803_0013651;DHA2_13651;	tr|A0A644EZ44|A0A644EZ44_GIAIC Uncharacterized protein OS=Giardia intestinalis (strain ATCC 50803 / WB clone C6) OX=184922 GN=GL50803_0013651 PE=4 SV=1;tr|V6TE43|V6TE43_GIAIN Uncharacterized protein OS=Giardia intestinalis OX=5741 GN=DHA2_13651 PE=4 SV=1;t	7	5	5	5	10.2	76.367	675	31.739	53639000	40	721870
A8BRM0;E1F3V6;V6TDU1	A8BRM0;E1F3V6;V6TDU1	Serine-threonine kinase receptor-associated protein	GL50803_0013661;	tr|A8BRM0|A8BRM0_GIAIC Serine-threonine kinase receptor-associated protein OS=Giardia intestinalis (strain ATCC 50803 / WB clone C6) OX=184922 GN=GL50803_0013661 PE=3 SV=1;tr|E1F3V6|E1F3V6_GIAIA Serine-threonine kinase receptor-associated protein OS=Giardi	3	1	1	1	3.7	38.415	350	9.1972	77537000	11	2207800
A0A644F2F6;A8BLN1;V6THK6;E1EZF3;C6LN84;V6TZ75;A0A132NSQ9	A0A644F2F6;A8BLN1;V6THK6;E1EZF3;C6LN84;V6TZ75;A0A132NSQ9	Ankyrin repeat protein 1;Protein 21.1	GL50803_0013766;	tr|A0A644F2F6|A0A644F2F6_GIAIC Ankyrin repeat protein 1 OS=Giardia intestinalis (strain ATCC 50803 / WB clone C6) OX=184922 GN=GL50803_0013766 PE=4 SV=1;tr|A8BLN1|A8BLN1_GIAIC Protein 21.1 OS=Giardia intestinalis (strain ATCC 50803 / WB clone C6) OX=184922	7	7	7	7	8.8	89.886	819	59.517	85743000	49	1749800
A8BEL1;V6TC34	A8BEL1;V6TC34	Ankyrin repeat protein 1;Ankyrin repeat protein (Fragment)	GL50803_00137684;DHA2_153185	tr|A8BEL1|A8BEL1_GIAIC Ankyrin repeat protein 1 OS=Giardia intestinalis (strain ATCC 50803 / WB clone C6) OX=184922 GN=GL50803_00137684 PE=4 SV=1;tr|V6TC34|V6TC34_GIAIN Ankyrin repeat protein (Fragment) OS=Giardia intestinalis OX=5741 GN=DHA2_153185 PE=4 S	2	1	1	1	0.9	147.88	1336	6.5229	8636600	76	113640
A8BTU8;C6LQN4;V6U439;V6TIN2;A0A132NY52;E1EW44	A8BTU8;C6LQN4;V6U439;V6TIN2;A0A132NY52	Kinase, CMGC DYRK	GL50803_00137695;	tr|A8BTU8|A8BTU8_GIAIC Kinase, CMGC DYRK OS=Giardia intestinalis (strain ATCC 50803 / WB clone C6) OX=184922 GN=GL50803_00137695 PE=4 SV=1;tr|C6LQN4|C6LQN4_GIAIB Kinase, CMGC DYRK OS=Giardia intestinalis (strain ATCC 50581 / GS clone H7) OX=598745 GN=GL505	6	3	3	3	4	97.248	860	19.471	40137000	46	162700
A8B9T4;E1F8A1;V6TJF3	A8B9T4;E1F8A1;V6TJF3	Sec13;	GL50803_00137698;GLP15_1302;	tr|A8B9T4|A8B9T4_GIAIC Sec13 OS=Giardia intestinalis (strain ATCC 50803 / WB clone C6) OX=184922 GN=GL50803_00137698 PE=3 SV=1;tr|E1F8A1|E1F8A1_GIAIA Sec13 OS=Giardia intestinalis (strain P15) OX=658858 GN=GLP15_1302 PE=3 SV=1;tr|V6TJF3|V6TJF3_GIAIN Putati	3	2	2	2	9.2	31.464	294	15.317	2207400	13	169800
A8B7V7;V6TIU8;V6TGB7;V6TM62	A8B7V7	Ankyrin repeat protein 1	GL50803_00137703	tr|A8B7V7|A8B7V7_GIAIC Ankyrin repeat protein 1 OS=Giardia intestinalis (strain ATCC 50803 / WB clone C6) OX=184922 GN=GL50803_00137703 PE=4 SV=1	4	6	5	2	9.6	56.586	513	29.489	78809000	34	1504500
A0A644F983;E2RTT1;A8B5G1	A0A644F983;E2RTT1;A8B5G1	Axoneme-associated protein GASP-180;Head-stalk protein GHSP-180	GL50803_00137716;	tr|A0A644F983|A0A644F983_GIAIC Axoneme-associated protein GASP-180 OS=Giardia intestinalis (strain ATCC 50803 / WB clone C6) OX=184922 GN=GL50803_00137716 PE=4 SV=1;tr|E2RTT1|E2RTT1_GIAIN Head-stalk protein GHSP-180 OS=Giardia intestinalis OX=5741 PE=4 SV=	3	85	4	3	56.1	179.27	1627	32.944	197850000	123	1507900
A8BYT7;V6TE11;E1EVK9;E1F480	A8BYT7;V6TE11;E1EVK9	MIF4G domain-containing protein;Uncharacterized protein (Fragment)	GL50803_00137753;	tr|A8BYT7|A8BYT7_GIAIC MIF4G domain-containing protein OS=Giardia intestinalis (strain ATCC 50803 / WB clone C6) OX=184922 GN=GL50803_00137753 PE=4 SV=1;tr|V6TE11|V6TE11_GIAIN Uncharacterized protein (Fragment) OS=Giardia intestinalis OX=5741 GN=DHA2_15358	4	6	6	6	4.8	163.21	1453	35.998	61692000	87	531690
A8BYQ3;E1EVJ6;V6TE18;C6LTT3;V6TSV9;A0A132NPV2	A8BYQ3;E1EVJ6;V6TE18	Ubiquitin-protein ligase E3A;Ubiquitin-protein ligase (E3)	GL50803_00137754;	tr|A8BYQ3|A8BYQ3_GIAIC Ubiquitin-protein ligase E3A OS=Giardia intestinalis (strain ATCC 50803 / WB clone C6) OX=184922 GN=GL50803_00137754 PE=4 SV=1;tr|E1EVJ6|E1EVJ6_GIAIA Ubiquitin-protein ligase (E3) OS=Giardia intestinalis (strain P15) OX=658858 GN=GLP	6	3	3	3	4	107.85	950	24.194	34548000	45	767730
A8B9E0	A8B9E0	N-alpha-acetyltransferase 30	GL50803_0013787	tr|A8B9E0|A8B9E0_GIAIC N-alpha-acetyltransferase 30 OS=Giardia intestinalis (strain ATCC 50803 / WB clone C6) OX=184922 GN=GL50803_0013787 PE=3 SV=1	1	1	1	1	6.6	21.383	183	11.157	12963000	12	1080200
A8BVJ1	A8BVJ1	Prefoldin subunit 4	GL50803_001383	tr|A8BVJ1|A8BVJ1_GIAIC Prefoldin subunit 4 OS=Giardia intestinalis (strain ATCC 50803 / WB clone C6) OX=184922 GN=GL50803_001383 PE=3 SV=1	1	1	1	1	9.6	15.303	135	9.7138	13184000	9	1464900
A8BHY6;E1EZ37;V6TC12;C6LPD6;A0A132NV86;V6U783;V6TPA7	A8BHY6;E1EZ37;V6TC12	D-aminoacyl-tRNA deacylase	GL50803_0013832;	tr|A8BHY6|A8BHY6_GIAIC D-aminoacyl-tRNA deacylase OS=Giardia intestinalis (strain ATCC 50803 / WB clone C6) OX=184922 GN=GL50803_0013832 PE=3 SV=1;tr|E1EZ37|E1EZ37_GIAIA D-aminoacyl-tRNA deacylase OS=Giardia intestinalis (strain P15) OX=658858 GN=GLP15_327	7	4	4	4	22.8	19.925	180	23.386	50033000	12	4169400
A8B4N6;V6TC50	A8B4N6;V6TC50	Phosphatidyl synthase;CDP-diacylglycerol--glycerol-3-phosphate 3-phosphatidyltransferase	GL50803_0013890;	tr|A8B4N6|A8B4N6_GIAIC Phosphatidyl synthase OS=Giardia intestinalis (strain ATCC 50803 / WB clone C6) OX=184922 GN=GL50803_0013890 PE=4 SV=1;tr|V6TC50|V6TC50_GIAIN CDP-diacylglycerol--glycerol-3-phosphate 3-phosphatidyltransferase OS=Giardia intestinalis	2	1	1	1	2.6	37.62	340	6.6276	25981000	18	1443400
A0A644F483;A8BFF9;V6TI55;E1F110;V6U132;C6M0A7;A0A132NY95	A0A644F483;A8BFF9;V6TI55	VID27 cytoplasmic protein;Vacuolar import/degradation Vid27 C-terminal domain-containing protein	GL50803_0013914;	tr|A0A644F483|A0A644F483_GIAIC VID27 cytoplasmic protein OS=Giardia intestinalis (strain ATCC 50803 / WB clone C6) OX=184922 GN=GL50803_0013914 PE=4 SV=1;tr|A8BFF9|A8BFF9_GIAIC Vacuolar import/degradation Vid27 C-terminal domain-containing protein OS=Giard	7	3	3	3	3.7	78.704	724	18.05	58985000	33	1787400
A0A644EYH3	A0A644EYH3	H/ACA ribonucleoprotein complex subunit 2	GL50803_0013926	tr|A0A644EYH3|A0A644EYH3_GIAIC H/ACA ribonucleoprotein complex subunit 2 OS=Giardia intestinalis (strain ATCC 50803 / WB clone C6) OX=184922 GN=GL50803_0013926 PE=3 SV=1	1	1	1	1	6.8	16.357	148	6.9551	30419000	5	6083800
A8B491	A8B491	Uncharacterized protein	GL50803_0013988	tr|A8B491|A8B491_GIAIC Uncharacterized protein OS=Giardia intestinalis (strain ATCC 50803 / WB clone C6) OX=184922 GN=GL50803_0013988 PE=4 SV=1	1	2	2	2	1.9	114.93	1010	11.957	437510000	63	6944600
A8BXD9	A8BXD9	Kinase, CMGC RCK/Long-flagella protein	GL50803_0014004	tr|A8BXD9|A8BXD9_GIAIC Kinase, CMGC RCK/Long-flagella protein OS=Giardia intestinalis (strain ATCC 50803 / WB clone C6) OX=184922 GN=GL50803_0014004 PE=4 SV=1	1	1	1	1	2	60.361	545	6.7055	13641000	38	358960
A8BMB7;E1F2Q6;V6TBU3	A8BMB7;E1F2Q6;V6TBU3	BAR domain-containing protein	GL50803_0014045;	tr|A8BMB7|A8BMB7_GIAIC BAR domain-containing protein OS=Giardia intestinalis (strain ATCC 50803 / WB clone C6) OX=184922 GN=GL50803_0014045 PE=4 SV=1;tr|E1F2Q6|E1F2Q6_GIAIA BAR domain-containing protein OS=Giardia intestinalis (strain P15) OX=658858 GN=GLP	3	2	2	2	7.8	35.872	321	15.334	29578000	18	1643200
A8BMD9;V6TD83;E1F2R5;C6LXK5;V6TTN0;A0A132NQB2	A8BMD9;V6TD83;E1F2R5;C6LXK5;V6TTN0;A0A132NQB2	Ribosomal protein L32;LSU ribosomal protein L32E;	GL50803_0014049;DHA2_14049;	tr|A8BMD9|A8BMD9_GIAIC Ribosomal protein L32 OS=Giardia intestinalis (strain ATCC 50803 / WB clone C6) OX=184922 GN=GL50803_0014049 PE=1 SV=1;tr|V6TD83|V6TD83_GIAIN LSU ribosomal protein L32E OS=Giardia intestinalis OX=5741 GN=DHA2_14049 PE=3 SV=1;tr|E1F2R	6	8	8	8	51.5	15.948	136	74.525	1110800000	9	55409000
A8B4F8;V6TG77;V6TWJ9;E1F1V9;C6LR60;A0A132NQN5	A8B4F8;V6TG77;V6TWJ9;E1F1V9;C6LR60;A0A132NQN5	Ribosomal protein L14;LSU ribosomal protein L14E;	GL50803_0014091;DHA2_14091;	tr|A8B4F8|A8B4F8_GIAIC Ribosomal protein L14 OS=Giardia intestinalis (strain ATCC 50803 / WB clone C6) OX=184922 GN=GL50803_0014091 PE=1 SV=1;tr|V6TG77|V6TG77_GIAIN LSU ribosomal protein L14E OS=Giardia intestinalis OX=5741 GN=DHA2_14091 PE=3 SV=1;tr|V6TWJ	6	4	4	4	38.2	14.76	131	114.98	381900000	9	28664000
A8B3C3;E1F0E1;V6TFB0	A8B3C3;E1F0E1;V6TFB0	Serine esterase;DUF676 domain-containing protein	GL50803_0014104;GLP15_3470	tr|A8B3C3|A8B3C3_GIAIC Serine esterase OS=Giardia intestinalis (strain ATCC 50803 / WB clone C6) OX=184922 GN=GL50803_0014104 PE=4 SV=1;tr|E1F0E1|E1F0E1_GIAIA DUF676 domain-containing protein OS=Giardia intestinalis (strain P15) OX=658858 GN=GLP15_3470 PE=	3	1	1	1	1.4	85.451	767	7.4926	9457000	44	214930
A8BLV7;V6TG99;E1EYC3;C6LSG7;A0A132NVX3	A8BLV7;V6TG99;E1EYC3;C6LSG7;A0A132NVX3	Ribosomal protein L37;	GL50803_0014171;DHA2_154535;	tr|A8BLV7|A8BLV7_GIAIC Ribosomal protein L37 OS=Giardia intestinalis (strain ATCC 50803 / WB clone C6) OX=184922 GN=GL50803_0014171 PE=1 SV=1;tr|V6TG99|V6TG99_GIAIN Ribosomal protein L37 OS=Giardia intestinalis OX=5741 GN=DHA2_154535 PE=3 SV=1;tr|E1EYC3|E1	5	4	4	4	42.7	10.301	89	23.771	408980000	7	48515000
A8BPT0;V6T9X1;V6TUX0;C6LSU7;A0A132NT91;E1F3J3	A8BPT0;V6T9X1	Ankyrin repeat protein 1;Ankyrin repeat protein (Fragment)	GL50803_0014254;DHA2_14254	tr|A8BPT0|A8BPT0_GIAIC Ankyrin repeat protein 1 OS=Giardia intestinalis (strain ATCC 50803 / WB clone C6) OX=184922 GN=GL50803_0014254 PE=4 SV=1;tr|V6T9X1|V6T9X1_GIAIN Ankyrin repeat protein (Fragment) OS=Giardia intestinalis OX=5741 GN=DHA2_14254 PE=4 SV=	6	7	7	6	10.9	87.537	804	69.873	358610000	54	6240400
A8BCQ9;E1EWH8;V6TNC1	A8BCQ9;E1EWH8;V6TNC1	SF-assemblin/beta-giardin;SF-assemblin;	GL50803_0014341;GLP15_2488;	tr|A8BCQ9|A8BCQ9_GIAIC SF-assemblin/beta-giardin OS=Giardia intestinalis (strain ATCC 50803 / WB clone C6) OX=184922 GN=GL50803_0014341 PE=3 SV=1;tr|E1EWH8|E1EWH8_GIAIA SF-assemblin OS=Giardia intestinalis (strain P15) OX=658858 GN=GLP15_2488 PE=3 SV=1;tr|	3	1	1	1	5.3	28.334	247	7.26	8575500	17	504440
A8BZG4;V6T9K1;E1EW34	A8BZG4;V6T9K1	Chromosome segregation protein;Chromosome segregation protein SMC	GL50803_0014345;DHA2_153610	tr|A8BZG4|A8BZG4_GIAIC Chromosome segregation protein OS=Giardia intestinalis (strain ATCC 50803 / WB clone C6) OX=184922 GN=GL50803_0014345 PE=4 SV=1;tr|V6T9K1|V6T9K1_GIAIN Chromosome segregation protein SMC OS=Giardia intestinalis OX=5741 GN=DHA2_153610	3	3	3	3	2.3	160.22	1448	18.693	24573000	100	245730
A8BIZ4;V6TMR3	A8BIZ4;V6TMR3	Kinase, CAMK CAMKL;5-AMP-activated protein kinase, catalytic alpha-2 chain (Fragment)	GL50803_0014364;	tr|A8BIZ4|A8BIZ4_GIAIC Kinase, CAMK CAMKL OS=Giardia intestinalis (strain ATCC 50803 / WB clone C6) OX=184922 GN=GL50803_0014364 PE=4 SV=1;tr|V6TMR3|V6TMR3_GIAIN 5-AMP-activated protein kinase, catalytic alpha-2 chain (Fragment) OS=Giardia intestinalis OX	2	1	1	1	1.9	69.903	629	9.2228	9260400	35	264580
A8BTB7;V6TL02;E1F2D3;V6U0U1;C6LT65;A0A132NP42	A8BTB7;V6TL02;E1F2D3	asparagine--tRNA ligase;	GL50803_0014375;DHA2_14375;	tr|A8BTB7|A8BTB7_GIAIC asparagine--tRNA ligase OS=Giardia intestinalis (strain ATCC 50803 / WB clone C6) OX=184922 GN=GL50803_0014375 PE=3 SV=1;tr|V6TL02|V6TL02_GIAIN asparagine--tRNA ligase OS=Giardia intestinalis OX=5741 GN=DHA2_14375 PE=3 SV=1;tr|E1F2D3	6	10	10	10	22.1	62.437	548	61.938	285100000	32	6524200
A8BBV2;V6TB94	A8BBV2;V6TB94	Metallo-beta-lactamase superfamily protein;Metallo-beta-lactamase superfamily protein (Fragment)	GL50803_0014392;	tr|A8BBV2|A8BBV2_GIAIC Metallo-beta-lactamase superfamily protein OS=Giardia intestinalis (strain ATCC 50803 / WB clone C6) OX=184922 GN=GL50803_0014392 PE=4 SV=1;tr|V6TB94|V6TB94_GIAIN Metallo-beta-lactamase superfamily protein (Fragment) OS=Giardia intes	2	4	4	4	20.1	34.696	313	77.426	117980000	14	8270600
A8B918;V6T984;E1EYL3;V6U3M6;C6LSS0;A0A132NR12;V6TIN8;A8BLJ7	A8B918;V6T984;E1EYL3	Ankyrin repeat protein 1;Ankyrin repeat protein;	GL50803_0014434;DHA2_14434;	tr|A8B918|A8B918_GIAIC Ankyrin repeat protein 1 OS=Giardia intestinalis (strain ATCC 50803 / WB clone C6) OX=184922 GN=GL50803_0014434 PE=4 SV=1;tr|V6T984|V6T984_GIAIN Ankyrin repeat protein OS=Giardia intestinalis OX=5741 GN=DHA2_14434 PE=4 SV=1;tr|E1EYL3	8	6	6	6	17	49.682	452	44.686	110840000	26	2875300
A8BBI7;V6TBX8;E1F5S5;C6LU02;A0A132NPB2;V6TW80	A8BBI7;V6TBX8	Ubiquitin carboxyl-terminal hydrolase	GL50803_0014460;	tr|A8BBI7|A8BBI7_GIAIC Ubiquitin carboxyl-terminal hydrolase OS=Giardia intestinalis (strain ATCC 50803 / WB clone C6) OX=184922 GN=GL50803_0014460 PE=3 SV=1;tr|V6TBX8|V6TBX8_GIAIN Ubiquitin carboxyl-terminal hydrolase OS=Giardia intestinalis OX=5741 GN=DH	6	5	5	5	6.8	93.055	819	42.899	131970000	44	2286300
A8BYU8;V6TF90;E1EVL3	A8BYU8;V6TF90	Uncharacterized protein	GL50803_0014475;DHA2_153579	tr|A8BYU8|A8BYU8_GIAIC Uncharacterized protein OS=Giardia intestinalis (strain ATCC 50803 / WB clone C6) OX=184922 GN=GL50803_0014475 PE=4 SV=1;tr|V6TF90|V6TF90_GIAIN Uncharacterized protein OS=Giardia intestinalis OX=5741 GN=DHA2_153579 PE=4 SV=1	3	9	9	9	9.3	126.88	1143	71.696	140930000	55	1706400
A0A644F5T7;V6TI89;E1F1B6;D3KGQ6	A0A644F5T7;V6TI89;E1F1B6;D3KGQ6	Ubiquitin binding protein, PLAA family protein	GL50803_0014509;	tr|A0A644F5T7|A0A644F5T7_GIAIC Ubiquitin binding protein, PLAA family protein OS=Giardia intestinalis (strain ATCC 50803 / WB clone C6) OX=184922 GN=GL50803_0014509 PE=4 SV=1;tr|V6TI89|V6TI89_GIAIN Ubiquitin binding protein, PLAA family protein OS=Giardia	4	1	1	1	1	90.254	819	6.1669	0	37	0
A8B313;V6TM80;E1F064;A0A132P0Q5;C6LXR5;V6U5E2	A8B313;V6TM80;E1F064	Kelch repeat-containing protein;Putative Kelch domain protein (Fragment)	GL50803_0014584;	tr|A8B313|A8B313_GIAIC Kelch repeat-containing protein OS=Giardia intestinalis (strain ATCC 50803 / WB clone C6) OX=184922 GN=GL50803_0014584 PE=4 SV=1;tr|V6TM80|V6TM80_GIAIN Putative Kelch domain protein (Fragment) OS=Giardia intestinalis OX=5741 GN=DHA2_	6	10	10	10	12.4	109.94	982	84.528	354040000	39	6515300
D3KG44;V6TJQ0;E1F9T3;C6LUC9;V6TVK6;A0A132NQ67	D3KG44;V6TJQ0;E1F9T3	NUDIX domain-containing protein;Phosphohydrolase (MutT/nudix family protein)	GL50803_0014603;	tr|D3KG44|D3KG44_GIAIC NUDIX domain-containing protein OS=Giardia intestinalis (strain ATCC 50803 / WB clone C6) OX=184922 GN=GL50803_0014603 PE=3 SV=1;tr|V6TJQ0|V6TJQ0_GIAIN Phosphohydrolase (MutT/nudix family protein) OS=Giardia intestinalis OX=5741 GN=D	6	3	3	3	8.4	37.421	332	17.724	29809000	20	1490400
A8BZ89;V6T936;E1F1L2;C6LT81;V6TS82;A0A132NQC6	A8BZ89;V6T936;E1F1L2;C6LT81;V6TS82;A0A132NQC6	Eukaryotic translation initiation factor 5A	GL50803_0014614;	tr|A8BZ89|A8BZ89_GIAIC Eukaryotic translation initiation factor 5A OS=Giardia intestinalis (strain ATCC 50803 / WB clone C6) OX=184922 GN=GL50803_0014614 PE=3 SV=1;tr|V6T936|V6T936_GIAIN Eukaryotic translation initiation factor 5A OS=Giardia intestinalis O	6	5	5	5	33.6	16.637	149	78.172	702120000	12	58510000
A0A644EZT7;A8B6M8;V6TL16;C6LX59;E1EVY0;A0A132NTI3;V6TVY2	A0A644EZT7;A8B6M8;V6TL16;C6LX59;E1EVY0;A0A132NTI3;V6TVY2	60S ribosomal protein L13	GL50803_0014622;	tr|A0A644EZT7|A0A644EZT7_GIAIC 60S ribosomal protein L13 OS=Giardia intestinalis (strain ATCC 50803 / WB clone C6) OX=184922 GN=GL50803_0014622 PE=3 SV=1;tr|A8B6M8|A8B6M8_GIAIC 60S ribosomal protein L13 OS=Giardia intestinalis (strain ATCC 50803 / WB clone	7	9	9	9	40.8	23.392	206	59.8	1278600000	12	99089000
A8B5S2;E1F573;V6TBR1;V6TYG3;C6LPI3;A0A132NPW1	A8B5S2;E1F573;V6TBR1;V6TYG3;C6LPI3;A0A132NPW1	Phosphatidylinositol-4-phosphate 5-kinase;Phosphatidylinositol-4-phosphate 5-kinase, putative	GL50803_0014628;	tr|A8B5S2|A8B5S2_GIAIC Phosphatidylinositol-4-phosphate 5-kinase OS=Giardia intestinalis (strain ATCC 50803 / WB clone C6) OX=184922 GN=GL50803_0014628 PE=4 SV=1;tr|E1F573|E1F573_GIAIA Phosphatidylinositol-4-phosphate 5-kinase, putative OS=Giardia intestin	6	5	5	5	10	61.706	568	87.859	51623000	43	1200500
A0A644F065;A8BH40	A0A644F065;A8BH40	Ankyrin repeat protein 1;Protein 21.1	GL50803_0014679;	tr|A0A644F065|A0A644F065_GIAIC Ankyrin repeat protein 1 OS=Giardia intestinalis (strain ATCC 50803 / WB clone C6) OX=184922 GN=GL50803_0014679 PE=4 SV=1;tr|A8BH40|A8BH40_GIAIC Protein 21.1 OS=Giardia intestinalis (strain ATCC 50803 / WB clone C6) OX=184922	2	3	2	2	7.2	47.271	432	25.836	107950000	25	3055000
A8B666;V6TN49;E1F5J8;V6U532;C6LTJ5;A0A132NXU6	A8B666;V6TN49;E1F5J8	Importin N-terminal domain-containing protein	GL50803_0014704;	tr|A8B666|A8B666_GIAIC Importin N-terminal domain-containing protein OS=Giardia intestinalis (strain ATCC 50803 / WB clone C6) OX=184922 GN=GL50803_0014704 PE=4 SV=1;tr|V6TN49|V6TN49_GIAIN Importin N-terminal domain-containing protein OS=Giardia intestinal	6	4	4	4	4.8	110.14	995	29.506	51187000	35	776130
A8B1U4;V6TB24;V6U1E3;E1EZL3;C6LVU1;A0A132NTJ5	A8B1U4;V6TB24;V6U1E3;E1EZL3;C6LVU1;A0A132NTJ5	Intraflagellar transport protein 57;Flagellar transport protein 57 (Fragment)	GL50803_0014713;	sp|A8B1U4|IFT57_GIAIC Intraflagellar transport protein 57 OS=Giardia intestinalis (strain ATCC 50803 / WB clone C6) OX=184922 GN=GL50803_0014713 PE=3 SV=1;tr|V6TB24|V6TB24_GIAIN Flagellar transport protein 57 (Fragment) OS=Giardia intestinalis OX=5741 GN=D	6	2	2	2	6.2	41.427	387	12.508	21119000	20	1055900
A8B2S4;V6TMH6;E1F019;C6LZ75;A0A132P0V1;V6U982	A8B2S4;V6TMH6;E1F019	Kinase, NEK;Serine/threonine protein kinase;	GL50803_0014742;DHA2_14742;	tr|A8B2S4|A8B2S4_GIAIC Kinase, NEK OS=Giardia intestinalis (strain ATCC 50803 / WB clone C6) OX=184922 GN=GL50803_0014742 PE=4 SV=1;tr|V6TMH6|V6TMH6_GIAIN Serine/threonine protein kinase OS=Giardia intestinalis OX=5741 GN=DHA2_14742 PE=4 SV=1;tr|E1F019|E1F	6	8	8	8	32.8	32.636	287	57.073	399220000	18	12606000
A8BWM8;V6TJ00	A8BWM8;V6TJ00	6-phosphogluconate dehydrogenase, decarboxylating	GL50803_0014759;	tr|A8BWM8|A8BWM8_GIAIC 6-phosphogluconate dehydrogenase, decarboxylating OS=Giardia intestinalis (strain ATCC 50803 / WB clone C6) OX=184922 GN=GL50803_0014759 PE=3 SV=1;tr|V6TJ00|V6TJ00_GIAIN 6-phosphogluconate dehydrogenase, decarboxylating OS=Giardia in	2	2	2	2	5.1	52.206	471	26.035	68287000	28	845660
A8BNC5;V6TDS9;E1EYU7	A8BNC5;V6TDS9;E1EYU7	UBX domain-containing protein	GL50803_0014850;DHA2_153066	tr|A8BNC5|A8BNC5_GIAIC UBX domain-containing protein OS=Giardia intestinalis (strain ATCC 50803 / WB clone C6) OX=184922 GN=GL50803_0014850 PE=4 SV=1;tr|V6TDS9|V6TDS9_GIAIN UBX domain-containing protein OS=Giardia intestinalis OX=5741 GN=DHA2_153066 PE=4 S	3	2	2	2	9.3	29.873	270	13.502	41540000	12	3461600
A8B5K6;V6TD99;E1F548	A8B5K6;V6TD99;E1F548	Ankyrin repeat protein 1;Ankyrin repeat protein;	GL50803_0014859;DHA2_14859;	tr|A8B5K6|A8B5K6_GIAIC Ankyrin repeat protein 1 OS=Giardia intestinalis (strain ATCC 50803 / WB clone C6) OX=184922 GN=GL50803_0014859 PE=4 SV=1;tr|V6TD99|V6TD99_GIAIN Ankyrin repeat protein OS=Giardia intestinalis OX=5741 GN=DHA2_14859 PE=4 SV=1;tr|E1F548	3	30	30	14	36.6	102.71	925	323.31	2277900000	64	19764000
A8B7P9;V6THZ1	A8B7P9;V6THZ1	Ankyrin repeat protein 1;Ankyrin repeat protein	GL50803_0014872;DHA2_14872	tr|A8B7P9|A8B7P9_GIAIC Ankyrin repeat protein 1 OS=Giardia intestinalis (strain ATCC 50803 / WB clone C6) OX=184922 GN=GL50803_0014872 PE=4 SV=1;tr|V6THZ1|V6THZ1_GIAIN Ankyrin repeat protein OS=Giardia intestinalis OX=5741 GN=DHA2_14872 PE=4 SV=1	2	1	1	1	1	137.38	1251	6.2683	11065000	68	162720
A8B7S6;V6TLT1;E1F6B9;C6LRS2;A0A132NS63;V6U2D0	A8B7S6;V6TLT1;E1F6B9	Spindle pole protein, putative;Chromosome segregation protein SMC	GL50803_0014895;DHA2_14895	tr|A8B7S6|A8B7S6_GIAIC Spindle pole protein, putative OS=Giardia intestinalis (strain ATCC 50803 / WB clone C6) OX=184922 GN=GL50803_0014895 PE=4 SV=1;tr|V6TLT1|V6TLT1_GIAIN Chromosome segregation protein SMC OS=Giardia intestinalis OX=5741 GN=DHA2_14895 P	6	8	8	8	13.4	72.162	648	59.351	115400000	40	2799600
A8B8F8;V6T9U4;E1F820;C6LWM3;A0A132NP96;V6TRR9	A8B8F8;V6T9U4;E1F820;C6LWM3;A0A132NP96;V6TRR9	Ribosomal protein L12;LSU ribosomal protein L11P (Fragment)	GL50803_0014938;DHA2_14938	tr|A8B8F8|A8B8F8_GIAIC Ribosomal protein L12 OS=Giardia intestinalis (strain ATCC 50803 / WB clone C6) OX=184922 GN=GL50803_0014938 PE=3 SV=1;tr|V6T9U4|V6T9U4_GIAIN LSU ribosomal protein L11P (Fragment) OS=Giardia intestinalis OX=5741 GN=DHA2_14938 PE=3 SV	6	11	11	11	65.9	19.571	182	104.48	2006200000	12	149290000
A8BHG1;V6TA65;E1F658;C6LV08;A0A132NU93;V6TUZ1	A8BHG1;V6TA65;E1F658	Vacuolar ATP synthase subunit H	GL50803_0014961;DHA2_14961	tr|A8BHG1|A8BHG1_GIAIC Vacuolar ATP synthase subunit H OS=Giardia intestinalis (strain ATCC 50803 / WB clone C6) OX=184922 GN=GL50803_0014961 PE=3 SV=1;tr|V6TA65|V6TA65_GIAIN Vacuolar ATP synthase subunit H OS=Giardia intestinalis OX=5741 GN=DHA2_14961 PE=	6	5	5	5	9.8	59.414	530	32.282	73761000	34	2062500
A8B519;V6TEY1;V6U0W5;C6LYB5;A0A132NZF1;E1F2A7	A8B519;V6TEY1;V6U0W5;C6LYB5;A0A132NZF1;E1F2A7	Chromosome segregation protein SMC	GL50803_0014963;	tr|A8B519|A8B519_GIAIC Chromosome segregation protein SMC OS=Giardia intestinalis (strain ATCC 50803 / WB clone C6) OX=184922 GN=GL50803_0014963 PE=4 SV=1;tr|V6TEY1|V6TEY1_GIAIN Chromosome segregation protein SMC OS=Giardia intestinalis OX=5741 GN=DHA2_149	6	6	6	6	8	96.759	865	35.979	82256000	56	1132700
A8BQW1;E1F509;V6TE77;C6LWE2;V6TU42;A0A132NNW3	A8BQW1;E1F509;V6TE77;C6LWE2;V6TU42;A0A132NNW3	ATP-dependent RNA helicase-like protein	GL50803_0015048;	tr|A8BQW1|A8BQW1_GIAIC ATP-dependent RNA helicase-like protein OS=Giardia intestinalis (strain ATCC 50803 / WB clone C6) OX=184922 GN=GL50803_0015048 PE=4 SV=1;tr|E1F509|E1F509_GIAIA ATP-dependent RNA helicase-like protein OS=Giardia intestinalis (strain P	6	17	17	16	32.9	73.378	656	159.11	693980000	47	12182000
A8BQ23;E1F305;V6TIY6	A8BQ23;E1F305;V6TIY6	Metal-dependent hydrolase related to alanyl-tRNA synthetase;	GL50803_0015078;	tr|A8BQ23|A8BQ23_GIAIC Metal-dependent hydrolase related to alanyl-tRNA synthetase OS=Giardia intestinalis (strain ATCC 50803 / WB clone C6) OX=184922 GN=GL50803_0015078 PE=3 SV=1;tr|E1F305|E1F305_GIAIA Metal-dependent hydrolase related to alanyl-tRNA synt	3	2	2	2	5	42.906	401	12.263	25948000	18	1441600
A0A644F164;Q9NFS4;Q4VPP4;E2RU68;V6TL32;E1EYJ2;A0A132NWP7;C6LZB5;V6TZH9	A0A644F164;Q9NFS4;Q4VPP4;E2RU68;V6TL32;E1EYJ2	Alpha-14 giardin;Annexin E1;	GL50803_0015097;ANXE1;	tr|A0A644F164|A0A644F164_GIAIC Alpha-14 giardin OS=Giardia intestinalis (strain ATCC 50803 / WB clone C6) OX=184922 GN=GL50803_0015097 PE=4 SV=1;sp|Q9NFS4|ANXE1_GIAIN Annexin E1 OS=Giardia intestinalis OX=5741 GN=ANXE1 PE=1 SV=1;tr|Q4VPP4|Q4VPP4_GIAIN Alph	9	11	11	11	35.2	37.734	330	178.51	477320000	23	19930000
A8B746;V6TJZ4	A8B746;V6TJZ4	Uncharacterized protein	GL50803_0015213;DHA2_150691	tr|A8B746|A8B746_GIAIC Uncharacterized protein OS=Giardia intestinalis (strain ATCC 50803 / WB clone C6) OX=184922 GN=GL50803_0015213 PE=4 SV=1;tr|V6TJZ4|V6TJZ4_GIAIN Uncharacterized protein OS=Giardia intestinalis OX=5741 GN=DHA2_150691 PE=4 SV=1	2	1	1	1	1.8	69.972	617	6.6594	10964000	36	304560
A8B754;V6TIY7;A0A132NU91;E1F407;C6LUT3;V6TUG6	A8B754;V6TIY7;A0A132NU91;E1F407;C6LUT3;V6TUG6	Cilia- and flagella-associated protein 52	GL50803_0015218;	tr|A8B754|A8B754_GIAIC Cilia- and flagella-associated protein 52 OS=Giardia intestinalis (strain ATCC 50803 / WB clone C6) OX=184922 GN=GL50803_0015218 PE=3 SV=1;tr|V6TIY7|V6TIY7_GIAIN Cilia- and flagella-associated protein 52 OS=Giardia intestinalis OX=57	6	6	6	6	9.8	83.799	787	48.361	109120000	35	1864500
A8BP44;V6T7S3;E1EXL1;V6TV56;C6LQ90;A0A132NNC1	A8BP44;V6T7S3;E1EXL1	Uncharacterized protein;	GL50803_0015251;DHA2_15251;	tr|A8BP44|A8BP44_GIAIC Uncharacterized protein OS=Giardia intestinalis (strain ATCC 50803 / WB clone C6) OX=184922 GN=GL50803_0015251 PE=4 SV=1;tr|V6T7S3|V6T7S3_GIAIN Uncharacterized protein OS=Giardia intestinalis OX=5741 GN=DHA2_15251 PE=4 SV=1;tr|E1EXL1	6	8	8	8	33.7	32.493	294	113.97	329190000	14	20260000
A8BD41;V6TS22	A8BD41;V6TS22	Ubiquitin protein	GL50803_0015270;DHA2_151373	tr|A8BD41|A8BD41_GIAIC Ubiquitin protein OS=Giardia intestinalis (strain ATCC 50803 / WB clone C6) OX=184922 GN=GL50803_0015270 PE=4 SV=1;tr|V6TS22|V6TS22_GIAIN Ubiquitin protein OS=Giardia intestinalis OX=5741 GN=DHA2_151373 PE=4 SV=1	2	1	1	1	2.6	55.606	498	6.7032	8282900	23	360130
A8B6Y7;V6TIZ4;E1EXC1;C6LZV0;A0A132NVV6	A8B6Y7;V6TIZ4	Ribokinase;Ribokinase (Fragment)	GL50803_0015297;DHA2_152328	tr|A8B6Y7|A8B6Y7_GIAIC Ribokinase OS=Giardia intestinalis (strain ATCC 50803 / WB clone C6) OX=184922 GN=GL50803_0015297 PE=1 SV=1;tr|V6TIZ4|V6TIZ4_GIAIN Ribokinase (Fragment) OS=Giardia intestinalis OX=5741 GN=DHA2_152328 PE=3 SV=1	5	12	12	12	35.2	36.623	344	319.84	964580000	24	39163000
A8B798;V6TNP4	A8B798;V6TNP4	Hydroxyacylglutathione hydrolase;Hydroxyacylglutathione hydrolase (Fragment)	GL50803_0015305;	tr|A8B798|A8B798_GIAIC Hydroxyacylglutathione hydrolase OS=Giardia intestinalis (strain ATCC 50803 / WB clone C6) OX=184922 GN=GL50803_0015305 PE=4 SV=1;tr|V6TNP4|V6TNP4_GIAIN Hydroxyacylglutathione hydrolase (Fragment) OS=Giardia intestinalis OX=5741 GN=D	2	2	2	2	12.1	24.797	224	11.489	70638000	10	7063800
A8B7Y4;V6T9B6;E1F6E0	A8B7Y4;V6T9B6	Cilia- and flagella-associated protein 52	GL50803_0015310;	tr|A8B7Y4|A8B7Y4_GIAIC Cilia- and flagella-associated protein 52 OS=Giardia intestinalis (strain ATCC 50803 / WB clone C6) OX=184922 GN=GL50803_0015310 PE=3 SV=1;tr|V6T9B6|V6T9B6_GIAIN Cilia- and flagella-associated protein 52 OS=Giardia intestinalis OX=57	3	6	6	6	9.3	78.415	733	35.341	63341000	25	2533600
A0A644F385;V6TCA8;A8B1R5;V6TZT8;C6LN19;A0A132NTN4;E1F7U4	A0A644F385;V6TCA8;A8B1R5;V6TZT8;C6LN19;A0A132NTN4	Uncharacterized protein;	GL50803_0015334;DHA2_15334;	tr|A0A644F385|A0A644F385_GIAIC Uncharacterized protein OS=Giardia intestinalis (strain ATCC 50803 / WB clone C6) OX=184922 GN=GL50803_0015334 PE=4 SV=1;tr|V6TCA8|V6TCA8_GIAIN Uncharacterized protein OS=Giardia intestinalis OX=5741 GN=DHA2_15334 PE=4 SV=1;t	7	3	3	3	2.2	193.64	1736	19.901	14273000	100	142730
A8BU80;A0A482G348;V6TBY0;E1F4B6;V6TXP3;C6LVV0;A0A132NX20	A8BU80;A0A482G348;V6TBY0;E1F4B6;V6TXP3;C6LVV0;A0A132NX20	thioredoxin-dependent peroxiredoxin	GL50803_0015383;	tr|A8BU80|A8BU80_GIAIC thioredoxin-dependent peroxiredoxin OS=Giardia intestinalis (strain ATCC 50803 / WB clone C6) OX=184922 GN=GL50803_0015383 PE=3 SV=1;tr|A0A482G348|A0A482G348_GIAIN thioredoxin-dependent peroxiredoxin OS=Giardia intestinalis OX=5741 G	7	9	6	6	32.9	27.657	246	39.561	337290000	15	21912000
A8B8J9;V6T9W1;V6TQJ5;E1F804;C6LS06;A0A132NN54	A8B8J9;V6T9W1	Chaperone protein DnaJ;Molecular chaperones (DnaJ family) (Fragment)	GL50803_0015398;	tr|A8B8J9|A8B8J9_GIAIC Chaperone protein DnaJ OS=Giardia intestinalis (strain ATCC 50803 / WB clone C6) OX=184922 GN=GL50803_0015398 PE=4 SV=1;tr|V6T9W1|V6T9W1_GIAIN Molecular chaperones (DnaJ family) (Fragment) OS=Giardia intestinalis OX=5741 GN=DHA2_1539	6	3	3	3	9.4	40.808	361	21.172	23463000	19	1234900
A8BH19;V6TGQ3;V6TVT1;V6TR00	A8BH19;V6TGQ3	Kinase, NEK;Serine/threonine protein kinase (Fragment)	GL50803_0015409;DHA2_15409	tr|A8BH19|A8BH19_GIAIC Kinase, NEK OS=Giardia intestinalis (strain ATCC 50803 / WB clone C6) OX=184922 GN=GL50803_0015409 PE=4 SV=1;tr|V6TGQ3|V6TGQ3_GIAIN Serine/threonine protein kinase (Fragment) OS=Giardia intestinalis OX=5741 GN=DHA2_15409 PE=4 SV=1	4	18	18	14	53.4	57.009	515	298.21	3617300000	26	116380000
A0A644F070;A8BH21;E1EX60;V6TF44;V6TU19;C6LN82	A0A644F070;A8BH21;E1EX60;V6TF44	Ankyrin repeat protein 1;Ser/Thr protein kinase	GL50803_0015410;	tr|A0A644F070|A0A644F070_GIAIC Ankyrin repeat protein 1 OS=Giardia intestinalis (strain ATCC 50803 / WB clone C6) OX=184922 GN=GL50803_0015410 PE=4 SV=1;tr|A8BH21|A8BH21_GIAIC Ser/Thr protein kinase OS=Giardia intestinalis (strain ATCC 50803 / WB clone C6)	6	10	10	10	43	27.662	251	168.47	677230000	15	37221000
A8BH24;V6TFU1;E1EX61;A0A132NME0;C6LN81;V6TV70;A0A346MQ33;A0A346MQ35;A0A346MQ39;A0A346MQ41;A0A346MQ40;A0A8A8QBF9;A0A8A8QPM2;A0A346MQ42;A0A346MQ43;A0A346MQ34;A0A346MQ36;A0A346MQ37;A0A346MQ38	A8BH24;V6TFU1;E1EX61	Kinase, NEK;Serine/threonine protein kinase;	GL50803_0015411;DHA2_15411;	tr|A8BH24|A8BH24_GIAIC Kinase, NEK OS=Giardia intestinalis (strain ATCC 50803 / WB clone C6) OX=184922 GN=GL50803_0015411 PE=4 SV=1;tr|V6TFU1|V6TFU1_GIAIN Serine/threonine protein kinase OS=Giardia intestinalis OX=5741 GN=DHA2_15411 PE=4 SV=1;tr|E1EX61|E1E	19	17	17	17	33.4	78.005	706	154.05	623820000	35	11620000
A0A644F2V1;Q8ITF5;A8B291;V6TGH0;E1EZS7;C6LYZ8;V6U4Q5;A0A132NX99	A0A644F2V1;Q8ITF5;A8B291;V6TGH0;E1EZS7;C6LYZ8;V6U4Q5;A0A132NX99	Trophozoite antigen GTA-2;GTA-2;	GL50803_0015427;	tr|A0A644F2V1|A0A644F2V1_GIAIC Trophozoite antigen GTA-2 OS=Giardia intestinalis (strain ATCC 50803 / WB clone C6) OX=184922 GN=GL50803_0015427 PE=4 SV=1;tr|Q8ITF5|Q8ITF5_GIAIN GTA-2 OS=Giardia intestinalis OX=5741 PE=4 SV=1;tr|A8B291|A8B291_GIAIC Giardia	8	10	10	10	41.3	25.296	225	136.28	2238200000	16	69454000
A8B296;V6TH81;E1EZS8;C6LYZ9;V6U059;A0A132NYA5	A8B296;V6TH81;E1EZS8;C6LYZ9;V6U059;A0A132NYA5	Intraflagellar transport protein 81;Chromosome segregation protein SMC	GL50803_0015428;	sp|A8B296|IFT81_GIAIC Intraflagellar transport protein 81 OS=Giardia intestinalis (strain ATCC 50803 / WB clone C6) OX=184922 GN=GL50803_0015428 PE=3 SV=1;tr|V6TH81|V6TH81_GIAIN Chromosome segregation protein SMC OS=Giardia intestinalis OX=5741 GN=DHA2_154	6	2	2	2	3.4	75.561	672	11.821	20430000	48	425620
A8B7L4;V6TI11;E1F688;C6LZM9;E1F451;C6LNP4;V6U2Y9;V6U7L4;A0A132NW99	A8B7L4;V6TI11;E1F688	Vacuolar protein sorting 46a;Uncharacterized protein;	GL50803_0015472;DHA2_15472;	tr|A8B7L4|A8B7L4_GIAIC Vacuolar protein sorting 46a OS=Giardia intestinalis (strain ATCC 50803 / WB clone C6) OX=184922 GN=GL50803_0015472 PE=3 SV=1;tr|V6TI11|V6TI11_GIAIN Uncharacterized protein OS=Giardia intestinalis OX=5741 GN=DHA2_15472 PE=3 SV=1;tr|E	9	3	3	2	15.1	20.455	186	19.594	40504000	13	3115700
A8B8T3;V6TL03;E1EYH5	A8B8T3;V6TL03	RNA recognition motif-containing protein;RRM domain-containing protein	GL50803_0015495;	tr|A8B8T3|A8B8T3_GIAIC RNA recognition motif-containing protein OS=Giardia intestinalis (strain ATCC 50803 / WB clone C6) OX=184922 GN=GL50803_0015495 PE=4 SV=1;tr|V6TL03|V6TL03_GIAIN RRM domain-containing protein OS=Giardia intestinalis OX=5741 GN=DHA2_15	3	4	4	4	4.5	98.487	871	23.075	84760000	42	1492200
A8B2R7;V6TRB1	A8B2R7;V6TRB1	Kinase, STE STE20;Protein kinase, STE family	GL50803_0015514;DHA2_15514	tr|A8B2R7|A8B2R7_GIAIC Kinase, STE STE20 OS=Giardia intestinalis (strain ATCC 50803 / WB clone C6) OX=184922 GN=GL50803_0015514 PE=4 SV=1;tr|V6TRB1|V6TRB1_GIAIN Protein kinase, STE family OS=Giardia intestinalis OX=5741 GN=DHA2_15514 PE=4 SV=1	2	1	1	1	2.5	58.007	527	7.26	12354000	25	494140
A8B4T1;V6TDL8;V6TS24;C6LNN4;A0A132NNR8	A8B4T1;V6TDL8	Deoxyhypusine synthase;Deoxyhypusine synthase (Fragment)	GL50803_0015535;DHA2_15535	tr|A8B4T1|A8B4T1_GIAIC Deoxyhypusine synthase OS=Giardia intestinalis (strain ATCC 50803 / WB clone C6) OX=184922 GN=GL50803_0015535 PE=3 SV=1;tr|V6TDL8|V6TDL8_GIAIN Deoxyhypusine synthase (Fragment) OS=Giardia intestinalis OX=5741 GN=DHA2_15535 PE=3 SV=1	5	3	3	3	13.1	43.856	389	42.9	91028000	23	3570400
A8BZ58;C6LR32;V6TA80;V6TRT8;A0A132NPD0;E1EVQ2	A8BZ58;C6LR32;V6TA80;V6TRT8;A0A132NPD0;E1EVQ2	Ribosomal protein S18	GL50803_0015551;	tr|A8BZ58|A8BZ58_GIAIC Ribosomal protein S18 OS=Giardia intestinalis (strain ATCC 50803 / WB clone C6) OX=184922 GN=GL50803_0015551 PE=1 SV=1;tr|C6LR32|C6LR32_GIAIB Ribosomal protein S18 OS=Giardia intestinalis (strain ATCC 50581 / GS clone H7) OX=598745 G	6	10	10	10	59.1	17.472	154	154.39	885840000	11	49843000
A8B9E8;E1F852;V6TDE7	A8B9E8;E1F852;V6TDE7	WD40 repeat protein;Uncharacterized protein	GL50803_0015581;GLP15_5134	tr|A8B9E8|A8B9E8_GIAIC WD40 repeat protein OS=Giardia intestinalis (strain ATCC 50803 / WB clone C6) OX=184922 GN=GL50803_0015581 PE=4 SV=1;tr|E1F852|E1F852_GIAIA Uncharacterized protein OS=Giardia intestinalis (strain P15) OX=658858 GN=GLP15_5134 PE=4 SV=	3	1	1	1	3.2	38.229	342	6.4964	0	23	0
A8B9H7;V6TDY7;E1F6M9;A0A132NSB2;C6LSY4;V6TV99	A8B9H7;V6TDY7	Ankyrin repeat protein 1;Ankyrin repeat protein	GL50803_0015587;DHA2_15587	tr|A8B9H7|A8B9H7_GIAIC Ankyrin repeat protein 1 OS=Giardia intestinalis (strain ATCC 50803 / WB clone C6) OX=184922 GN=GL50803_0015587 PE=4 SV=1;tr|V6TDY7|V6TDY7_GIAIN Ankyrin repeat protein OS=Giardia intestinalis OX=5741 GN=DHA2_15587 PE=4 SV=1	6	4	4	4	24.1	27.663	257	31.933	71898000	21	2404300
A0A644F565;A8BZN3;V6TEM9;E1F922	A0A644F565;A8BZN3;V6TEM9;E1F922	Coiled-coil protein	GL50803_0015591;	tr|A0A644F565|A0A644F565_GIAIC Coiled-coil protein OS=Giardia intestinalis (strain ATCC 50803 / WB clone C6) OX=184922 GN=GL50803_0015591 PE=4 SV=1;tr|A8BZN3|A8BZN3_GIAIC Coiled-coil protein OS=Giardia intestinalis (strain ATCC 50803 / WB clone C6) OX=1849	4	7	7	7	5.6	175.55	1595	52.537	106580000	81	1089600
A8BPV9;V6TFE2	A8BPV9;V6TFE2	Uncharacterized protein	GL50803_0015600;DHA2_154605	tr|A8BPV9|A8BPV9_GIAIC Uncharacterized protein OS=Giardia intestinalis (strain ATCC 50803 / WB clone C6) OX=184922 GN=GL50803_0015600 PE=4 SV=1;tr|V6TFE2|V6TFE2_GIAIN Uncharacterized protein OS=Giardia intestinalis OX=5741 GN=DHA2_154605 PE=4 SV=1	2	1	1	1	6.8	19.365	177	7.528	22029000	9	2447600
A8BTX4;V6T832;E1F970;C6LNH1;V6U4L3;A0A132NTQ5	A8BTX4;V6T832;E1F970	1,4-alpha-glucan branching enzyme	GL50803_0015823;	tr|A8BTX4|A8BTX4_GIAIC 1,4-alpha-glucan branching enzyme OS=Giardia intestinalis (strain ATCC 50803 / WB clone C6) OX=184922 GN=GL50803_0015823 PE=3 SV=1;tr|V6T832|V6T832_GIAIN 1,4-alpha-glucan branching enzyme OS=Giardia intestinalis OX=5741 GN=DHA2_15823	6	4	4	4	5.7	91.495	783	23.317	28958000	51	548810
A0A644FAV9;V6T7L3;A8BEJ1	A0A644FAV9;V6T7L3;A8BEJ1	Aminoacyl-histidine dipeptidase	GL50803_0015832;	tr|A0A644FAV9|A0A644FAV9_GIAIC Aminoacyl-histidine dipeptidase OS=Giardia intestinalis (strain ATCC 50803 / WB clone C6) OX=184922 GN=GL50803_0015832 PE=4 SV=1;tr|V6T7L3|V6T7L3_GIAIN Aminoacyl-histidine dipeptidase OS=Giardia intestinalis OX=5741 GN=DHA2_1	3	22	22	9	48.9	54.938	509	257.45	3430200000	30	71428000
A8BHE4;V6TAM5;E1F647;V6U0M2;C6LWY1;A0A132NUB4	A8BHE4;V6TAM5;E1F647;V6U0M2;C6LWY1;A0A132NUB4	Cilia- and flagella-associated protein 52	GL50803_0015956;	tr|A8BHE4|A8BHE4_GIAIC Cilia- and flagella-associated protein 52 OS=Giardia intestinalis (strain ATCC 50803 / WB clone C6) OX=184922 GN=GL50803_0015956 PE=3 SV=1;tr|V6TAM5|V6TAM5_GIAIN Cilia- and flagella-associated protein 52 OS=Giardia intestinalis OX=57	6	8	8	8	14.3	67.206	617	49.873	135770000	32	3319800
D3KG16	D3KG16	Uncharacterized protein	GL50803_0016037	tr|D3KG16|D3KG16_GIAIC Uncharacterized protein OS=Giardia intestinalis (strain ATCC 50803 / WB clone C6) OX=184922 GN=GL50803_0016037 PE=4 SV=1	1	1	1	1	1	174.11	1568	6.1726	9015000	78	115580
A8BHC2	A8BHC2	Chromosome segregation protein SMC	GL50803_0016068	tr|A8BHC2|A8BHC2_GIAIC Chromosome segregation protein SMC OS=Giardia intestinalis (strain ATCC 50803 / WB clone C6) OX=184922 GN=GL50803_0016068 PE=4 SV=1	1	1	1	1	1.7	84.764	775	7.525	4735000	33	143480
A8BBJ1;V6TBE3;V6TRP9;A0A132NNZ9;C6LU03	A8BBJ1;V6TBE3	Glycerol-3-phosphate dehydrogenase;FAD dependent oxidoreductase	GL50803_0016125;DHA2_16125	tr|A8BBJ1|A8BBJ1_GIAIC Glycerol-3-phosphate dehydrogenase OS=Giardia intestinalis (strain ATCC 50803 / WB clone C6) OX=184922 GN=GL50803_0016125 PE=4 SV=1;tr|V6TBE3|V6TBE3_GIAIN FAD dependent oxidoreductase OS=Giardia intestinalis OX=5741 GN=DHA2_16125 PE=	5	30	30	19	35.7	118.85	1111	323.31	2714300000	64	37969000
A0A644F4K3;V6TIW1;A8BA82;C6LVG5;E1F1C8;V6U3C7;A0A132NXZ6	A0A644F4K3;V6TIW1;A8BA82;C6LVG5;E1F1C8;V6U3C7;A0A132NXZ6	Protein phosphatase methylesterase 1	GL50803_0016180;	tr|A0A644F4K3|A0A644F4K3_GIAIC Protein phosphatase methylesterase 1 OS=Giardia intestinalis (strain ATCC 50803 / WB clone C6) OX=184922 GN=GL50803_0016180 PE=3 SV=1;tr|V6TIW1|V6TIW1_GIAIN Protein phosphatase methylesterase 1 OS=Giardia intestinalis OX=5741	7	4	4	4	14.3	40.875	370	34.098	98844000	20	2359900
A8BY40;V6TIK8;E1EW55	A8BY40;V6TIK8;E1EW55	Ankyrin repeat protein 1;Ankyrin repeat protein;	GL50803_0016220;DHA2_16220;	tr|A8BY40|A8BY40_GIAIC Ankyrin repeat protein 1 OS=Giardia intestinalis (strain ATCC 50803 / WB clone C6) OX=184922 GN=GL50803_0016220 PE=4 SV=1;tr|V6TIK8|V6TIK8_GIAIN Ankyrin repeat protein OS=Giardia intestinalis OX=5741 GN=DHA2_16220 PE=4 SV=1;tr|E1EW55	3	4	4	4	6.8	71.12	646	26.692	34826000	40	673260
A8B4D8;V6TG85;E1F1U8	A8B4D8;V6TG85;E1F1U8	Ankyrin repeat protein 2;Ankyrin repeat protein;	GL50803_0016227;DHA2_16227;	tr|A8B4D8|A8B4D8_GIAIC Ankyrin repeat protein 2 OS=Giardia intestinalis (strain ATCC 50803 / WB clone C6) OX=184922 GN=GL50803_0016227 PE=4 SV=1;tr|V6TG85|V6TG85_GIAIN Ankyrin repeat protein OS=Giardia intestinalis OX=5741 GN=DHA2_16227 PE=4 SV=1;tr|E1F1U8	3	2	2	2	6.8	54.656	485	13.112	47411000	31	322660
A0A644FBG0;V6THY8;A8BRH9;V6TRM0;E1F3T4;C6LXF4;A0A132NQT4;REV__E1F6D4	A0A644FBG0;V6THY8;A8BRH9;V6TRM0;E1F3T4;C6LXF4;A0A132NQT4	non-specific serine/threonine protein kinase	GL50803_0016235;	tr|A0A644FBG0|A0A644FBG0_GIAIC non-specific serine/threonine protein kinase OS=Giardia intestinalis (strain ATCC 50803 / WB clone C6) OX=184922 GN=GL50803_0016235 PE=3 SV=1;tr|V6THY8|V6THY8_GIAIN non-specific serine/threonine protein kinase OS=Giardia inte	8	7	7	7	20.4	38.413	338	55.544	422120000	26	15881000
A8BZ83;V6TSX3;C6LT78;A0A132NQD8;V6T942;E1F1K9	A8BZ83;V6TSX3;C6LT78;A0A132NQD8;V6T942	Centromere/microtubule binding protein CBF5;Centromere/microtubule binding protein cbf5	GL50803_0016311;	tr|A8BZ83|A8BZ83_GIAIC Centromere/microtubule binding protein CBF5 OS=Giardia intestinalis (strain ATCC 50803 / WB clone C6) OX=184922 GN=GL50803_0016311 PE=3 SV=1;tr|V6TSX3|V6TSX3_GIAIN Centromere/microtubule binding protein cbf5 OS=Giardia intestinalis O	6	6	6	6	19	47.127	421	66.676	85594000	29	2804200
A8BZ88;V6TER8;V6T9I9;E1F1L1	A8BZ88;V6TER8	Uncharacterized protein;Putative nucleotide kinase	GL50803_0016312;DHA2_153872	tr|A8BZ88|A8BZ88_GIAIC Uncharacterized protein OS=Giardia intestinalis (strain ATCC 50803 / WB clone C6) OX=184922 GN=GL50803_0016312 PE=4 SV=1;tr|V6TER8|V6TER8_GIAIN Putative nucleotide kinase OS=Giardia intestinalis OX=5741 GN=DHA2_153872 PE=4 SV=1	4	7	7	7	8.2	110.56	983	48.852	99906000	64	1271200
A8BZA6;V6TEQ9;V6TR26;E1F1L8;C6LT87;A0A132NQH1;V6T928	A8BZA6;V6TEQ9;V6TR26;E1F1L8;C6LT87;A0A132NQH1	Pescadillo homolog;Pescadillo family protein;	GL50803_0016313;DHA2_153864;	tr|A8BZA6|A8BZA6_GIAIC Pescadillo homolog OS=Giardia intestinalis (strain ATCC 50803 / WB clone C6) OX=184922 GN=GL50803_0016313 PE=3 SV=1;tr|V6TEQ9|V6TEQ9_GIAIN Pescadillo family protein OS=Giardia intestinalis OX=5741 GN=DHA2_153864 PE=4 SV=1;tr|V6TR26|V	7	4	4	4	9.1	65.834	581	33.592	30194000	37	789240
A0A644F271;A8BNH9;V6TDJ4;E1EYW9;C6LYJ8;V6TXZ4;A0A132NVP0	A0A644F271;A8BNH9;V6TDJ4;E1EYW9;C6LYJ8;V6TXZ4;A0A132NVP0	Ankyrin repeat protein 1;Protein 21.1	GL50803_0016326;	tr|A0A644F271|A0A644F271_GIAIC Ankyrin repeat protein 1 OS=Giardia intestinalis (strain ATCC 50803 / WB clone C6) OX=184922 GN=GL50803_0016326 PE=4 SV=1;tr|A8BNH9|A8BNH9_GIAIC Protein 21.1 OS=Giardia intestinalis (strain ATCC 50803 / WB clone C6) OX=184922	7	2	2	2	2.9	78.928	728	11.506	35969000	40	899220
A8BMR5;V6T8T0;V6U1T6;C6LRT0;A0A132NSZ6;E1F2V2	A8BMR5;V6T8T0;V6U1T6;C6LRT0;A0A132NSZ6;E1F2V2	Uncharacterized protein;	GL50803_0016367;DHA2_16367;	tr|A8BMR5|A8BMR5_GIAIC Uncharacterized protein OS=Giardia intestinalis (strain ATCC 50803 / WB clone C6) OX=184922 GN=GL50803_0016367 PE=4 SV=1;tr|V6T8T0|V6T8T0_GIAIN Uncharacterized protein OS=Giardia intestinalis OX=5741 GN=DHA2_16367 PE=4 SV=1;tr|V6U1T6	6	4	4	4	8.4	62.008	546	27.786	35270000	31	1137700
A0A644F2P7;V6TA21;D3KI47	A0A644F2P7;V6TA21;D3KI47	Ankyrin repeat protein 1;Ankyrin repeat protein;	GL50803_0016390;DHA2_153591;	tr|A0A644F2P7|A0A644F2P7_GIAIC Ankyrin repeat protein 1 OS=Giardia intestinalis (strain ATCC 50803 / WB clone C6) OX=184922 GN=GL50803_0016390 PE=4 SV=1;tr|V6TA21|V6TA21_GIAIN Ankyrin repeat protein OS=Giardia intestinalis OX=5741 GN=DHA2_153591 PE=4 SV=1;	3	1	1	1	0.4	299.01	2703	6.4028	4378300	139	31498
A8BQB8;V6THU4;E1F371	A8BQB8;V6THU4	Heat-shock protein;105/110 kDa heat shock protein, nucleotide-binding domain	GL50803_0016412;	tr|A8BQB8|A8BQB8_GIAIC Heat-shock protein OS=Giardia intestinalis (strain ATCC 50803 / WB clone C6) OX=184922 GN=GL50803_0016412 PE=4 SV=1;tr|V6THU4|V6THU4_GIAIN 105/110 kDa heat shock protein, nucleotide-binding domain OS=Giardia intestinalis OX=5741 GN=D	3	29	29	19	38	94.797	845	323.31	1447400000	52	17195000
E2RTV5;V6TF51;E1EX65;V6TV75;C6LVR4;A0A132NMD2	E2RTV5;V6TF51;E1EX65;V6TV75;C6LVR4;A0A132NMD2	Disc-associated protein;Uncharacterized protein;	GL50803_0016424;DHA2_16424;	tr|E2RTV5|E2RTV5_GIAIC Disc-associated protein OS=Giardia intestinalis (strain ATCC 50803 / WB clone C6) OX=184922 GN=GL50803_0016424 PE=3 SV=1;tr|V6TF51|V6TF51_GIAIN Uncharacterized protein OS=Giardia intestinalis OX=5741 GN=DHA2_16424 PE=3 SV=1;tr|E1EX65	6	2	2	2	9.9	29.702	252	11.598	33961000	14	1154700
A8BA54;V6TJ50;E1F1B2;V6TYV1;C6LQX4;A0A132NWY5	A8BA54;V6TJ50;E1F1B2	Uncharacterized protein;	GL50803_0016504;DHA2_16504;	tr|A8BA54|A8BA54_GIAIC Uncharacterized protein OS=Giardia intestinalis (strain ATCC 50803 / WB clone C6) OX=184922 GN=GL50803_0016504 PE=4 SV=1;tr|V6TJ50|V6TJ50_GIAIN Uncharacterized protein OS=Giardia intestinalis OX=5741 GN=DHA2_16504 PE=4 SV=1;tr|E1F1B2	6	12	12	12	18.3	97.343	886	100.68	235330000	50	4232800
A8BRX7;V6TG60;E1F446	A8BRX7;V6TG60	Alpha-snap	GL50803_0016521;DHA2_16521	tr|A8BRX7|A8BRX7_GIAIC Alpha-snap OS=Giardia intestinalis (strain ATCC 50803 / WB clone C6) OX=184922 GN=GL50803_0016521 PE=3 SV=1;tr|V6TG60|V6TG60_GIAIN Alpha-snap OS=Giardia intestinalis OX=5741 GN=DHA2_16521 PE=3 SV=1	3	3	3	3	14.4	32.427	292	24.633	129560000	17	6060000
A0A644F787;V6TK67;A8BRY5	A0A644F787;V6TK67;A8BRY5	Uncharacterized protein;	GL50803_0016522;DHA2_151747;	tr|A0A644F787|A0A644F787_GIAIC Uncharacterized protein OS=Giardia intestinalis (strain ATCC 50803 / WB clone C6) OX=184922 GN=GL50803_0016522 PE=4 SV=1;tr|V6TK67|V6TK67_GIAIN Uncharacterized protein OS=Giardia intestinalis OX=5741 GN=DHA2_151747 PE=4 SV=1;	3	2	2	2	20.4	11.243	103	15.816	75260000	7	10751000
A0A644FAC6;A8B5Q6;V6TBR9;E1F563;V6TTX1;A8B5P5;E1F560	A0A644FAC6;A8B5Q6;V6TBR9;E1F563	Ankyrin repeat protein 1;Protein 21.1	GL50803_0016532;	tr|A0A644FAC6|A0A644FAC6_GIAIC Ankyrin repeat protein 1 OS=Giardia intestinalis (strain ATCC 50803 / WB clone C6) OX=184922 GN=GL50803_0016532 PE=4 SV=1;tr|A8B5Q6|A8B5Q6_GIAIC Protein 21.1 OS=Giardia intestinalis (strain ATCC 50803 / WB clone C6) OX=184922	7	16	16	16	22.9	89.967	814	115.71	416330000	59	4971800
A0A644F5K4;V6TDJ8;A8BJL0;E1F2I1;V6TX94;C6LU44;A0A132NWW4	A0A644F5K4;V6TDJ8;A8BJL0;E1F2I1;V6TX94;C6LU44	Protein phosphatase PP2A regulatory subunit A	GL50803_0016567;	tr|A0A644F5K4|A0A644F5K4_GIAIC Protein phosphatase PP2A regulatory subunit A OS=Giardia intestinalis (strain ATCC 50803 / WB clone C6) OX=184922 GN=GL50803_0016567 PE=4 SV=1;tr|V6TDJ8|V6TDJ8_GIAIN Protein phosphatase PP2A regulatory subunit A OS=Giardia in	7	8	8	8	12.4	72.619	647	58.129	79372000	40	1984300
A8BJJ3;V6TDJ3	A8BJJ3;V6TDJ3	Transcription factor;Nuclease-like protein	GL50803_0016568;DHA2_150566	tr|A8BJJ3|A8BJJ3_GIAIC Transcription factor OS=Giardia intestinalis (strain ATCC 50803 / WB clone C6) OX=184922 GN=GL50803_0016568 PE=4 SV=1;tr|V6TDJ3|V6TDJ3_GIAIN Nuclease-like protein OS=Giardia intestinalis OX=5741 GN=DHA2_150566 PE=4 SV=1	2	8	8	8	9.6	105.16	945	77.191	76063000	55	986670
A8BCP0;V6TJI5;A0A132NPI5;V6TW26;C6LQ75	A8BCP0;V6TJI5	Ribosomal protein P2;LSU ribosomal protein L12AE (Fragment)	GL50803_0016588;DHA2_16588	tr|A8BCP0|A8BCP0_GIAIC Ribosomal protein P2 OS=Giardia intestinalis (strain ATCC 50803 / WB clone C6) OX=184922 GN=GL50803_0016588 PE=3 SV=1;tr|V6TJI5|V6TJI5_GIAIN LSU ribosomal protein L12AE (Fragment) OS=Giardia intestinalis OX=5741 GN=DHA2_16588 PE=3 SV	5	3	3	3	49.2	11.953	122	59.499	181520000	6	24364000
A8B4I3;V6THC3;E1F1X7;C6LUQ5;V6TWI3	A8B4I3;V6THC3;E1F1X7	Acyl-CoA synthetase;ATP-dependent carboxylate-amine ligase, ATP-grasp domain protein	GL50803_0016667;	tr|A8B4I3|A8B4I3_GIAIC Acyl-CoA synthetase OS=Giardia intestinalis (strain ATCC 50803 / WB clone C6) OX=184922 GN=GL50803_0016667 PE=4 SV=1;tr|V6THC3|V6THC3_GIAIN ATP-dependent carboxylate-amine ligase, ATP-grasp domain protein OS=Giardia intestinalis OX=5	5	23	19	19	31.4	99.471	905	233.23	1760400000	45	36049000
A8BE80;V6TQ81;A8BR98;E1F3N7;E1F7N5;V6TPZ1;C6LTA1;A0A132NU60	A8BE80;V6TQ81;A8BR98	START domain-containing protein;Uncharacterized protein;	GL50803_0016717;DHA2_16717;	tr|A8BE80|A8BE80_GIAIC START domain-containing protein OS=Giardia intestinalis (strain ATCC 50803 / WB clone C6) OX=184922 GN=GL50803_0016717 PE=4 SV=1;tr|V6TQ81|V6TQ81_GIAIN Uncharacterized protein OS=Giardia intestinalis OX=5741 GN=DHA2_16717 PE=4 SV=1;t	8	11	11	11	49.6	28.62	262	103.47	704640000	16	41378000
A8BZ27;V6T9B9;E1EVN9;V6TSJ5;C6LR19;A0A132NP81	A8BZ27;V6T9B9	phenylalanine--tRNA ligase	GL50803_0016760;DHA2_16760	tr|A8BZ27|A8BZ27_GIAIC phenylalanine--tRNA ligase OS=Giardia intestinalis (strain ATCC 50803 / WB clone C6) OX=184922 GN=GL50803_0016760 PE=3 SV=1;tr|V6T9B9|V6T9B9_GIAIN phenylalanine--tRNA ligase OS=Giardia intestinalis OX=5741 GN=DHA2_16760 PE=3 SV=1	6	8	8	8	20.2	65.534	589	53.973	173480000	37	2948700
A8BEL5;E1F777;V6TH60;V6TN28;C6LVA7;A0A132NMQ3	A8BEL5;E1F777;V6TH60;V6TN28;C6LVA7;A0A132NMQ3	Lysine--tRNA ligase;	GL50803_0016766;GLP15_4346;	tr|A8BEL5|A8BEL5_GIAIC Lysine--tRNA ligase OS=Giardia intestinalis (strain ATCC 50803 / WB clone C6) OX=184922 GN=GL50803_0016766 PE=3 SV=1;tr|E1F777|E1F777_GIAIA Lysine--tRNA ligase OS=Giardia intestinalis (strain P15) OX=658858 GN=GLP15_4346 PE=3 SV=1;tr	6	11	11	11	21.9	65.97	576	171.12	444590000	35	10238000
A0A644F2W2;V6TGI1;E1EZT7;A8B2B7;V6U4P8;C6LZ09;A0A132NY92	A0A644F2W2;V6TGI1;E1EZT7;A8B2B7	Outer-arm dynein gamma (Fragment);Dynein heavy chain	GL50803_0016804A;DHA2_16804	tr|A0A644F2W2|A0A644F2W2_GIAIC Outer-arm dynein gamma (Fragment) OS=Giardia intestinalis (strain ATCC 50803 / WB clone C6) OX=184922 GN=GL50803_0016804A PE=4 SV=1;tr|V6TGI1|V6TGI1_GIAIN Dynein heavy chain OS=Giardia intestinalis OX=5741 GN=DHA2_16804 PE=4	7	3	3	3	1.4	258.99	2270	21.585	15861000	127	124890
A8BDW4;V6TJR9;E1F7I5	A8BDW4;V6TJR9	Transglutaminase/protease;Putative transglutaminase-like superfamily protein	GL50803_0016817;	tr|A8BDW4|A8BDW4_GIAIC Transglutaminase/protease OS=Giardia intestinalis (strain ATCC 50803 / WB clone C6) OX=184922 GN=GL50803_0016817 PE=4 SV=1;tr|V6TJR9|V6TJR9_GIAIN Putative transglutaminase-like superfamily protein OS=Giardia intestinalis OX=5741 GN=D	3	7	7	3	19	52.409	457	48.684	184300000	27	3463900
A8BFW5	A8BFW5	Uncharacterized protein	GL50803_0016827	tr|A8BFW5|A8BFW5_GIAIC Uncharacterized protein OS=Giardia intestinalis (strain ATCC 50803 / WB clone C6) OX=184922 GN=GL50803_0016827 PE=4 SV=1	1	1	1	1	4.3	36.294	324	7.8832	6800000	22	309090
A8BTJ5;V6TH26;E1F421	A8BTJ5;V6TH26	Kinase, NEK;Ankyrin repeat protein	GL50803_0016839;DHA2_16839	tr|A8BTJ5|A8BTJ5_GIAIC Kinase, NEK OS=Giardia intestinalis (strain ATCC 50803 / WB clone C6) OX=184922 GN=GL50803_0016839 PE=4 SV=1;tr|V6TH26|V6TH26_GIAIN Ankyrin repeat protein OS=Giardia intestinalis OX=5741 GN=DHA2_16839 PE=4 SV=1	3	3	3	3	4.2	85.929	778	17.62	27572000	51	20634
A8BTM8;V6TCW1	A8BTM8;V6TCW1	SHIPPO repeat domain-containing protein	GL50803_0016844;	tr|A8BTM8|A8BTM8_GIAIC SHIPPO repeat domain-containing protein OS=Giardia intestinalis (strain ATCC 50803 / WB clone C6) OX=184922 GN=GL50803_0016844 PE=4 SV=1;tr|V6TCW1|V6TCW1_GIAIN SHIPPO repeat domain-containing protein OS=Giardia intestinalis OX=5741 G	2	4	4	4	15.4	34.534	324	37.766	47899000	22	2177200
A0A644EZ31;V6TJ25;D3KHG9;E1EWV3;V6TU99;C6LNI3;A0A132NTF2	A0A644EZ31;V6TJ25;D3KHG9;E1EWV3	Uncharacterized protein;	GL50803_0016930;DHA2_150855;	tr|A0A644EZ31|A0A644EZ31_GIAIC Uncharacterized protein OS=Giardia intestinalis (strain ATCC 50803 / WB clone C6) OX=184922 GN=GL50803_0016930 PE=4 SV=1;tr|V6TJ25|V6TJ25_GIAIN Uncharacterized protein OS=Giardia intestinalis OX=5741 GN=DHA2_150855 PE=4 SV=1;	7	3	3	3	2	152.37	1350	17.007	14259000	67	212820
A0A644F8Q4;A8B680	A0A644F8Q4;A8B680	Uncharacterized protein	GL50803_0016954;	tr|A0A644F8Q4|A0A644F8Q4_GIAIC Uncharacterized protein OS=Giardia intestinalis (strain ATCC 50803 / WB clone C6) OX=184922 GN=GL50803_0016954 PE=4 SV=1;tr|A8B680|A8B680_GIAIC Uncharacterized protein OS=Giardia intestinalis (strain ATCC 50803 / WB clone C6)	2	2	2	2	2.7	126.28	1133	11.671	24663000	63	257050
A8B932;V6TA32;V6TZS7;C6LSS7;A0A132NQV2;E1EYM0	A8B932;V6TA32;V6TZS7;C6LSS7;A0A132NQV2;E1EYM0	Kinase, NEK;Serine/threonine-protein kinase NEK;	GL50803_0016967;DHA2_16967;	tr|A8B932|A8B932_GIAIC Kinase, NEK OS=Giardia intestinalis (strain ATCC 50803 / WB clone C6) OX=184922 GN=GL50803_0016967 PE=4 SV=1;tr|V6TA32|V6TA32_GIAIN Serine/threonine-protein kinase NEK OS=Giardia intestinalis OX=5741 GN=DHA2_16967 PE=4 SV=1;tr|V6TZS7	6	7	7	7	5.4	154.89	1419	49.446	107580000	73	1194300
A8B911;V6T8U2;E1EYL0;C6LSR6;V6TYP5;A0A132NR53	A8B911;V6T8U2;E1EYL0;C6LSR6;V6TYP5;A0A132NR53	RAN binding protein 1;Small GTPase, Ran-binding domain protein	GL50803_0016969;DHA2_16969	tr|A8B911|A8B911_GIAIC RAN binding protein 1 OS=Giardia intestinalis (strain ATCC 50803 / WB clone C6) OX=184922 GN=GL50803_0016969 PE=4 SV=1;tr|V6T8U2|V6T8U2_GIAIN Small GTPase, Ran-binding domain protein OS=Giardia intestinalis OX=5741 GN=DHA2_16969 PE=4	6	7	7	7	44	18.713	166	49.929	356590000	13	23715000
A8BJP8;V6TEN6;E1F2J7;C6LR04;V6TUC7;A0A132NT56	A8BJP8;V6TEN6;E1F2J7;C6LR04;V6TUC7;A0A132NT56	Peptidyl-prolyl cis-trans isomerase;Peptidyl-prolyl cis-trans isomerase (Fragment)	GL50803_0017000;	tr|A8BJP8|A8BJP8_GIAIC Peptidyl-prolyl cis-trans isomerase OS=Giardia intestinalis (strain ATCC 50803 / WB clone C6) OX=184922 GN=GL50803_0017000 PE=3 SV=1;tr|V6TEN6|V6TEN6_GIAIN Peptidyl-prolyl cis-trans isomerase (Fragment) OS=Giardia intestinalis OX=574	6	4	4	4	28.3	21.21	191	29.128	203120000	13	7853700
A8BZE2;V6T9L4;E1EW24	A8BZE2;V6T9L4	Ankyrin repeat protein 1;Ankyrin repeat protein	GL50803_0017046;DHA2_17046	tr|A8BZE2|A8BZE2_GIAIC Ankyrin repeat protein 1 OS=Giardia intestinalis (strain ATCC 50803 / WB clone C6) OX=184922 GN=GL50803_0017046 PE=4 SV=1;tr|V6T9L4|V6T9L4_GIAIN Ankyrin repeat protein OS=Giardia intestinalis OX=5741 GN=DHA2_17046 PE=4 SV=1	3	4	4	4	7.1	74.578	680	24.801	30699000	37	829690
A8B820;V6TAH5;E1F6I8;V6U8S7;C6LQK3	A8B820;V6TAH5;E1F6I8;V6U8S7;C6LQK3	Ankyrin repeat protein 1;Ankyrin repeat protein;	GL50803_0017060;DHA2_17060;	tr|A8B820|A8B820_GIAIC Ankyrin repeat protein 1 OS=Giardia intestinalis (strain ATCC 50803 / WB clone C6) OX=184922 GN=GL50803_0017060 PE=4 SV=1;tr|V6TAH5|V6TAH5_GIAIN Ankyrin repeat protein OS=Giardia intestinalis OX=5741 GN=DHA2_17060 PE=4 SV=1;tr|E1F6I8	5	25	25	25	49.1	66.235	623	277.12	3811400000	36	73558000
A8B852;V6TBU1;E1F6G8;V6U8T8;C6LQL8;A0A132NY12;Q9U023	A8B852;V6TBU1;E1F6G8	Pyruvate-flavodoxin oxidoreductase;Pyruvate dehydrogenase (Ferredoxin/flavodoxin-dependent)	GL50803_0017063;	tr|A8B852|A8B852_GIAIC Pyruvate-flavodoxin oxidoreductase OS=Giardia intestinalis (strain ATCC 50803 / WB clone C6) OX=184922 GN=GL50803_0017063 PE=4 SV=1;tr|V6TBU1|V6TBU1_GIAIN Pyruvate dehydrogenase (Ferredoxin/flavodoxin-dependent) OS=Giardia intestinal	7	51	51	51	44.6	131.8	1199	323.31	11097000000	63	125680000
A8BV59;V6TFE9;V6TX57;C6LMS2;A0A132NTS3	A8BV59;V6TFE9;V6TX57;C6LMS2;A0A132NTS3	protein geranylgeranyltransferase type II	GL50803_0017082;	tr|A8BV59|A8BV59_GIAIC protein geranylgeranyltransferase type II OS=Giardia intestinalis (strain ATCC 50803 / WB clone C6) OX=184922 GN=GL50803_0017082 PE=3 SV=1;tr|V6TFE9|V6TFE9_GIAIN protein geranylgeranyltransferase type II OS=Giardia intestinalis OX=57	5	2	2	1	1.9	123.23	1130	10.015	5269100	59	89307
A0A644F3V6;V6TLI5;A8BPG9;E1F0W1;C6LS37;A0A132P0H8;V6TW99	A0A644F3V6;V6TLI5;A8BPG9;E1F0W1;C6LS37;A0A132P0H8;V6TW99	Ankyrin repeat protein 1;Ankyrin repeat protein;	GL50803_0017097;DHA2_17097;	tr|A0A644F3V6|A0A644F3V6_GIAIC Ankyrin repeat protein 1 OS=Giardia intestinalis (strain ATCC 50803 / WB clone C6) OX=184922 GN=GL50803_0017097 PE=4 SV=1;tr|V6TLI5|V6TLI5_GIAIN Ankyrin repeat protein OS=Giardia intestinalis OX=5741 GN=DHA2_17097 PE=4 SV=1;t	7	5	5	5	5	160.91	1438	31.656	29100000	88	279420
A8BJ82;C6LVX2;V6U1T0;E1F4V9;V6TLR7;A0A132NVI9	A8BJ82;C6LVX2;V6U1T0;E1F4V9;V6TLR7;A0A132NVI9	26S protease regulatory subunit 8	GL50803_0017106;	tr|A8BJ82|A8BJ82_GIAIC 26S protease regulatory subunit 8 OS=Giardia intestinalis (strain ATCC 50803 / WB clone C6) OX=184922 GN=GL50803_0017106 PE=3 SV=1;tr|C6LVX2|C6LVX2_GIAIB 26S protease regulatory subunit 8 OS=Giardia intestinalis (strain ATCC 50581 /	6	3	3	3	9.2	45.036	401	22.101	25558000	29	576210
A8BJ67;V6TLJ1;E1F4V1	A8BJ67;V6TLJ1;E1F4V1	Importin N-terminal domain-containing protein	GL50803_0017110;	tr|A8BJ67|A8BJ67_GIAIC Importin N-terminal domain-containing protein OS=Giardia intestinalis (strain ATCC 50803 / WB clone C6) OX=184922 GN=GL50803_0017110 PE=4 SV=1;tr|V6TLJ1|V6TLJ1_GIAIN Importin N-terminal domain-containing protein OS=Giardia intestinal	3	2	2	2	1.8	108.81	981	12.154	20969000	43	487650
A0A644F960;V6TBT7;A8BSJ4;E1F4J6	A0A644F960;V6TBT7;A8BSJ4;E1F4J6	Guanine nucleotide-binding protein-like 1	GL50803_0017149;	tr|A0A644F960|A0A644F960_GIAIC Guanine nucleotide-binding protein-like 1 OS=Giardia intestinalis (strain ATCC 50803 / WB clone C6) OX=184922 GN=GL50803_0017149 PE=4 SV=1;tr|V6TBT7|V6TBT7_GIAIN Guanine nucleotide-binding protein-like 1 OS=Giardia intestinal	4	3	3	3	6.1	55.602	493	17.177	22452000	33	680360
A8BSH8;V6TGJ2	A8BSH8;V6TGJ2	NADPH oxidoreductase;NAD(P)H:menadione oxidoreductase	GL50803_0017150;DHA2_153766	tr|A8BSH8|A8BSH8_GIAIC NADPH oxidoreductase OS=Giardia intestinalis (strain ATCC 50803 / WB clone C6) OX=184922 GN=GL50803_0017150 PE=4 SV=1;tr|V6TGJ2|V6TGJ2_GIAIN NAD(P)H:menadione oxidoreductase OS=Giardia intestinalis OX=5741 GN=DHA2_153766 PE=4 SV=1	2	5	5	1	46.3	18.582	164	59.083	347550000	11	30407000
A8BLD9;V6TIR3;E1EZ87;V6TW43;A0A132NRV7	A8BLD9;V6TIR3	Kinase, NEK;Serine/threonine-protein kinase NEK	GL50803_0017231;DHA2_17231	tr|A8BLD9|A8BLD9_GIAIC Kinase, NEK OS=Giardia intestinalis (strain ATCC 50803 / WB clone C6) OX=184922 GN=GL50803_0017231 PE=4 SV=1;tr|V6TIR3|V6TIR3_GIAIN Serine/threonine-protein kinase NEK OS=Giardia intestinalis OX=5741 GN=DHA2_17231 PE=4 SV=1	5	9	9	8	10.9	111.47	1006	62.878	146350000	63	1515800
A8BLL7;E1EZE4;A7U821;C6LN93;A7U812;A7U820;A7U822;A7U816;A7U824;A7U819;V6THP0;A0A132NTZ9;V6TZ87;C6EWS8;A7U817;C6EWS3;C6EWS2;V6TGU1;D3KHJ5;V6TUR5	A8BLL7;E1EZE4;A7U821;C6LN93;A7U812;A7U820;A7U822;A7U816;A7U824;A7U819;V6THP0;A0A132NTZ9;V6TZ87;C6EWS8;A7U817;C6EWS3	60S ribosomal protein L7a	GL50803_0017244;GLP15_934	tr|A8BLL7|A8BLL7_GIAIC 60S ribosomal protein L7a OS=Giardia intestinalis (strain ATCC 50803 / WB clone C6) OX=184922 GN=GL50803_0017244 PE=1 SV=1;tr|E1EZE4|E1EZE4_GIAIA 60S ribosomal protein L7a OS=Giardia intestinalis (strain P15) OX=658858 GN=GLP15_934 P	20	8	8	8	36.4	25.382	225	94.172	1217800000	15	76649000
A8BK39;A0A644EYF0;V6TI57	A8BK39;A0A644EYF0;V6TI57	Uncharacterized protein	GL50803_0017273;	tr|A8BK39|A8BK39_GIAIC Uncharacterized protein OS=Giardia intestinalis (strain ATCC 50803 / WB clone C6) OX=184922 GN=GL50803_0017273 PE=4 SV=1;tr|A0A644EYF0|A0A644EYF0_GIAIC Uncharacterized protein OS=Giardia intestinalis (strain ATCC 50803 / WB clone C6)	3	2	2	2	7.2	40.304	363	11.442	9192600	23	399680
A8BAR6;V6TPR5;C6LX82;A0A132NS38;V6TL43;E1EXR7;Q8T652	A8BAR6;V6TPR5;C6LX82;A0A132NS38;V6TL43;E1EXR7	Alpha adaptin;Alpha-adaptin;	GL50803_0017304;GSB_17304;	tr|A8BAR6|A8BAR6_GIAIC Alpha adaptin OS=Giardia intestinalis (strain ATCC 50803 / WB clone C6) OX=184922 GN=GL50803_0017304 PE=4 SV=1;tr|V6TPR5|V6TPR5_GIAIN Alpha-adaptin OS=Giardia intestinalis OX=5741 GN=GSB_17304 PE=4 SV=1;tr|C6LX82|C6LX82_GIAIB Alpha a	7	3	3	3	5.2	87.035	783	37.423	89290000	35	1031500
A8BK79;V6TN71;E1EWL4;V6U4C2;C6M072;A0A132NZV2	A8BK79;V6TN71;E1EWL4;V6U4C2;C6M072;A0A132NZV2	Xaa-Pro dipeptidase;	GL50803_0017327;DHA2_17327;	tr|A8BK79|A8BK79_GIAIC Xaa-Pro dipeptidase OS=Giardia intestinalis (strain ATCC 50803 / WB clone C6) OX=184922 GN=GL50803_0017327 PE=3 SV=1;tr|V6TN71|V6TN71_GIAIN Xaa-Pro dipeptidase OS=Giardia intestinalis OX=5741 GN=DHA2_17327 PE=3 SV=1;tr|E1EWL4|E1EWL4_	6	14	14	14	43.5	49.672	444	281.34	1304000000	23	43643000
A0A644EYR3;A8BKC0;V6TI32;E1EWM8;A0A132NZW3;C6M057;V6U859	A0A644EYR3;A8BKC0;V6TI32;E1EWM8	Uncharacterized protein	GL50803_0017332;	tr|A0A644EYR3|A0A644EYR3_GIAIC Uncharacterized protein OS=Giardia intestinalis (strain ATCC 50803 / WB clone C6) OX=184922 GN=GL50803_0017332 PE=4 SV=1;tr|A8BKC0|A8BKC0_GIAIC Uncharacterized protein OS=Giardia intestinalis (strain ATCC 50803 / WB clone C6)	7	18	18	18	14.1	178.55	1649	167.86	354380000	77	3782400
A8BKF1;V6U2T0;V6TI23;C6M049;A0A132NZY7;E1F8R2	A8BKF1;V6U2T0;V6TI23;C6M049;A0A132NZY7;E1F8R2	Ribosomal protein P1B;LSU ribosomal protein L12AE;	GL50803_0017337;GSB_17337;	tr|A8BKF1|A8BKF1_GIAIC Ribosomal protein P1B OS=Giardia intestinalis (strain ATCC 50803 / WB clone C6) OX=184922 GN=GL50803_0017337 PE=3 SV=1;tr|V6U2T0|V6U2T0_GIAIN LSU ribosomal protein L12AE OS=Giardia intestinalis OX=5741 GN=GSB_17337 PE=3 SV=1;tr|V6TI2	6	2	2	2	35.6	11.843	118	30.229	20786000	4	4399800
A0A644F6X0;E1F3R5;D3KHV6;V6TFB5	A0A644F6X0;E1F3R5;D3KHV6;V6TFB5	Uncharacterized protein	GL50803_0017374;	tr|A0A644F6X0|A0A644F6X0_GIAIC Uncharacterized protein OS=Giardia intestinalis (strain ATCC 50803 / WB clone C6) OX=184922 GN=GL50803_0017374 PE=4 SV=1;tr|E1F3R5|E1F3R5_GIAIA Uncharacterized protein OS=Giardia intestinalis (strain P15) OX=658858 GN=GLP15_3	4	1	1	1	5.4	36.561	332	41.144	16374000	18	909670
A8B8R9;V6TKY9;Q9GU03;E1EYG0;V6U096;C6LZE6;A0A132NWL2	A8B8R9;V6TKY9;Q9GU03;E1EYG0;V6U096;C6LZE6;A0A132NWL2	T-complex protein 1 subunit gamma	GL50803_0017411;	tr|A8B8R9|A8B8R9_GIAIC T-complex protein 1 subunit gamma OS=Giardia intestinalis (strain ATCC 50803 / WB clone C6) OX=184922 GN=GL50803_0017411 PE=3 SV=1;tr|V6TKY9|V6TKY9_GIAIN T-complex protein 1 subunit gamma OS=Giardia intestinalis OX=5741 GN=DHA2_17411	7	8	8	8	14.9	61.559	564	60.307	204980000	40	4716300
A8BD15;V6TLG8;E1F332;V6TRX2;C6LPG9;A0A132NR28	A8BD15;V6TLG8	Heat shock protein 70	GL50803_0017432;DHA2_17432	tr|A8BD15|A8BD15_GIAIC Heat shock protein 70 OS=Giardia intestinalis (strain ATCC 50803 / WB clone C6) OX=184922 GN=GL50803_0017432 PE=4 SV=1;tr|V6TLG8|V6TLG8_GIAIN Heat shock protein 70 OS=Giardia intestinalis OX=5741 GN=DHA2_17432 PE=4 SV=1	6	13	13	13	12.3	139.24	1243	164.11	239700000	74	3192700
A8B6K3;E1EVZ1;V6TL23	A8B6K3;E1EVZ1;V6TL23	ClpB protein;	GL50803_0017520;GLP15_3395;	tr|A8B6K3|A8B6K3_GIAIC ClpB protein OS=Giardia intestinalis (strain ATCC 50803 / WB clone C6) OX=184922 GN=GL50803_0017520 PE=4 SV=1;tr|E1EVZ1|E1EVZ1_GIAIA ClpB protein OS=Giardia intestinalis (strain P15) OX=658858 GN=GLP15_3395 PE=4 SV=1;tr|V6TL23|V6TL23	3	2	2	2	2.9	97.762	882	11.958	0	61	0
A8BPR8;V6U0J6;C6LSU0;A0A132NTA6;V6TAA0;E1F3I5	A8BPR8;V6U0J6;C6LSU0;A0A132NTA6;V6TAA0;E1F3I5	Cia1;Putative WD-repeat family protein;	GL50803_0017550;GSB_17550;	tr|A8BPR8|A8BPR8_GIAIC Cia1 OS=Giardia intestinalis (strain ATCC 50803 / WB clone C6) OX=184922 GN=GL50803_0017550 PE=4 SV=1;tr|V6U0J6|V6U0J6_GIAIN Putative WD-repeat family protein OS=Giardia intestinalis OX=5741 GN=GSB_17550 PE=4 SV=1;tr|C6LSU0|C6LSU0_GI	6	2	2	2	5.8	41.012	378	13.603	30920000	16	837220
A8BPT2;V6TFG8;E1F3J4;V6TWN8;C6LSU8;A0A132NT97	A8BPT2;V6TFG8;E1F3J4	Ankyrin repeat protein 1;Ankyrin repeat protein;	GL50803_0017551;DHA2_17551;	tr|A8BPT2|A8BPT2_GIAIC Ankyrin repeat protein 1 OS=Giardia intestinalis (strain ATCC 50803 / WB clone C6) OX=184922 GN=GL50803_0017551 PE=4 SV=1;tr|V6TFG8|V6TFG8_GIAIN Ankyrin repeat protein OS=Giardia intestinalis OX=5741 GN=DHA2_17551 PE=4 SV=1;tr|E1F3J4	6	29	29	29	36.6	118.71	1074	323.31	997190000	69	10569000
A0A644F7J0;A8BU55;V6TD63;E1F4A2;V6TXQ4;C6LSM9;A0A132NX33	A0A644F7J0;A8BU55;V6TD63;E1F4A2	Ankyrin repeat protein 1;Protein 21.1	GL50803_0017568;	tr|A0A644F7J0|A0A644F7J0_GIAIC Ankyrin repeat protein 1 OS=Giardia intestinalis (strain ATCC 50803 / WB clone C6) OX=184922 GN=GL50803_0017568 PE=4 SV=1;tr|A8BU55|A8BU55_GIAIC Protein 21.1 OS=Giardia intestinalis (strain ATCC 50803 / WB clone C6) OX=184922	7	15	15	15	35.1	55.587	504	128.52	781530000	32	14699000
A8BU59;V6TBX0;E1F4A6;Q24978;V6U2A9;C6LSM5;A0A132NX19	A8BU59;V6TBX0;E1F4A6;Q24978;V6U2A9;C6LSM5;A0A132NX19	Elongation factor 2;Protein Translation Elongation factor 2 (EF-2)	GL50803_0017570;DHA2_17570	tr|A8BU59|A8BU59_GIAIC Elongation factor 2 OS=Giardia intestinalis (strain ATCC 50803 / WB clone C6) OX=184922 GN=GL50803_0017570 PE=1 SV=1;tr|V6TBX0|V6TBX0_GIAIN Protein Translation Elongation factor 2 (EF-2) OS=Giardia intestinalis OX=5741 GN=DHA2_17570	7	36	36	36	45.4	99.625	898	323.31	7080500000	53	91335000
A8B4M5;V6TC21;E1F1Z9;V6TRD7;C6LSZ3;A0A132NRZ8	A8B4M5;V6TC21	inositol-3-phosphate synthase	GL50803_0017579;DHA2_17579	tr|A8B4M5|A8B4M5_GIAIC inositol-3-phosphate synthase OS=Giardia intestinalis (strain ATCC 50803 / WB clone C6) OX=184922 GN=GL50803_0017579 PE=3 SV=1;tr|V6TC21|V6TC21_GIAIN inositol-3-phosphate synthase OS=Giardia intestinalis OX=5741 GN=DHA2_17579 PE=3 SV	6	5	5	5	9.7	59.905	549	41.537	151050000	25	4899000
A8BFG6	A8BFG6	Chromatin associated protein KTI12	GL50803_001770	tr|A8BFG6|A8BFG6_GIAIC Chromatin associated protein KTI12 OS=Giardia intestinalis (strain ATCC 50803 / WB clone C6) OX=184922 GN=GL50803_001770 PE=3 SV=1	1	1	1	1	4.1	32.258	294	7.2345	6937000	16	433560
A0A644EYN4;V6T8P1;A8BZE9	A0A644EYN4;V6T8P1;A8BZE9	Uncharacterized protein;	GL50803_001875;DHA2_1875;	tr|A0A644EYN4|A0A644EYN4_GIAIC Uncharacterized protein OS=Giardia intestinalis (strain ATCC 50803 / WB clone C6) OX=184922 GN=GL50803_001875 PE=4 SV=1;tr|V6T8P1|V6T8P1_GIAIN Uncharacterized protein OS=Giardia intestinalis OX=5741 GN=DHA2_1875 PE=4 SV=1;tr|	3	2	2	2	29.7	11.388	101	17.502	50330000	7	4757500
A8BII2;V6TKM7;E1F735;V6U021;C6LMW2	A8BII2;V6TKM7;E1F735	Proteasome subunit beta;	GL50803_001995;DHA2_1995;	tr|A8BII2|A8BII2_GIAIC Proteasome subunit beta OS=Giardia intestinalis (strain ATCC 50803 / WB clone C6) OX=184922 GN=GL50803_001995 PE=3 SV=1;tr|V6TKM7|V6TKM7_GIAIN Proteasome subunit beta OS=Giardia intestinalis OX=5741 GN=DHA2_1995 PE=3 SV=1;tr|E1F735|E	5	6	6	6	36.4	23.401	217	128.86	310780000	11	24555000
A0A644EZE4;V6TIU5;A8B7C3;E1EXJ2;V6TUG0;C6LR42;A0A132NQC0	A0A644EZE4;V6TIU5;A8B7C3;E1EXJ2;V6TUG0;C6LR42;A0A132NQC0	Uncharacterized protein;	GL50803_002012;DHA2_2012;	tr|A0A644EZE4|A0A644EZE4_GIAIC Uncharacterized protein OS=Giardia intestinalis (strain ATCC 50803 / WB clone C6) OX=184922 GN=GL50803_002012 PE=4 SV=1;tr|V6TIU5|V6TIU5_GIAIN Uncharacterized protein OS=Giardia intestinalis OX=5741 GN=DHA2_2012 PE=4 SV=1;tr|	7	5	5	5	54.3	14.58	129	46.815	137440000	9	14984000
A8BH97;V6TBK2;V6TVR9;C6LX03;A0A132NUB7;E1F624	A8BH97;V6TBK2;V6TVR9;C6LX03;A0A132NUB7	Uncharacterized protein;	GL50803_002107;DHA2_2107;	tr|A8BH97|A8BH97_GIAIC Uncharacterized protein OS=Giardia intestinalis (strain ATCC 50803 / WB clone C6) OX=184922 GN=GL50803_002107 PE=4 SV=1;tr|V6TBK2|V6TBK2_GIAIN Uncharacterized protein OS=Giardia intestinalis OX=5741 GN=DHA2_2107 PE=4 SV=1;tr|V6TVR9|V	6	6	6	6	24.7	35.667	328	86.354	235580000	21	6451000
A0A644FBC3;V6TAC2;A8BT18;E1F7V0;V6TU10;A0A132NRN2	A0A644FBC3;V6TAC2;A8BT18;E1F7V0	Long chain fatty acid CoA ligase 5;Long-chain-fatty-acid--CoA ligase	GL50803_0021118;	tr|A0A644FBC3|A0A644FBC3_GIAIC Long chain fatty acid CoA ligase 5 OS=Giardia intestinalis (strain ATCC 50803 / WB clone C6) OX=184922 GN=GL50803_0021118 PE=4 SV=1;tr|V6TAC2|V6TAC2_GIAIN Long-chain-fatty-acid--CoA ligase OS=Giardia intestinalis OX=5741 GN=D	6	8	8	4	12.7	82.264	746	64.373	320170000	46	3381300
A8BED1;V6TFQ8;E1F7R1;V6TSF6;C6LVK3;A0A132NPS5	A8BED1;V6TFQ8;E1F7R1;V6TSF6;C6LVK3;A0A132NPS5	Spindle pole protein;Chromosome segregation protein SMC;	GL50803_0021444;DHA2_21444;	tr|A8BED1|A8BED1_GIAIC Spindle pole protein OS=Giardia intestinalis (strain ATCC 50803 / WB clone C6) OX=184922 GN=GL50803_0021444 PE=4 SV=1;tr|V6TFQ8|V6TFQ8_GIAIN Chromosome segregation protein SMC OS=Giardia intestinalis OX=5741 GN=DHA2_21444 PE=4 SV=1;t	6	20	20	20	29.9	66.084	588	145.98	999560000	38	25864000
A8BSS7;V6TAP9	A8BSS7	Ankyrin repeat protein 1	GL50803_0021505	tr|A8BSS7|A8BSS7_GIAIC Ankyrin repeat protein 1 OS=Giardia intestinalis (strain ATCC 50803 / WB clone C6) OX=184922 GN=GL50803_0021505 PE=4 SV=1	2	15	15	13	19.2	95.242	871	113.21	514960000	59	7823800
A8BHN6;A0A411AR42;V6TDZ9;E1EZ10	A8BHN6;A0A411AR42;V6TDZ9	Uncharacterized protein;CAD protein;	GL50803_0021628;CAD;	tr|A8BHN6|A8BHN6_GIAIC Uncharacterized protein OS=Giardia intestinalis (strain ATCC 50803 / WB clone C6) OX=184922 GN=GL50803_0021628 PE=4 SV=1;tr|A0A411AR42|A0A411AR42_GIAIN CAD protein OS=Giardia intestinalis OX=5741 GN=CAD PE=4 SV=1;tr|V6TDZ9|V6TDZ9_GIA	4	24	24	22	59.8	42.378	383	323.31	6118700000	29	166930000
A8BCJ6;V6TKH7;E1EWF0;V6U1S6;C6LVF2;A0A132NYF1	A8BCJ6;V6TKH7	Uncharacterized protein	GL50803_0022543;DHA2_150957	tr|A8BCJ6|A8BCJ6_GIAIC Uncharacterized protein OS=Giardia intestinalis (strain ATCC 50803 / WB clone C6) OX=184922 GN=GL50803_0022543 PE=4 SV=1;tr|V6TKH7|V6TKH7_GIAIN Uncharacterized protein OS=Giardia intestinalis OX=5741 GN=DHA2_150957 PE=4 SV=1	6	15	15	15	12.9	146.65	1310	111.28	237230000	73	2479600
A8BCL1;V6T927;E1EWG0	A8BCL1;V6T927;E1EWG0	Nitroreductase Fd-NR2;nitroreductase Fd-NR2;	GL50803_0022677;DHA2_22677;	tr|A8BCL1|A8BCL1_GIAIC Nitroreductase Fd-NR2 OS=Giardia intestinalis (strain ATCC 50803 / WB clone C6) OX=184922 GN=GL50803_0022677 PE=3 SV=1;tr|V6T927|V6T927_GIAIN nitroreductase Fd-NR2 OS=Giardia intestinalis OX=5741 GN=DHA2_22677 PE=3 SV=1;tr|E1EWG0|E1E	3	7	7	4	26.5	28.552	264	55.016	358750000	15	14153000
A8B6T4;V6TJQ1;E1F1I4;V6TUC4;C6LX75;A0A132NQZ8	A8B6T4;V6TJQ1	Histidyl-tRNA synthetase;SIR2 family protein	GL50803_0022808;DHA2_152367	tr|A8B6T4|A8B6T4_GIAIC Histidyl-tRNA synthetase OS=Giardia intestinalis (strain ATCC 50803 / WB clone C6) OX=184922 GN=GL50803_0022808 PE=3 SV=1;tr|V6TJQ1|V6TJQ1_GIAIN SIR2 family protein OS=Giardia intestinalis OX=5741 GN=DHA2_152367 PE=3 SV=1	6	11	11	11	12.3	105.28	961	111.98	140840000	53	1936100
A8BS87;V6TAV6;E1F4N1	A8BS87;V6TAV6	UBA domain-containing protein	GL50803_0022855;DHA2_153231	tr|A8BS87|A8BS87_GIAIC UBA domain-containing protein OS=Giardia intestinalis (strain ATCC 50803 / WB clone C6) OX=184922 GN=GL50803_0022855 PE=4 SV=1;tr|V6TAV6|V6TAV6_GIAIN UBA domain-containing protein OS=Giardia intestinalis OX=5741 GN=DHA2_153231 PE=4 S	3	3	3	3	9.2	47.664	437	33.787	94993000	24	1396000
A0A644F9X3;V6THX7;A8B7T2;E1F6C2;V6U2Y1;C6LRS5;A0A132NSD1	A0A644F9X3;V6THX7;A8B7T2;E1F6C2;V6U2Y1;C6LRS5;A0A132NSD1	Ankyrin repeat protein 1;Ankyrin repeat protein;	GL50803_0023492;DHA2_23492;	tr|A0A644F9X3|A0A644F9X3_GIAIC Ankyrin repeat protein 1 OS=Giardia intestinalis (strain ATCC 50803 / WB clone C6) OX=184922 GN=GL50803_0023492 PE=4 SV=1;tr|V6THX7|V6THX7_GIAIN Ankyrin repeat protein OS=Giardia intestinalis OX=5741 GN=DHA2_23492 PE=4 SV=1;t	7	4	4	4	7.5	77.014	721	37.413	48174000	34	630360
A8B4Z5;V6TG16	A8B4Z5;V6TG16	3-phosphate/5-hydroxy nucleic acid ligase	GL50803_0023602;	tr|A8B4Z5|A8B4Z5_GIAIC 3-phosphate/5-hydroxy nucleic acid ligase OS=Giardia intestinalis (strain ATCC 50803 / WB clone C6) OX=184922 GN=GL50803_0023602 PE=3 SV=1;tr|V6TG16|V6TG16_GIAIN 3-phosphate/5-hydroxy nucleic acid ligase OS=Giardia intestinalis O	2	2	2	2	4.8	64.868	582	12.368	27151000	38	305070
A8BWU7;V6T9L8;E1EW07	A8BWU7;V6T9L8;E1EW07	Nuclear pore complex protein;Uncharacterized protein;	GL50803_0024279;DHA2_153694;	tr|A8BWU7|A8BWU7_GIAIC Nuclear pore complex protein OS=Giardia intestinalis (strain ATCC 50803 / WB clone C6) OX=184922 GN=GL50803_0024279 PE=4 SV=1;tr|V6T9L8|V6T9L8_GIAIN Uncharacterized protein OS=Giardia intestinalis OX=5741 GN=DHA2_153694 PE=4 SV=1;tr|	3	2	2	2	2.9	89.531	793	11.726	34902000	53	220300
A0A644F9E9;A8BBP5;V6TBU5	A0A644F9E9;A8BBP5;V6TBU5	PPPDE putative peptidase domain-containing protein;PPPDE domain-containing protein	GL50803_0024425;	tr|A0A644F9E9|A0A644F9E9_GIAIC PPPDE putative peptidase domain-containing protein OS=Giardia intestinalis (strain ATCC 50803 / WB clone C6) OX=184922 GN=GL50803_0024425 PE=3 SV=1;tr|A8BBP5|A8BBP5_GIAIC PPPDE domain-containing protein OS=Giardia intestinali	3	6	6	5	17.1	49.849	455	39.848	153880000	25	4376300
A8BZ84;V6T970;V6TAE0	A8BZ84	Ornithine cyclodeaminase	GL50803_002452	tr|A8BZ84|A8BZ84_GIAIC Ornithine cyclodeaminase OS=Giardia intestinalis (strain ATCC 50803 / WB clone C6) OX=184922 GN=GL50803_002452 PE=3 SV=1	3	4	4	4	18.4	33.97	331	41.901	128310000	18	7128400
A8BML6;V6TBY8;E1F2U7;V6TS91;C6LRP0;A0A132NRQ5	A8BML6;V6TBY8	Spindle pole protein, putative;Spindle pole protein	GL50803_0024537;DHA2_24537	tr|A8BML6|A8BML6_GIAIC Spindle pole protein, putative OS=Giardia intestinalis (strain ATCC 50803 / WB clone C6) OX=184922 GN=GL50803_0024537 PE=4 SV=1;tr|V6TBY8|V6TBY8_GIAIN Spindle pole protein OS=Giardia intestinalis OX=5741 GN=DHA2_24537 PE=4 SV=1	6	8	8	8	17.3	58.963	515	53.435	237240000	35	5175600
A8B9I8;V6TE48;E1F9K3	A8B9I8;V6TE48;E1F9K3	Ankyrin repeat protein 1;Ankyrin repeat protein;	GL50803_0024590;DHA2_24590;	tr|A8B9I8|A8B9I8_GIAIC Ankyrin repeat protein 1 OS=Giardia intestinalis (strain ATCC 50803 / WB clone C6) OX=184922 GN=GL50803_0024590 PE=4 SV=1;tr|V6TE48|V6TE48_GIAIN Ankyrin repeat protein OS=Giardia intestinalis OX=5741 GN=DHA2_24590 PE=4 SV=1;tr|E1F9K3	3	2	2	2	2.8	106.91	970	17.975	19181000	52	368860
A8B6J5;V6TWB3;V6TJ69;E1EVZ2;C6LQJ0;A0A132NTK3	A8B6J5;V6TWB3;V6TJ69;E1EVZ2;C6LQJ0;A0A132NTK3	Kinase, NEK;Serine/threonine protein kinase;	GL50803_002483;GSB_2483;	tr|A8B6J5|A8B6J5_GIAIC Kinase, NEK OS=Giardia intestinalis (strain ATCC 50803 / WB clone C6) OX=184922 GN=GL50803_002483 PE=3 SV=1;tr|V6TWB3|V6TWB3_GIAIN Serine/threonine protein kinase OS=Giardia intestinalis OX=5741 GN=GSB_2483 PE=3 SV=1;tr|V6TJ69|V6TJ69	6	3	3	3	7.3	57.217	509	19.122	44671000	29	211740
A8B9M4;V6TK99;E1F873	A8B9M4	Kinase, NEK	GL50803_0026199	tr|A8B9M4|A8B9M4_GIAIC Kinase, NEK OS=Giardia intestinalis (strain ATCC 50803 / WB clone C6) OX=184922 GN=GL50803_0026199 PE=4 SV=1	3	4	4	4	12.4	53.054	484	58.18	127780000	27	2436100
A8BX22;V6T896	A8BX22;V6T896	Stress-induced-phosphoprotein 1;Putative TPR repeat family protein	GL50803_0027310;DHA2_27310	tr|A8BX22|A8BX22_GIAIC Stress-induced-phosphoprotein 1 OS=Giardia intestinalis (strain ATCC 50803 / WB clone C6) OX=184922 GN=GL50803_0027310 PE=4 SV=1;tr|V6T896|V6T896_GIAIN Putative TPR repeat family protein OS=Giardia intestinalis OX=5741 GN=DHA2_27310	2	25	25	2	47.9	65.36	587	221.61	1723500000	44	35101000
A8B2K2;V6TR77;E1EZX8	A8B2K2;V6TR77;E1EZX8	Ribose 5-phosphate isomerase	GL50803_0027614;DHA2_27614	tr|A8B2K2|A8B2K2_GIAIC Ribose 5-phosphate isomerase OS=Giardia intestinalis (strain ATCC 50803 / WB clone C6) OX=184922 GN=GL50803_0027614 PE=1 SV=1;tr|V6TR77|V6TR77_GIAIN Ribose 5-phosphate isomerase OS=Giardia intestinalis OX=5741 GN=DHA2_27614 PE=4 SV=1	3	2	2	2	15.9	15.349	145	11.753	23924000	10	2392400
A8B440;V6TK04;E1F1N5;V6U8N4;C6LWW4;A0A132P0C5	A8B440;V6TK04;E1F1N5;V6U8N4;C6LWW4;A0A132P0C5	Ankyrin repeat protein 1;Ankyrin repeat protein (Fragment)	GL50803_0027925;DHA2_27925	tr|A8B440|A8B440_GIAIC Ankyrin repeat protein 1 OS=Giardia intestinalis (strain ATCC 50803 / WB clone C6) OX=184922 GN=GL50803_0027925 PE=4 SV=1;tr|V6TK04|V6TK04_GIAIN Ankyrin repeat protein (Fragment) OS=Giardia intestinalis OX=5741 GN=DHA2_27925 PE=4 SV=	6	38	38	38	52	87.608	786	323.31	4301300000	60	59437000
A8BNW2;V6TE21;E1F0N6	A8BNW2;V6TE21;E1F0N6	ARF GAP;Putative Rho GTPase-activating protein;	GL50803_002834;DHA2_153947;	tr|A8BNW2|A8BNW2_GIAIC ARF GAP OS=Giardia intestinalis (strain ATCC 50803 / WB clone C6) OX=184922 GN=GL50803_002834 PE=4 SV=1;tr|V6TE21|V6TE21_GIAIN Putative Rho GTPase-activating protein OS=Giardia intestinalis OX=5741 GN=DHA2_153947 PE=4 SV=1;tr|E1F0N6|	3	1	1	1	3	41.936	398	7.1453	0	10	0
A0A644FAX6	A0A644FAX6	Uncharacterized protein	GL50803_0028433	tr|A0A644FAX6|A0A644FAX6_GIAIC Uncharacterized protein OS=Giardia intestinalis (strain ATCC 50803 / WB clone C6) OX=184922 GN=GL50803_0028433 PE=4 SV=1	1	1	1	1	5.1	13.075	117	-2	72520000	8	9065000
A0A644F6G0;E1F5D2;A8BD96;V6TA01	A0A644F6G0;E1F5D2;A8BD96;V6TA01	PyridoxaL 5-phosphate dependent protein;PyridoxaL 5-Phosphate dependent protein	GL50803_0029078;	tr|A0A644F6G0|A0A644F6G0_GIAIC PyridoxaL 5-phosphate dependent protein OS=Giardia intestinalis (strain ATCC 50803 / WB clone C6) OX=184922 GN=GL50803_0029078 PE=4 SV=1;tr|E1F5D2|E1F5D2_GIAIA PyridoxaL 5-Phosphate dependent protein OS=Giardia intestinalis	4	1	1	1	3.3	34.139	299	6.3265	12149000	19	639440
A8B870;V6TDT4	A8B870;V6TDT4	Uncharacterized protein;Haloacid dehalogenase-like hydrolase (Fragment)	GL50803_0029181;	tr|A8B870|A8B870_GIAIC Uncharacterized protein OS=Giardia intestinalis (strain ATCC 50803 / WB clone C6) OX=184922 GN=GL50803_0029181 PE=4 SV=1;tr|V6TDT4|V6TDT4_GIAIN Haloacid dehalogenase-like hydrolase (Fragment) OS=Giardia intestinalis OX=5741 GN=DHA2_1	2	1	1	1	3.5	41.721	376	6.9061	0	23	0
A8BJJ7;V6TCN7;E1F2H8;V6U2T7;C6LU47;A0A132NXY5	A8BJJ7;V6TCN7	UTP--glucose-1-phosphate uridylyltransferase	GL50803_0029307;	tr|A8BJJ7|A8BJJ7_GIAIC UTP--glucose-1-phosphate uridylyltransferase OS=Giardia intestinalis (strain ATCC 50803 / WB clone C6) OX=184922 GN=GL50803_0029307 PE=3 SV=1;tr|V6TCN7|V6TCN7_GIAIN UTP--glucose-1-phosphate uridylyltransferase OS=Giardia intestinalis	6	6	6	6	15.8	49.293	450	41.954	229800000	29	7924100
A8B8I5;V6T9V5;E1F809;V6T7C5;V6T7G1;A8C034;V6TQK0;A0A132NND6;C6LS11;V6TPT2;A8C0K7;A0A132NP89;V6U3J0	A8B8I5;V6T9V5;E1F809;V6T7C5;V6T7G1;A8C034;V6TQK0;A0A132NND6	Copine I;Phospholipid-binding Copine Family Protein;	GL50803_0029490;DHA2_29490;	tr|A8B8I5|A8B8I5_GIAIC Copine I OS=Giardia intestinalis (strain ATCC 50803 / WB clone C6) OX=184922 GN=GL50803_0029490 PE=4 SV=1;tr|V6T9V5|V6T9V5_GIAIN Phospholipid-binding Copine Family Protein OS=Giardia intestinalis OX=5741 GN=DHA2_29490 PE=4 SV=1;tr|E1	13	6	6	5	33	29.98	264	38.701	94938000	15	4877300
A8B8N3;V6TKX3;E1EVV6	A8B8N3;V6TKX3	tryptophan--tRNA ligase	GL50803_003032;DHA2_3032	tr|A8B8N3|A8B8N3_GIAIC tryptophan--tRNA ligase OS=Giardia intestinalis (strain ATCC 50803 / WB clone C6) OX=184922 GN=GL50803_003032 PE=1 SV=1;tr|V6TKX3|V6TKX3_GIAIN tryptophan--tRNA ligase OS=Giardia intestinalis OX=5741 GN=DHA2_3032 PE=3 SV=1	3	4	4	4	12.4	48.204	429	38.946	71346000	31	2301500
A8BLL4;Q8WR13;V6TMH7;E1EZE3;V6TUB6;A0A132NSS8	A8BLL4;Q8WR13;V6TMH7;E1EZE3;V6TUB6;A0A132NSS8	Hybrid cluster protein;Hybrid-cluster protein;	GL50803_003042;HCP;	tr|A8BLL4|A8BLL4_GIAIC Hybrid cluster protein OS=Giardia intestinalis (strain ATCC 50803 / WB clone C6) OX=184922 GN=GL50803_003042 PE=3 SV=1;tr|Q8WR13|Q8WR13_GIAIN Hybrid-cluster protein OS=Giardia intestinalis OX=5741 GN=HCP PE=2 SV=1;tr|V6TMH7|V6TMH7_GI	6	14	14	14	29.4	62.545	568	129.17	1076000000	35	23555000
A0A644F2E6;E2RTQ6;A8W234;A8W225;A8BLD1	A0A644F2E6;E2RTQ6;A8W234;A8W225;A8BLD1	Interferon-related developmental regulator family protein;	GL50803_003098;	tr|A0A644F2E6|A0A644F2E6_GIAIC Interferon-related developmental regulator family protein OS=Giardia intestinalis (strain ATCC 50803 / WB clone C6) OX=184922 GN=GL50803_003098 PE=4 SV=1;tr|E2RTQ6|E2RTQ6_GIAIN Interferon-related developmental regulator N-ter	5	3	3	3	8.5	41.791	375	18.014	24587000	16	1199800
A8BW44;Q9U016;V6TBB0;C6LV41;E1F8K2;V6TXT6;A0A132NTY8	A8BW44;Q9U016;V6TBB0;C6LV41;E1F8K2;V6TXT6;A0A132NTY8	Pyruvate kinase;Pyruvate kinase (Fragment);	GL50803_003206;pk;	tr|A8BW44|A8BW44_GIAIC Pyruvate kinase OS=Giardia intestinalis (strain ATCC 50803 / WB clone C6) OX=184922 GN=GL50803_003206 PE=3 SV=1;tr|Q9U016|Q9U016_GIAIN Pyruvate kinase (Fragment) OS=Giardia intestinalis OX=5741 GN=pk PE=3 SV=1;tr|V6TBB0|V6TBB0_GIAIN	7	7	7	7	13.5	70.737	654	41.95	201330000	41	3437400
A8BJE5;V6TC75;E1F2F0	A8BJE5;V6TC75	Proteasome subunit beta	GL50803_003209;DHA2_3209	tr|A8BJE5|A8BJE5_GIAIC Proteasome subunit beta OS=Giardia intestinalis (strain ATCC 50803 / WB clone C6) OX=184922 GN=GL50803_003209 PE=3 SV=1;tr|V6TC75|V6TC75_GIAIN Proteasome subunit beta OS=Giardia intestinalis OX=5741 GN=DHA2_3209 PE=3 SV=1	3	3	3	3	24.4	23.763	209	46.191	26145000	12	2001600
A8B8N7;E1EVV7;V6TG02	A8B8N7;E1EVV7;V6TG02	Protein phosphatase 2C	GL50803_0032312;GLP15_3360	tr|A8B8N7|A8B8N7_GIAIC Protein phosphatase 2C OS=Giardia intestinalis (strain ATCC 50803 / WB clone C6) OX=184922 GN=GL50803_0032312 PE=3 SV=1;tr|E1EVV7|E1EVV7_GIAIA Protein phosphatase 2C OS=Giardia intestinalis (strain P15) OX=658858 GN=GLP15_3360 PE=3 S	3	1	1	1	2	56.711	511	7.0017	27099000	26	1042300
A8BIK9;V6TLV7;E1F746;C6LMV1;A0A132NXL9;V6TZ18	A8BIK9;V6TLV7;E1F746;C6LMV1;A0A132NXL9;V6TZ18	EH domain binding protein epsin 2;Eh domain binding protein epsin	GL50803_003256;DHA2_151051	tr|A8BIK9|A8BIK9_GIAIC EH domain binding protein epsin 2 OS=Giardia intestinalis (strain ATCC 50803 / WB clone C6) OX=184922 GN=GL50803_003256 PE=4 SV=1;tr|V6TLV7|V6TLV7_GIAIN Eh domain binding protein epsin OS=Giardia intestinalis OX=5741 GN=DHA2_151051 P	6	4	4	4	12.3	45.266	405	24.027	54549000	16	3409300
A8BQ80;V6TH11;E1F350;E1F589;C6LT14;V6TV01;A0A132NR45	A8BQ80;V6TH11;E1F350	Methyltransferase domain-containing protein;Methyltransferase	GL50803_0032697;DHA2_32697	tr|A8BQ80|A8BQ80_GIAIC Methyltransferase domain-containing protein OS=Giardia intestinalis (strain ATCC 50803 / WB clone C6) OX=184922 GN=GL50803_0032697 PE=4 SV=1;tr|V6TH11|V6TH11_GIAIN Methyltransferase OS=Giardia intestinalis OX=5741 GN=DHA2_32697 PE=4	7	3	3	3	7	76.888	686	20.643	32527000	35	235500
A8BXE6;V6TIG4;REV__E1F7B1;REV__A0A644FAW5;REV__A0A132NXG7;REV__V6TY02;REV__C6LPL1;REV__V6TLP7;REV__A8BET2;E1F141	A8BXE6	Ankyrin repeat protein 1	GL50803_0032778	tr|A8BXE6|A8BXE6_GIAIC Ankyrin repeat protein 1 OS=Giardia intestinalis (strain ATCC 50803 / WB clone C6) OX=184922 GN=GL50803_0032778 PE=4 SV=1	10	11	10	9	21.6	64.206	588	67.752	514850000	44	8999300
A8BN51;V6TED5;E1F976;V6U8X0;C6LNH7;A0A132NTP8	A8BN51;V6TED5;E1F976	26S proteasome non-ATPase regulatory subunit 2;	GL50803_0033166;	tr|A8BN51|A8BN51_GIAIC 26S proteasome non-ATPase regulatory subunit 2 OS=Giardia intestinalis (strain ATCC 50803 / WB clone C6) OX=184922 GN=GL50803_0033166 PE=3 SV=1;tr|V6TED5|V6TED5_GIAIN 19S/PA700 proteasome regulatory particle subunit Rpn1p/S1 (Fragmen	6	4	4	4	4	135.89	1232	23.535	61330000	61	606850
A8BM39;V6TFM2;C6LSW7;E1F7Y2;V6TYS6	A8BM39;V6TFM2;C6LSW7;E1F7Y2;V6TYS6	Dynein intermediate chain;Putative WD-repeat family protein	GL50803_0033218;DHA2_33218	tr|A8BM39|A8BM39_GIAIC Dynein intermediate chain OS=Giardia intestinalis (strain ATCC 50803 / WB clone C6) OX=184922 GN=GL50803_0033218 PE=3 SV=1;tr|V6TFM2|V6TFM2_GIAIN Putative WD-repeat family protein OS=Giardia intestinalis OX=5741 GN=DHA2_33218 PE=3 SV	5	3	3	3	6.2	83.863	757	32.135	20598000	40	57556
A8BK67;V6TIE7	A8BK67;V6TIE7	Uncharacterized protein	GL50803_0033513;DHA2_150802	tr|A8BK67|A8BK67_GIAIC Uncharacterized protein OS=Giardia intestinalis (strain ATCC 50803 / WB clone C6) OX=184922 GN=GL50803_0033513 PE=4 SV=1;tr|V6TIE7|V6TIE7_GIAIN Uncharacterized protein OS=Giardia intestinalis OX=5741 GN=DHA2_150802 PE=4 SV=1	2	1	1	1	2.2	54.919	489	6.8556	0	35	0
A8B3Q8;V6TJN3;E1F0L6;V6TSD2;A0A132NSS1	A8B3Q8;V6TJN3;E1F0L6	Dipeptidyl peptidase 3;	GL50803_0033689;DHA2_33689;	tr|A8B3Q8|A8B3Q8_GIAIC Dipeptidyl peptidase 3 OS=Giardia intestinalis (strain ATCC 50803 / WB clone C6) OX=184922 GN=GL50803_0033689 PE=3 SV=1;tr|V6TJN3|V6TJN3_GIAIN Dipeptidyl peptidase 3 OS=Giardia intestinalis OX=5741 GN=DHA2_33689 PE=3 SV=1;tr|E1F0L6|E	5	13	13	4	16.5	78.644	701	84.388	432930000	42	7863600
A0A644EYY1;A8BCS2;Q8WR55;V6TIK0;C6LUA5;V6TQN6;A0A132NMW1	A0A644EYY1;A8BCS2;Q8WR55;V6TIK0	NADH oxidase;NADH oxidase lateral transfer candidate	GL50803_0033769;	tr|A0A644EYY1|A0A644EYY1_GIAIC NADH oxidase OS=Giardia intestinalis (strain ATCC 50803 / WB clone C6) OX=184922 GN=GL50803_0033769 PE=3 SV=1;tr|A8BCS2|A8BCS2_GIAIC NADH oxidase lateral transfer candidate OS=Giardia intestinalis (strain ATCC 50803 / WB clon	7	22	22	5	55.2	50.295	458	323.31	9729400000	26	264840000
A0A644F871;A8BZX0	A0A644F871;A8BZX0	Coiled-coil protein	GL50803_0036884;	tr|A0A644F871|A0A644F871_GIAIC Coiled-coil protein OS=Giardia intestinalis (strain ATCC 50803 / WB clone C6) OX=184922 GN=GL50803_0036884 PE=4 SV=1;tr|A8BZX0|A8BZX0_GIAIC Coiled-coil protein OS=Giardia intestinalis (strain ATCC 50803 / WB clone C6) OX=1849	2	1	1	1	1.4	74.524	663	5.951	142700000	43	3318600
A8BTV2;V6TC69;V6U4K1;A0A132NY25	A8BTV2;V6TC69	Dipeptidyl peptidase 3;dipeptidyl-peptidase III (Fragment)	GL50803_003822;DHA2_3822	tr|A8BTV2|A8BTV2_GIAIC Dipeptidyl peptidase 3 OS=Giardia intestinalis (strain ATCC 50803 / WB clone C6) OX=184922 GN=GL50803_003822 PE=3 SV=1;tr|V6TC69|V6TC69_GIAIN dipeptidyl-peptidase III (Fragment) OS=Giardia intestinalis OX=5741 GN=DHA2_3822 PE=3 SV=1	4	12	3	1	16.9	77.854	694	54.413	141570000	44	1845100
A0A644F4L6;V6TI95;A8BA79;E1F1C5	A0A644F4L6;V6TI95;A8BA79;E1F1C5	Ankyrin repeat protein 1;Protein 21.1;	GL50803_003903;DHA2_3903;	tr|A0A644F4L6|A0A644F4L6_GIAIC Ankyrin repeat protein 1 OS=Giardia intestinalis (strain ATCC 50803 / WB clone C6) OX=184922 GN=GL50803_003903 PE=4 SV=1;tr|V6TI95|V6TI95_GIAIN Protein 21.1 OS=Giardia intestinalis OX=5741 GN=DHA2_3903 PE=4 SV=1;tr|A8BA79|A8B	4	1	1	1	0.9	160.6	1477	11.307	6656800	74	89956
A8B5E9	A8B5E9	Thioredoxin	GL50803_003910	tr|A8B5E9|A8B5E9_GIAIC Thioredoxin OS=Giardia intestinalis (strain ATCC 50803 / WB clone C6) OX=184922 GN=GL50803_003910 PE=4 SV=1	1	10	2	2	74.8	13.724	123	21.213	18827000	8	2127600
A8BA81;V6TNW9;E1F1C7;V6TYG1;C6LVG6;A0A132NWY6	A8BA81;V6TNW9;E1F1C7;V6TYG1;C6LVG6;A0A132NWY6	N-acetyltransferase domain-containing protein;N-acetyltransferase domain-containing protein (Fragment)	GL50803_0040067;	tr|A8BA81|A8BA81_GIAIC N-acetyltransferase domain-containing protein OS=Giardia intestinalis (strain ATCC 50803 / WB clone C6) OX=184922 GN=GL50803_0040067 PE=4 SV=1;tr|V6TNW9|V6TNW9_GIAIN N-acetyltransferase domain-containing protein (Fragment) OS=Giardia	6	6	6	6	13.3	54.962	487	44.941	107190000	31	999060
A0A644EXU7;V6T7Z0;A8BTW1;A0A132NTP9	A0A644EXU7;V6T7Z0;A8BTW1;A0A132NTP9	Shwachman-Bodian-Diamond protein;Putative SBDS C-terminal domain protein	GL50803_0040521;	tr|A0A644EXU7|A0A644EXU7_GIAIC Shwachman-Bodian-Diamond protein OS=Giardia intestinalis (strain ATCC 50803 / WB clone C6) OX=184922 GN=GL50803_0040521 PE=4 SV=1;tr|V6T7Z0|V6T7Z0_GIAIN Putative SBDS C-terminal domain protein OS=Giardia intestinalis OX=5741	4	2	2	2	11.1	27.444	253	67.966	29834000	15	1988900
A8B5G3;V6TDB7;E1F520	A8B5G3;V6TDB7	adenosylhomocysteine nucleosidase	GL50803_004059;DHA2_4059	tr|A8B5G3|A8B5G3_GIAIC adenosylhomocysteine nucleosidase OS=Giardia intestinalis (strain ATCC 50803 / WB clone C6) OX=184922 GN=GL50803_004059 PE=4 SV=1;tr|V6TDB7|V6TDB7_GIAIN adenosylhomocysteine nucleosidase OS=Giardia intestinalis OX=5741 GN=DHA2_4059 P	3	3	3	3	17.3	31.647	294	23.769	60897000	14	1241200
A0A644EYT1;A8BYK7;V6T893;V6TYR8;A0A132NMY2;E1F5Y3;C6LUW1	A0A644EYT1;A8BYK7;V6T893	Ankyrin repeat protein 1;Coiled-coil protein	GL50803_0041212;	tr|A0A644EYT1|A0A644EYT1_GIAIC Ankyrin repeat protein 1 OS=Giardia intestinalis (strain ATCC 50803 / WB clone C6) OX=184922 GN=GL50803_0041212 PE=4 SV=1;tr|A8BYK7|A8BYK7_GIAIC Coiled-coil protein OS=Giardia intestinalis (strain ATCC 50803 / WB clone C6) OX	7	36	36	36	26	182.52	1620	323.31	784200000	115	5131000
A8BQI1;V6THW4;V6U165;C6LYU0;A0A132NYS2;E1EXN3	A8BQI1;V6THW4;V6U165;C6LYU0;A0A132NYS2;E1EXN3	Phosphatidylinositol transfer protein alpha isoform;Lipid-binding srpbcc domain protein	GL50803_004197;	tr|A8BQI1|A8BQI1_GIAIC Phosphatidylinositol transfer protein alpha isoform OS=Giardia intestinalis (strain ATCC 50803 / WB clone C6) OX=184922 GN=GL50803_004197 PE=4 SV=1;tr|V6THW4|V6THW4_GIAIN Lipid-binding srpbcc domain protein OS=Giardia intestinalis OX	6	11	11	11	33.6	39.315	345	101.5	451700000	26	15631000
A8BPG1;E1F0V5;V6TLH9;V6TWB5;C6LS31;A0A132P0L7	A8BPG1;E1F0V5;V6TLH9;V6TWB5;C6LS31;A0A132P0L7	Phosphatase;Phosphatase, putative;	GL50803_004357;GLP15_4940;	tr|A8BPG1|A8BPG1_GIAIC Phosphatase OS=Giardia intestinalis (strain ATCC 50803 / WB clone C6) OX=184922 GN=GL50803_004357 PE=4 SV=1;tr|E1F0V5|E1F0V5_GIAIA Phosphatase, putative OS=Giardia intestinalis (strain P15) OX=658858 GN=GLP15_4940 PE=4 SV=1;tr|V6TLH9	6	2	2	2	3	72.3	661	13.343	20406000	49	416450
A0A644F929	A0A644F929	Ankyrin repeat protein 1	GL50803_004767	tr|A0A644F929|A0A644F929_GIAIC Ankyrin repeat protein 1 OS=Giardia intestinalis (strain ATCC 50803 / WB clone C6) OX=184922 GN=GL50803_004767 PE=4 SV=1	1	1	1	1	3.5	31.094	287	8.5133	0	16	0
A8BH09;V6TGP8;E1EX53;C6LYY8;A0A132NR49;V6TUQ7	A8BH09;V6TGP8;E1EX53	Translation initiation inhibitor	GL50803_00480;DHA2_480	tr|A8BH09|A8BH09_GIAIC Translation initiation inhibitor OS=Giardia intestinalis (strain ATCC 50803 / WB clone C6) OX=184922 GN=GL50803_00480 PE=3 SV=1;tr|V6TGP8|V6TGP8_GIAIN Translation initiation inhibitor OS=Giardia intestinalis OX=5741 GN=DHA2_480 PE=3	6	4	4	4	34.2	12.893	120	42.006	116390000	10	4267500
A8BR38;E1F3F0	A8BR38;E1F3F0	Uncharacterized protein	GL50803_004820;GLP15_2770	tr|A8BR38|A8BR38_GIAIC Uncharacterized protein OS=Giardia intestinalis (strain ATCC 50803 / WB clone C6) OX=184922 GN=GL50803_004820 PE=4 SV=1;tr|E1F3F0|E1F3F0_GIAIA Uncharacterized protein OS=Giardia intestinalis (strain P15) OX=658858 GN=GLP15_2770 PE=4	2	2	2	2	12.4	17.869	161	11.987	41941000	10	4194100
A8BEB2;V6TF03;E1F7P9	A8BEB2;V6TF03;E1F7P9	peptide-methionine (S)-S-oxide reductase	GL50803_004946;	tr|A8BEB2|A8BEB2_GIAIC peptide-methionine (S)-S-oxide reductase OS=Giardia intestinalis (strain ATCC 50803 / WB clone C6) OX=184922 GN=GL50803_004946 PE=3 SV=1;tr|V6TF03|V6TF03_GIAIN peptide-methionine (S)-S-oxide reductase OS=Giardia intestinalis OX=5741	3	3	3	3	20.8	22.711	207	18.909	20833000	12	709110
A8BBN0;V6TGZ3;A0A132NSF7;V6TTN7;C6LP32;E1F5U7	A8BBN0;V6TGZ3	Nucleolar protein NOP5;Putative snoRNA binding domain protein	GL50803_005359;DHA2_5359	tr|A8BBN0|A8BBN0_GIAIC Nucleolar protein NOP5 OS=Giardia intestinalis (strain ATCC 50803 / WB clone C6) OX=184922 GN=GL50803_005359 PE=3 SV=1;tr|V6TGZ3|V6TGZ3_GIAIN Putative snoRNA binding domain protein OS=Giardia intestinalis OX=5741 GN=DHA2_5359 PE=3 SV	6	9	9	9	16.8	69.051	613	65.124	213190000	38	5610400
A8BJT5;V6TDE8;E1F2L3	A8BJT5;V6TDE8;E1F2L3	Tubulin specific chaperone B;Tubulin folding cofactor B;	GL50803_005374;DHA2_5374;	tr|A8BJT5|A8BJT5_GIAIC Tubulin specific chaperone B OS=Giardia intestinalis (strain ATCC 50803 / WB clone C6) OX=184922 GN=GL50803_005374 PE=3 SV=1;tr|V6TDE8|V6TDE8_GIAIN Tubulin folding cofactor B OS=Giardia intestinalis OX=5741 GN=DHA2_5374 PE=3 SV=1;tr|	3	2	2	2	11.7	26.746	239	21.414	30869000	18	1714900
A0A644F045;V6TFM3;A8BVR8	A0A644F045;V6TFM3;A8BVR8	Nascent polypeptide-associated complex subunit beta;NAC-A/B domain-containing protein	GL50803_005604;	tr|A0A644F045|A0A644F045_GIAIC Nascent polypeptide-associated complex subunit beta OS=Giardia intestinalis (strain ATCC 50803 / WB clone C6) OX=184922 GN=GL50803_005604 PE=3 SV=1;tr|V6TFM3|V6TFM3_GIAIN NAC-A/B domain-containing protein OS=Giardia intestina	3	2	2	2	13.7	14.425	131	11.146	57365000	6	9560800
A0A644EZZ4;V6THV5;A8BXC9;C6LW22;V6TY75;A0A132NUY8;E1F5G4	A0A644EZZ4;V6THV5;A8BXC9;C6LW22;V6TY75;A0A132NUY8;E1F5G4	methionine adenosyltransferase	GL50803_005659;	tr|A0A644EZZ4|A0A644EZZ4_GIAIC methionine adenosyltransferase OS=Giardia intestinalis (strain ATCC 50803 / WB clone C6) OX=184922 GN=GL50803_005659 PE=3 SV=1;tr|V6THV5|V6THV5_GIAIN methionine adenosyltransferase OS=Giardia intestinalis OX=5741 GN=DHA2_5659	7	7	7	7	19.4	48.346	432	42.596	142120000	31	3336400
A0A644F713;V6TK97;E1F3N3;A8BR91;A0A132NMY8;C6LSE5;V6U480	A0A644F713;V6TK97;E1F3N3;A8BR91;A0A132NMY8	Sec61 alpha family protein;Sec61 alpha subunit;	GL50803_005744;DHA2_5744;	tr|A0A644F713|A0A644F713_GIAIC Sec61 alpha family protein OS=Giardia intestinalis (strain ATCC 50803 / WB clone C6) OX=184922 GN=GL50803_005744 PE=3 SV=1;tr|V6TK97|V6TK97_GIAIN Sec61 alpha subunit OS=Giardia intestinalis OX=5741 GN=DHA2_5744 PE=3 SV=1;tr|E	7	3	3	3	7.2	51.962	472	22.746	86273000	22	3921500
A0A644F1D4;V6TKL6;A8BGF6;E1EY62;V6U243;C6LQ02;A0A132NZS5	A0A644F1D4;V6TKL6;A8BGF6	Lipid binding protein;Putative lipid binding protein, start domain	GL50803_005800;	tr|A0A644F1D4|A0A644F1D4_GIAIC Lipid binding protein OS=Giardia intestinalis (strain ATCC 50803 / WB clone C6) OX=184922 GN=GL50803_005800 PE=4 SV=1;tr|V6TKL6|V6TKL6_GIAIN Putative lipid binding protein, start domain OS=Giardia intestinalis OX=5741 GN=DHA2	7	6	6	6	21.8	28.963	262	36.441	672610000	14	37071000
A8BKU5;V6TJ37;E1EWY1	A8BKU5;V6TJ37;E1EWY1	Uncharacterized protein;	GL50803_005890;DHA2_5890;	tr|A8BKU5|A8BKU5_GIAIC Uncharacterized protein OS=Giardia intestinalis (strain ATCC 50803 / WB clone C6) OX=184922 GN=GL50803_005890 PE=4 SV=1;tr|V6TJ37|V6TJ37_GIAIN Uncharacterized protein OS=Giardia intestinalis OX=5741 GN=DHA2_5890 PE=4 SV=1;tr|E1EWY1|E	3	3	3	3	30.2	12.035	106	21.417	29674000	11	2528500
A8BKJ8;V6TN35;E1EWS6;C6M028;V6TVM7;A0A132P003	A8BKJ8;V6TN35;E1EWS6	Polyadenylate-binding protein;Putative RNA binding or ribonucleoprotein domain protein	GL50803_005942;	tr|A8BKJ8|A8BKJ8_GIAIC Polyadenylate-binding protein OS=Giardia intestinalis (strain ATCC 50803 / WB clone C6) OX=184922 GN=GL50803_005942 PE=4 SV=1;tr|V6TN35|V6TN35_GIAIN Putative RNA binding or ribonucleoprotein domain protein OS=Giardia intestinalis OX=	6	13	13	13	30.3	50.023	442	119.68	1171400000	24	43522000
A0A644F843;V6TTY0;A0A132NS41	A0A644F843;V6TTY0;A0A132NS41	40S ribosomal protein S30;Major surface-labeled trophozoite antigen	GL50803_0060147;	tr|A0A644F843|A0A644F843_GIAIC 40S ribosomal protein S30 OS=Giardia intestinalis (strain ATCC 50803 / WB clone C6) OX=184922 GN=GL50803_0060147 PE=1 SV=1;tr|V6TTY0|V6TTY0_GIAIN Major surface-labeled trophozoite antigen OS=Giardia intestinalis OX=5741 GN=GS	3	3	3	3	44.9	7.9112	69	33.016	223220000	3	69349000
A0A644F964;V6TE85;V6TU50;A0A132NP83;E1F4Z9	A0A644F964;V6TE85;V6TU50;A0A132NP83	Ribosomal protein S19e;SSU ribosomal protein S19E (Fragment)	GL50803_0060211;	tr|A0A644F964|A0A644F964_GIAIC Ribosomal protein S19e OS=Giardia intestinalis (strain ATCC 50803 / WB clone C6) OX=184922 GN=GL50803_0060211 PE=1 SV=1;tr|V6TE85|V6TE85_GIAIN SSU ribosomal protein S19E (Fragment) OS=Giardia intestinalis OX=5741 GN=DHA2_1525	5	5	5	5	38.8	15.435	139	76.681	432590000	12	15761000
A0A644F4A6;V6TH85	A0A644F4A6;V6TH85	Non-specific serine/threonine protein kinase	GL50803_0060562;	tr|A0A644F4A6|A0A644F4A6_GIAIC Non-specific serine/threonine protein kinase OS=Giardia intestinalis (strain ATCC 50803 / WB clone C6) OX=184922 GN=GL50803_0060562 PE=4 SV=1;tr|V6TH85|V6TH85_GIAIN Non-specific serine/threonine protein kinase OS=Giardia inte	2	4	4	4	2	234.24	2109	25.319	22542000	122	184770
A0A644F5H6;E1F5N6;V6TCI5	A0A644F5H6;E1F5N6;V6TCI5	Peptidase M60 domain-containing protein;Uncharacterized protein	GL50803_0060647;	tr|A0A644F5H6|A0A644F5H6_GIAIC Peptidase M60 domain-containing protein OS=Giardia intestinalis (strain ATCC 50803 / WB clone C6) OX=184922 GN=GL50803_0060647 PE=4 SV=1;tr|E1F5N6|E1F5N6_GIAIA Uncharacterized protein OS=Giardia intestinalis (strain P15) OX=6	3	2	2	2	1.4	171.5	1525	12.788	7034400	80	87929
A0A644F3D5;V6TGF3	A0A644F3D5;V6TGF3	XPG N-terminal domain-containing protein	GL50803_0061105;	tr|A0A644F3D5|A0A644F3D5_GIAIC XPG N-terminal domain-containing protein OS=Giardia intestinalis (strain ATCC 50803 / WB clone C6) OX=184922 GN=GL50803_0061105 PE=3 SV=1;tr|V6TGF3|V6TGF3_GIAIN XPG N-terminal domain-containing protein OS=Giardia intestinalis	2	2	2	2	2.5	94.039	829	13.486	34619000	46	752580
A8BLE4	A8BLE4	Uncharacterized protein	GL50803_006120	tr|A8BLE4|A8BLE4_GIAIC Uncharacterized protein OS=Giardia intestinalis (strain ATCC 50803 / WB clone C6) OX=184922 GN=GL50803_006120 PE=4 SV=1	1	2	2	2	6.4	41.556	373	26.984	1922400	24	80102
A0A644F2A0;V6TG56;A8BZV6	A0A644F2A0;V6TG56;A8BZV6	Ankyrin repeat protein 1;Ankyrin repeat protein;	GL50803_0061420;DHA2_150701;	tr|A0A644F2A0|A0A644F2A0_GIAIC Ankyrin repeat protein 1 OS=Giardia intestinalis (strain ATCC 50803 / WB clone C6) OX=184922 GN=GL50803_0061420 PE=4 SV=1;tr|V6TG56|V6TG56_GIAIN Ankyrin repeat protein OS=Giardia intestinalis OX=5741 GN=DHA2_150701 PE=4 SV=1;	3	8	8	7	14.7	67.178	612	64.787	155170000	40	2584700
A0A644EY12;E1EW53;V6TJK7	A0A644EY12;E1EW53;V6TJK7	Superoxide reductase (Desulfoferredoxin);	GL50803_0061550;	tr|A0A644EY12|A0A644EY12_GIAIC Superoxide reductase (Desulfoferredoxin) OS=Giardia intestinalis (strain ATCC 50803 / WB clone C6) OX=184922 GN=GL50803_0061550 PE=4 SV=1;tr|E1EW53|E1EW53_GIAIA Desulfoferrodoxin ferrous iron-binding domain-containing protein	3	2	2	2	19.8	12.53	111	16.031	381540000	9	34482000
A0A644EY11;V6T8N0	A0A644EY11;V6T8N0	Ankyrin repeat protein 3;Putative ankyrin repeat protein	GL50803_0061564;DHA2_153327	tr|A0A644EY11|A0A644EY11_GIAIC Ankyrin repeat protein 3 OS=Giardia intestinalis (strain ATCC 50803 / WB clone C6) OX=184922 GN=GL50803_0061564 PE=4 SV=1;tr|V6T8N0|V6T8N0_GIAIN Putative ankyrin repeat protein OS=Giardia intestinalis OX=5741 GN=DHA2_153327 P	2	4	4	4	3.1	205.26	1832	23.337	18900000	127	148820
A8B460;E1F1P8;V6TEF2	A8B460;E1F1P8;V6TEF2	Uncharacterized protein	GL50803_006448;GLP15_4710	tr|A8B460|A8B460_GIAIC Uncharacterized protein OS=Giardia intestinalis (strain ATCC 50803 / WB clone C6) OX=184922 GN=GL50803_006448 PE=4 SV=1;tr|E1F1P8|E1F1P8_GIAIA Uncharacterized protein OS=Giardia intestinalis (strain P15) OX=658858 GN=GLP15_4710 PE=4	3	2	2	2	8.1	26.677	234	17.209	21916000	19	1153500
A8B467;V6TJZ2;E1F1Q1;V6U8M0;C6LWU8;A0A132P0A8	A8B467;V6TJZ2	Coiled-coil protein	GL50803_006464;DHA2_154457	tr|A8B467|A8B467_GIAIC Coiled-coil protein OS=Giardia intestinalis (strain ATCC 50803 / WB clone C6) OX=184922 GN=GL50803_006464 PE=4 SV=1;tr|V6TJZ2|V6TJZ2_GIAIN Coiled-coil protein OS=Giardia intestinalis OX=5741 GN=DHA2_154457 PE=4 SV=1	6	30	30	30	30.5	141.57	1261	280.62	701430000	80	6604600
A8BBK6;V6TBG2;E1F5T8	A8BBK6;V6TBG2;E1F5T8	Nuclear transport factor 2;	GL50803_006724;DHA2_6724;	tr|A8BBK6|A8BBK6_GIAIC Nuclear transport factor 2 OS=Giardia intestinalis (strain ATCC 50803 / WB clone C6) OX=184922 GN=GL50803_006724 PE=4 SV=1;tr|V6TBG2|V6TBG2_GIAIN Nuclear transport factor 2 OS=Giardia intestinalis OX=5741 GN=DHA2_6724 PE=4 SV=1;tr|E1	3	2	2	2	23	13.447	122	51.671	245980000	4	61494000
A0A644F3A6;V6TIF4;A8B373;E1F096;C6LP02;V6U903;A0A132NYE5	A0A644F3A6;V6TIF4;A8B373;E1F096	Rhodanese-like protein;Rhodanese family protein;	GL50803_006752;DHA2_6752;	tr|A0A644F3A6|A0A644F3A6_GIAIC Rhodanese-like protein OS=Giardia intestinalis (strain ATCC 50803 / WB clone C6) OX=184922 GN=GL50803_006752 PE=4 SV=1;tr|V6TIF4|V6TIF4_GIAIN Rhodanese family protein OS=Giardia intestinalis OX=5741 GN=DHA2_6752 PE=4 SV=1;tr|	7	4	4	4	44.5	12.977	119	29.576	413050000	7	39142000
A8BD81;V6T8P7;V6U626;E1F5C2;C6LQA4;A0A132NQ57	A8BD81;V6T8P7;V6U626;E1F5C2;C6LQA4;A0A132NQ57	Tctex-1 family protein;	GL50803_006812;DHA2_6812;	tr|A8BD81|A8BD81_GIAIC Tctex-1 family protein OS=Giardia intestinalis (strain ATCC 50803 / WB clone C6) OX=184922 GN=GL50803_006812 PE=4 SV=1;tr|V6T8P7|V6T8P7_GIAIN Tctex-1 family protein OS=Giardia intestinalis OX=5741 GN=DHA2_6812 PE=4 SV=1;tr|V6U626|V6U	6	2	2	2	28	14.185	125	17.133	7400200	6	1233400
A8BCS0;V6TJK0;E1F6L2;C6LUA3;V6TQA5;A0A132NMR3	A8BCS0;V6TJK0;E1F6L2;C6LUA3;V6TQA5;A0A132NMR3	Prefoldin subunit 3;	GL50803_007030;DHA2_7030;	tr|A8BCS0|A8BCS0_GIAIC Prefoldin subunit 3 OS=Giardia intestinalis (strain ATCC 50803 / WB clone C6) OX=184922 GN=GL50803_007030 PE=3 SV=1;tr|V6TJK0|V6TJK0_GIAIN Prefoldin subunit 3 OS=Giardia intestinalis OX=5741 GN=DHA2_7030 PE=3 SV=1;tr|E1F6L2|E1F6L2_GI	6	3	3	3	16.7	21.859	192	21.652	61381000	15	4092100
A8BCS1;V6THN0;E1F6L3;A0A132NMR9;C6LUA4;V6TV69	A8BCS1;V6THN0	Spindle pole protein;Putative BRO1-like domain protein	GL50803_007031;DHA2_152880	tr|A8BCS1|A8BCS1_GIAIC Spindle pole protein OS=Giardia intestinalis (strain ATCC 50803 / WB clone C6) OX=184922 GN=GL50803_007031 PE=4 SV=1;tr|V6THN0|V6THN0_GIAIN Putative BRO1-like domain protein OS=Giardia intestinalis OX=5741 GN=DHA2_152880 PE=4 SV=1	6	11	11	11	14.6	109.26	995	100.43	160780000	61	2359600
A8BRQ2;V6TI30;E1F3X5;C6LYE6;V6TYV5;A0A132NT26	A8BRQ2;V6TI30	Glutamate synthase;Glutamate synthase [nadph] small chain	GL50803_007195;DHA2_7195	tr|A8BRQ2|A8BRQ2_GIAIC Glutamate synthase OS=Giardia intestinalis (strain ATCC 50803 / WB clone C6) OX=184922 GN=GL50803_007195 PE=4 SV=1;tr|V6TI30|V6TI30_GIAIN Glutamate synthase [nadph] small chain OS=Giardia intestinalis OX=5741 GN=DHA2_7195 PE=4 SV=1	6	22	22	22	29.9	98.32	910	219.06	1324300000	50	12918000
A8BBV4;V6TBP5;E1F615	A8BBV4;V6TBP5;E1F615	RNA recognition motif family protein;RRM domain-containing protein	GL50803_007204;DHA2_152280	tr|A8BBV4|A8BBV4_GIAIC RNA recognition motif family protein OS=Giardia intestinalis (strain ATCC 50803 / WB clone C6) OX=184922 GN=GL50803_007204 PE=4 SV=1;tr|V6TBP5|V6TBP5_GIAIN RRM domain-containing protein OS=Giardia intestinalis OX=5741 GN=DHA2_152280	3	4	4	4	24.5	18.593	159	28.119	721620000	12	60135000
A8B772;E1EXG0;V6TU72;V6TIX3;C6LPP5;A0A132NSY2	A8B772;E1EXG0;V6TU72;V6TIX3;C6LPP5;A0A132NSY2	Reticulon-like protein	GL50803_007244;GLP15_414	tr|A8B772|A8B772_GIAIC Reticulon-like protein OS=Giardia intestinalis (strain ATCC 50803 / WB clone C6) OX=184922 GN=GL50803_007244 PE=4 SV=1;tr|E1EXG0|E1EXG0_GIAIA Reticulon-like protein OS=Giardia intestinalis (strain P15) OX=658858 GN=GLP15_414 PE=4 SV=	6	3	3	3	17.2	21.178	192	36.472	434380000	8	30836000
A8BGX6;V6TGN9;E1EX43;V6TUP8;C6LYX8;A0A132NR43	A8BGX6;V6TGN9;E1EX43	Aldose reductase;	GL50803_007260;DHA2_7260;	tr|A8BGX6|A8BGX6_GIAIC Aldose reductase OS=Giardia intestinalis (strain ATCC 50803 / WB clone C6) OX=184922 GN=GL50803_007260 PE=1 SV=1;tr|V6TGN9|V6TGN9_GIAIN Aldose reductase OS=Giardia intestinalis OX=5741 GN=DHA2_7260 PE=4 SV=1;tr|E1EX43|E1EX43_GIAIA Al	6	10	10	10	31.6	35.465	313	81.612	1155300000	22	31036000
A8B3N5;V6TBL4;V6TQB8;V6TUZ3;A0A132NP63;V6TTJ3;C6LW32;A0A132NYP3	A8B3N5;V6TBL4	Ankyrin repeat protein 1;Ankyrin repeat protein	GL50803_007268;DHA2_7268	tr|A8B3N5|A8B3N5_GIAIC Ankyrin repeat protein 1 OS=Giardia intestinalis (strain ATCC 50803 / WB clone C6) OX=184922 GN=GL50803_007268 PE=4 SV=1;tr|V6TBL4|V6TBL4_GIAIN Ankyrin repeat protein OS=Giardia intestinalis OX=5741 GN=DHA2_7268 PE=4 SV=1	8	6	6	6	6.7	125.84	1156	37.84	62629000	69	254470
A8BAM0;V6T956;A8BF96;V6TD36;E1F9N3	A8BAM0;V6T956	Small glutamine-rich tetratricopeptide repeat-containing protein;Putative TPR repeat family protein	GL50803_007287;	tr|A8BAM0|A8BAM0_GIAIC Small glutamine-rich tetratricopeptide repeat-containing protein OS=Giardia intestinalis (strain ATCC 50803 / WB clone C6) OX=184922 GN=GL50803_007287 PE=4 SV=1;tr|V6T956|V6T956_GIAIN Putative TPR repeat family protein OS=Giardia int	5	6	6	6	28.3	31.603	293	64.474	273420000	19	11678000
A0A644F1P3;A8B926;V6T980;E1EYL7;V6U3N1;C6LSS4;A0A132NR44	A0A644F1P3;A8B926;V6T980;E1EYL7	Uncharacterized protein	GL50803_007350;	tr|A0A644F1P3|A0A644F1P3_GIAIC Uncharacterized protein OS=Giardia intestinalis (strain ATCC 50803 / WB clone C6) OX=184922 GN=GL50803_007350 PE=4 SV=1;tr|A8B926|A8B926_GIAIC Uncharacterized protein OS=Giardia intestinalis (strain ATCC 50803 / WB clone C6)	7	5	5	5	3.7	173.05	1525	41.119	40510000	78	367820
A8BC91;V6TKC6;E1EW88;A0A132NXN2;C6LXH8;V6TZE4	A8BC91;V6TKC6;E1EW88	Ankyrin repeat protein 1;Ankyrin repeat protein (Fragment)	GL50803_007375;DHA2_150908	tr|A8BC91|A8BC91_GIAIC Ankyrin repeat protein 1 OS=Giardia intestinalis (strain ATCC 50803 / WB clone C6) OX=184922 GN=GL50803_007375 PE=4 SV=1;tr|V6TKC6|V6TKC6_GIAIN Ankyrin repeat protein (Fragment) OS=Giardia intestinalis OX=5741 GN=DHA2_150908 PE=4 SV=	6	4	4	4	4.9	86.844	794	23.681	122810000	45	2019200
A8BXA7;V6TNL7;V6TXK2;C6LW09;A0A132NVZ7	A8BXA7;V6TNL7	Uncharacterized protein	GL50803_007422;DHA2_150656	tr|A8BXA7|A8BXA7_GIAIC Uncharacterized protein OS=Giardia intestinalis (strain ATCC 50803 / WB clone C6) OX=184922 GN=GL50803_007422 PE=4 SV=1;tr|V6TNL7|V6TNL7_GIAIN Uncharacterized protein OS=Giardia intestinalis OX=5741 GN=DHA2_150656 PE=4 SV=1	5	4	4	4	6.1	69.313	622	25.969	26777000	35	765060
A8BR17;V6T9L7;E1EZ93	A8BR17;V6T9L7;E1EZ93	D123 family protein;	GL50803_007593;DHA2_7593;	tr|A8BR17|A8BR17_GIAIC D123 family protein OS=Giardia intestinalis (strain ATCC 50803 / WB clone C6) OX=184922 GN=GL50803_007593 PE=3 SV=1;tr|V6T9L7|V6T9L7_GIAIN D123 family protein OS=Giardia intestinalis OX=5741 GN=DHA2_7593 PE=3 SV=1;tr|E1EZ93|E1EZ93_GI	3	3	3	3	11.9	34.512	303	24.815	25044000	13	1082900
A8BSR3	A8BSR3	26S proteasome non-ATPase regulatory subunit 7	GL50803_007896	tr|A8BSR3|A8BSR3_GIAIC 26S proteasome non-ATPase regulatory subunit 7 OS=Giardia intestinalis (strain ATCC 50803 / WB clone C6) OX=184922 GN=GL50803_007896 PE=4 SV=1	1	1	1	1	3.1	31.322	286	6.026	6806100	13	523540
A8B6L5;V6TJ64;E1EVY6	A8B6L5;V6TJ64;E1EVY6	Uncharacterized protein;	GL50803_008049;DHA2_8049;	tr|A8B6L5|A8B6L5_GIAIC Uncharacterized protein OS=Giardia intestinalis (strain ATCC 50803 / WB clone C6) OX=184922 GN=GL50803_008049 PE=3 SV=1;tr|V6TJ64|V6TJ64_GIAIN Uncharacterized protein OS=Giardia intestinalis OX=5741 GN=DHA2_8049 PE=3 SV=1;tr|E1EVY6|E	3	3	3	3	9	55.271	498	20.773	16861000	18	757530
A8BMZ1;V6TCJ5;E1F6S8	A8BMZ1;V6TCJ5;E1F6S8	Ribosomal protein S2;SSU ribosomal protein S5P;	GL50803_008118;DHA2_8118;	tr|A8BMZ1|A8BMZ1_GIAIC Ribosomal protein S2 OS=Giardia intestinalis (strain ATCC 50803 / WB clone C6) OX=184922 GN=GL50803_008118 PE=1 SV=1;tr|V6TCJ5|V6TCJ5_GIAIN SSU ribosomal protein S5P OS=Giardia intestinalis OX=5741 GN=DHA2_8118 PE=3 SV=1;tr|E1F6S8|E1	3	13	13	5	54.1	26.723	242	150.62	2016000000	21	81778000
A0A644F8X8;V6TM56;A8B5X6;C6LZY0;V6U0W2;A0A132P034;E1F9B5	A0A644F8X8;V6TM56;A8B5X6;C6LZY0;V6U0W2;A0A132P034;E1F9B5	inorganic diphosphatase;	GL50803_008163;DHA2_8163;	tr|A0A644F8X8|A0A644F8X8_GIAIC inorganic diphosphatase OS=Giardia intestinalis (strain ATCC 50803 / WB clone C6) OX=184922 GN=GL50803_008163 PE=4 SV=1;tr|V6TM56|V6TM56_GIAIN inorganic diphosphatase OS=Giardia intestinalis OX=5741 GN=DHA2_8163 PE=4 SV=1;tr|	7	6	6	6	11.2	73.748	670	47.767	63793000	32	1981300
A8B6R1;V6TL06	A8B6R1;V6TL06	Ankyrin repeat protein 1;Ankyrin repeat protein	GL50803_008235;DHA2_152379	tr|A8B6R1|A8B6R1_GIAIC Ankyrin repeat protein 1 OS=Giardia intestinalis (strain ATCC 50803 / WB clone C6) OX=184922 GN=GL50803_008235 PE=4 SV=1;tr|V6TL06|V6TL06_GIAIN Ankyrin repeat protein OS=Giardia intestinalis OX=5741 GN=DHA2_152379 PE=4 SV=1	2	3	3	3	13.1	33.648	305	19.255	69978000	23	2723000
A8BRU8;V6TG78;E1EXU5;C6LNR5;V6U306;A0A132NZJ3	A8BRU8;V6TG78;E1EXU5	Acid sphingomyelinase;Acid sphingomyelinase-like phosphodiesterase	GL50803_008360;DHA2_8360	tr|A8BRU8|A8BRU8_GIAIC Acid sphingomyelinase OS=Giardia intestinalis (strain ATCC 50803 / WB clone C6) OX=184922 GN=GL50803_008360 PE=4 SV=1;tr|V6TG78|V6TG78_GIAIN Acid sphingomyelinase-like phosphodiesterase OS=Giardia intestinalis OX=5741 GN=DHA2_8360 PE	6	10	10	10	25.1	49.511	439	84.267	360820000	27	10126000
A0A644F762;V6TG82;A8BRT6;E1EXU0	A0A644F762;V6TG82;A8BRT6;E1EXU0	V-type H-transporting ATPase subunit F;Vacuolar ATP synthase subunit F	GL50803_008367;	tr|A0A644F762|A0A644F762_GIAIC V-type H-transporting ATPase subunit F OS=Giardia intestinalis (strain ATCC 50803 / WB clone C6) OX=184922 GN=GL50803_008367 PE=3 SV=1;tr|V6TG82|V6TG82_GIAIN Vacuolar ATP synthase subunit F OS=Giardia intestinalis OX=5741 GN=	4	2	2	2	22.7	10.28	97	13.741	32523000	7	4646100
A0A644EZQ5;V6TDR0;A8BKW3;E1EWU8;V6TT16;C6LNI8;A0A132NTI2	A0A644EZQ5;V6TDR0;A8BKW3;E1EWU8;V6TT16;C6LNI8;A0A132NTI2	TM nitroreductase;Putative nitroreductase TM1586 domain-containing protein	GL50803_008377;	tr|A0A644EZQ5|A0A644EZQ5_GIAIC TM nitroreductase OS=Giardia intestinalis (strain ATCC 50803 / WB clone C6) OX=184922 GN=GL50803_008377 PE=4 SV=1;tr|V6TDR0|V6TDR0_GIAIN Putative nitroreductase TM1586 domain-containing protein OS=Giardia intestinalis OX=5741	7	2	2	2	8.5	30.896	284	18.195	38516000	12	3209700
A8BS90;V6T9M2;E1F4N2;V6TXS9;C6LWC1;A0A132NS03	A8BS90;V6T9M2;E1F4N2	Aminoacyl-histidine dipeptidase	GL50803_008407;DHA2_8407	tr|A8BS90|A8BS90_GIAIC Aminoacyl-histidine dipeptidase OS=Giardia intestinalis (strain ATCC 50803 / WB clone C6) OX=184922 GN=GL50803_008407 PE=4 SV=1;tr|V6T9M2|V6T9M2_GIAIN Aminoacyl-histidine dipeptidase OS=Giardia intestinalis OX=5741 GN=DHA2_8407 PE=4	6	9	9	9	25.7	55.103	506	96.972	479070000	31	13967000
A8BBB7;E1EY06	A8BBB7;E1EY06	Transitional endoplasmic reticulum ATPase	GL50803_008524;	tr|A8BBB7|A8BBB7_GIAIC Transitional endoplasmic reticulum ATPase OS=Giardia intestinalis (strain ATCC 50803 / WB clone C6) OX=184922 GN=GL50803_008524 PE=3 SV=1;tr|E1EY06|E1EY06_GIAIA Transitional endoplasmic reticulum ATPase OS=Giardia intestinalis (strai	2	3	3	3	8.6	47.142	429	20.453	38985000	18	2165800
A8BKM6;V6TI87;V6TVP1;E1EWU2;A0A132P013;C6LX26	A8BKM6;V6TI87;V6TVP1	Uncharacterized protein;	GL50803_008528;DHA2_8528;	tr|A8BKM6|A8BKM6_GIAIC Uncharacterized protein OS=Giardia intestinalis (strain ATCC 50803 / WB clone C6) OX=184922 GN=GL50803_008528 PE=4 SV=1;tr|V6TI87|V6TI87_GIAIN Uncharacterized protein OS=Giardia intestinalis OX=5741 GN=DHA2_8528 PE=4 SV=1;tr|V6TVP1|V	6	10	10	10	28.6	56.851	528	113.68	334110000	25	11267000
A8BY54;V6TNE6;E1EW61;V6TV66;C6LVQ0;A0A132NVF1	A8BY54;V6TNE6;E1EW61	leucine--tRNA ligase;	GL50803_008621;DHA2_8621;	tr|A8BY54|A8BY54_GIAIC leucine--tRNA ligase OS=Giardia intestinalis (strain ATCC 50803 / WB clone C6) OX=184922 GN=GL50803_008621 PE=1 SV=1;tr|V6TNE6|V6TNE6_GIAIN leucine--tRNA ligase OS=Giardia intestinalis OX=5741 GN=DHA2_8621 PE=3 SV=1;tr|E1EW61|E1EW61_	6	14	14	14	13.3	132.37	1173	146.42	271080000	67	3304800
E2RTR4;Q1H8W8;E1EVJ7	E2RTR4;Q1H8W8;E1EVJ7	Kinase, AGC PKA;Serine/threonine-protein kinase (Fragment);	GL50803_0086444;pkcb;	tr|E2RTR4|E2RTR4_GIAIC Kinase, AGC PKA OS=Giardia intestinalis (strain ATCC 50803 / WB clone C6) OX=184922 GN=GL50803_0086444 PE=4 SV=1;tr|Q1H8W8|Q1H8W8_GIAIN Serine/threonine-protein kinase (Fragment) OS=Giardia intestinalis OX=5741 GN=pkcb PE=2 SV=1;tr|E	3	2	2	2	4.8	46.642	414	14.463	42324000	25	1693000
A0A644F3M5;V6TC64;A8B3P9;E1F0L1	A0A644F3M5;V6TC64;A8B3P9;E1F0L1	Acyl-CoA synthetase;ATP-dependent carboxylate-amine ligase, ATP-grasp domain protein	GL50803_0086511;	tr|A0A644F3M5|A0A644F3M5_GIAIC Acyl-CoA synthetase OS=Giardia intestinalis (strain ATCC 50803 / WB clone C6) OX=184922 GN=GL50803_0086511 PE=4 SV=1;tr|V6TC64|V6TC64_GIAIN ATP-dependent carboxylate-amine ligase, ATP-grasp domain protein OS=Giardia intestina	4	31	31	11	40	99.037	902	323.31	4761500000	53	60800000
A0A644F510;A8BPF2;V6THL3;E1F0V2;C6LS28;V6U090;A0A132P0H6	A0A644F510;A8BPF2;V6THL3;E1F0V2;C6LS28;V6U090;A0A132P0H6	Methionine aminopeptidase 2	GL50803_0086600;	tr|A0A644F510|A0A644F510_GIAIC Methionine aminopeptidase 2 OS=Giardia intestinalis (strain ATCC 50803 / WB clone C6) OX=184922 GN=GL50803_0086600 PE=3 SV=1;tr|A8BPF2|A8BPF2_GIAIC Methionine aminopeptidase 2 OS=Giardia intestinalis (strain ATCC 50803 / WB c	7	6	6	6	20.2	44.147	396	51.525	88770000	21	4120100
A8BEZ0;V6TGV8;V6U1U6;E1F6V3;A0A132NUP5	A8BEZ0;V6TGV8	glutamate--tRNA ligase	GL50803_0086681;DHA2_86681	tr|A8BEZ0|A8BEZ0_GIAIC glutamate--tRNA ligase OS=Giardia intestinalis (strain ATCC 50803 / WB clone C6) OX=184922 GN=GL50803_0086681 PE=3 SV=1;tr|V6TGV8|V6TGV8_GIAIN glutamate--tRNA ligase OS=Giardia intestinalis OX=5741 GN=DHA2_86681 PE=3 SV=1	5	15	15	15	22.1	80.13	702	91.844	286540000	48	3360800
A8BIY8;V6TLX4;E1F0B1	A8BIY8;V6TLX4;E1F0B1	LEK1	GL50803_0086761;DHA2_151201;	tr|A8BIY8|A8BIY8_GIAIC LEK1 OS=Giardia intestinalis (strain ATCC 50803 / WB clone C6) OX=184922 GN=GL50803_0086761 PE=4 SV=1;tr|V6TLX4|V6TLX4_GIAIN LEK1 OS=Giardia intestinalis OX=5741 GN=DHA2_151201 PE=4 SV=1;tr|E1F0B1|E1F0B1_GIAIA LEK1 OS=Giardia intesti	3	2	2	2	2.8	79.063	716	12.72	30399000	43	706950
A8BWM5;V6TH51;E1F2Y9;C6LZT4;A0A132NYY8;V6U3H8	A8BWM5;V6TH51;E1F2Y9;C6LZT4;A0A132NYY8;V6U3H8	glucose-6-phosphate dehydrogenase (NADP(+))	GL50803_008682;	tr|A8BWM5|A8BWM5_GIAIC glucose-6-phosphate dehydrogenase (NADP(+)) OS=Giardia intestinalis (strain ATCC 50803 / WB clone C6) OX=184922 GN=GL50803_008682 PE=4 SV=1;tr|V6TH51|V6TH51_GIAIN glucose-6-phosphate dehydrogenase (NADP(+)) OS=Giardia intestinalis OX	6	9	9	9	13.9	83.075	742	97.023	213120000	46	4632900
A8BJX2;A8BMM4;A0A644F5Z8;V6T957;V6TIR2	A8BJX2;A8BMM4;A0A644F5Z8;V6T957;V6TIR2	Kinase, NEK	GL50803_0086934;GL50803_00101307	tr|A8BJX2|A8BJX2_GIAIC Kinase, NEK OS=Giardia intestinalis (strain ATCC 50803 / WB clone C6) OX=184922 GN=GL50803_0086934 PE=3 SV=1;tr|A8BMM4|A8BMM4_GIAIC Kinase, NEK OS=Giardia intestinalis (strain ATCC 50803 / WB clone C6) OX=184922 GN=GL50803_00101307 P	5	3	3	3	13.6	32.385	308	41.431	54813000	19	679630
A0A644F4I4;V6TK89;A8BAE8	A0A644F4I4;V6TK89;A8BAE8	Acid phosphatase surE;Acid phosphatase;	GL50803_008716;DHA2_150043;	tr|A0A644F4I4|A0A644F4I4_GIAIC Acid phosphatase surE OS=Giardia intestinalis (strain ATCC 50803 / WB clone C6) OX=184922 GN=GL50803_008716 PE=3 SV=1;tr|V6TK89|V6TK89_GIAIN Acid phosphatase OS=Giardia intestinalis OX=5741 GN=DHA2_150043 PE=3 SV=1;tr|A8BAE8|	3	1	1	1	2.8	42.87	391	6.1618	8609600	16	538100
A8BUF3;V6TAA5;E1F6P9;V6TU40;C6LWG6;A0A132NWD9	A8BUF3;V6TAA5;E1F6P9	Actin related protein;	GL50803_008726;DHA2_8726;	tr|A8BUF3|A8BUF3_GIAIC Actin related protein OS=Giardia intestinalis (strain ATCC 50803 / WB clone C6) OX=184922 GN=GL50803_008726 PE=4 SV=1;tr|V6TAA5|V6TAA5_GIAIN Actin related protein OS=Giardia intestinalis OX=5741 GN=DHA2_8726 PE=4 SV=1;tr|E1F6P9|E1F6P	6	13	13	13	14	106.49	968	108.87	218140000	54	3703700
A8B6P4;V6TJR7;E1EVX4	A8B6P4;V6TJR7	Kinase, NEK;Serine/threonine protein kinase	GL50803_0087677;DHA2_87677	tr|A8B6P4|A8B6P4_GIAIC Kinase, NEK OS=Giardia intestinalis (strain ATCC 50803 / WB clone C6) OX=184922 GN=GL50803_0087677 PE=4 SV=1;tr|V6TJR7|V6TJR7_GIAIN Serine/threonine protein kinase OS=Giardia intestinalis OX=5741 GN=DHA2_87677 PE=4 SV=1	3	4	4	4	4.9	133.21	1208	22.812	21584000	74	270350
A8BCE6;V6TJH5;E1EWC1	A8BCE6;V6TJH5	Uncharacterized protein	GL50803_008854;DHA2_8854	tr|A8BCE6|A8BCE6_GIAIC Uncharacterized protein OS=Giardia intestinalis (strain ATCC 50803 / WB clone C6) OX=184922 GN=GL50803_008854 PE=4 SV=1;tr|V6TJH5|V6TJH5_GIAIN Uncharacterized protein OS=Giardia intestinalis OX=5741 GN=DHA2_8854 PE=4 SV=1	3	8	8	8	18.7	70.191	638	86.746	100420000	35	2697100
A8BS64;V6T9Y8;V6TSV6	A8BS64;V6T9Y8	Ankyrin repeat protein 1;Ankyrin repeat protein	GL50803_0088735;DHA2_153237	tr|A8BS64|A8BS64_GIAIC Ankyrin repeat protein 1 OS=Giardia intestinalis (strain ATCC 50803 / WB clone C6) OX=184922 GN=GL50803_0088735 PE=4 SV=1;tr|V6T9Y8|V6T9Y8_GIAIN Ankyrin repeat protein OS=Giardia intestinalis OX=5741 GN=DHA2_153237 PE=4 SV=1	3	3	3	3	5.8	71.12	654	16.426	9748400	35	242630
A8BBT9;V6TBS8;E1F605	A8BBT9;V6TBS8;E1F605	Signal recognition particle subunit SRP68	GL50803_008916;	tr|A8BBT9|A8BBT9_GIAIC Signal recognition particle subunit SRP68 OS=Giardia intestinalis (strain ATCC 50803 / WB clone C6) OX=184922 GN=GL50803_008916 PE=3 SV=1;tr|V6TBS8|V6TBS8_GIAIN Signal recognition particle subunit SRP68 OS=Giardia intestinalis OX=574	3	2	2	2	5.1	67.673	607	11.45	24696000	28	309880
A0A644F3Y1;A8B231;V6TI52	A0A644F3Y1;A8B231;V6TI52	4-alpha-glucanotransferase	GL50803_008978;	tr|A0A644F3Y1|A0A644F3Y1_GIAIC 4-alpha-glucanotransferase OS=Giardia intestinalis (strain ATCC 50803 / WB clone C6) OX=184922 GN=GL50803_008978 PE=3 SV=1;tr|A8B231|A8B231_GIAIC 4-alpha-glucanotransferase OS=Giardia intestinalis (strain ATCC 50803 / WB clon	3	4	4	4	3.9	136.1	1198	49.378	49330000	65	682940
A8B5V3;V6TMY4;E1F9D2	A8B5V3;V6TMY4;E1F9D2	Ankyrin repeat protein 2;Ankyrin repeat protein;	GL50803_0089845;DHA2_151284;	tr|A8B5V3|A8B5V3_GIAIC Ankyrin repeat protein 2 OS=Giardia intestinalis (strain ATCC 50803 / WB clone C6) OX=184922 GN=GL50803_0089845 PE=4 SV=1;tr|V6TMY4|V6TMY4_GIAIN Ankyrin repeat protein OS=Giardia intestinalis OX=5741 GN=DHA2_151284 PE=4 SV=1;tr|E1F9D	3	2	2	2	2.4	100.38	907	11.04	13955000	46	303370
A8BLJ3;V6THQ3;E1F9G8	A8BLJ3;V6THQ3;E1F9G8	Uncharacterized protein;	GL50803_009007;DHA2_152477;	tr|A8BLJ3|A8BLJ3_GIAIC Uncharacterized protein OS=Giardia intestinalis (strain ATCC 50803 / WB clone C6) OX=184922 GN=GL50803_009007 PE=4 SV=1;tr|V6THQ3|V6THQ3_GIAIN Uncharacterized protein OS=Giardia intestinalis OX=5741 GN=DHA2_152477 PE=4 SV=1;tr|E1F9G8	3	2	2	2	1.5	204.67	1832	11.6	9449900	78	121150
A8BLK0;V6TMI6;V6TX55;C6LVB3;E1F9G4;A0A132NN64	A8BLK0;V6TMI6;V6TX55;C6LVB3	glycine--tRNA ligase;	GL50803_009011;DHA2_9011;	tr|A8BLK0|A8BLK0_GIAIC glycine--tRNA ligase OS=Giardia intestinalis (strain ATCC 50803 / WB clone C6) OX=184922 GN=GL50803_009011 PE=3 SV=1;tr|V6TMI6|V6TMI6_GIAIN glycine--tRNA ligase OS=Giardia intestinalis OX=5741 GN=DHA2_9011 PE=3 SV=1;tr|V6TX55|V6TX55_	6	11	11	11	21.4	69.88	621	94.741	245120000	44	3837900
A8BND4;V6TDS4;E1EYV2;E1F875;A8B9M9;V6TJZ7;V6TQX5;C6LUX7;A0A132NMV2;V6TYL4;C6LY83;A0A132NWJ7	A8BND4;V6TDS4	Long chain fatty acid CoA ligase 5;Long-chain-fatty-acid--CoA ligase	GL50803_009062;DHA2_9062	tr|A8BND4|A8BND4_GIAIC Long chain fatty acid CoA ligase 5 OS=Giardia intestinalis (strain ATCC 50803 / WB clone C6) OX=184922 GN=GL50803_009062 PE=4 SV=1;tr|V6TDS4|V6TDS4_GIAIN Long-chain-fatty-acid--CoA ligase OS=Giardia intestinalis OX=5741 GN=DHA2_9062	12	11	11	11	14	94.388	853	103.61	331900000	46	4556200
A8BDI6;V6TE80;E1F3B0	A8BDI6;V6TE80;E1F3B0	Vacuolar protein sorting 22;Uncharacterized protein;	GL50803_0090710;DHA2_90710;	tr|A8BDI6|A8BDI6_GIAIC Vacuolar protein sorting 22 OS=Giardia intestinalis (strain ATCC 50803 / WB clone C6) OX=184922 GN=GL50803_0090710 PE=3 SV=1;tr|V6TE80|V6TE80_GIAIN Uncharacterized protein OS=Giardia intestinalis OX=5741 GN=DHA2_90710 PE=3 SV=1;tr|E1	3	5	5	5	24.3	27.299	239	32.568	131260000	19	3860500
A8BGV6;V6TK44;E1EX38;V6U6Q2;C6LYX4;A0A132NYP6	A8BGV6;V6TK44;E1EX38	Phosphoglycerate kinase;	GL50803_0090872;DHA2_90872;	tr|A8BGV6|A8BGV6_GIAIC Phosphoglycerate kinase OS=Giardia intestinalis (strain ATCC 50803 / WB clone C6) OX=184922 GN=GL50803_0090872 PE=3 SV=1;tr|V6TK44|V6TK44_GIAIN Phosphoglycerate kinase OS=Giardia intestinalis OX=5741 GN=DHA2_90872 PE=3 SV=1;tr|E1EX38	6	19	19	19	57.9	43.601	409	293.88	6021700000	26	170970000
A0A644FBY2;V6T9M5;V6T831;A8BUA7;A8B9I6;A0A644FAP9	A0A644FBY2;V6T9M5;V6T831;A8BUA7;A8B9I6;A0A644FAP9	TatD related DNase;Putative DNase, TatD family protein	GL50803_0091127;DHA2_154358	tr|A0A644FBY2|A0A644FBY2_GIAIC TatD related DNase OS=Giardia intestinalis (strain ATCC 50803 / WB clone C6) OX=184922 GN=GL50803_0091127 PE=4 SV=1;tr|V6T9M5|V6T9M5_GIAIN Putative DNase, TatD family protein OS=Giardia intestinalis OX=5741 GN=DHA2_154358 PE=	6	1	1	1	4.9	30.518	267	9.1201	32018000	18	934580
A0A644FBQ4;Q86QZ6;E2RU55;V6TL42	A0A644FBQ4;Q86QZ6;E2RU55;V6TL42	purine-nucleoside phosphorylase	GL50803_0091348;deoD	tr|A0A644FBQ4|A0A644FBQ4_GIAIC purine-nucleoside phosphorylase OS=Giardia intestinalis (strain ATCC 50803 / WB clone C6) OX=184922 GN=GL50803_0091348 PE=3 SV=1;tr|Q86QZ6|Q86QZ6_GIAIN purine-nucleoside phosphorylase OS=Giardia intestinalis OX=5741 GN=deoD P	4	5	5	5	7	86.219	785	29.773	67512000	49	1360700
A8BXX1;V6TA53;E1F4P6	A8BXX1;V6TA53	Eukaryotic translation initiation factor 2 beta subunit;	GL50803_0091398;	tr|A8BXX1|A8BXX1_GIAIC Eukaryotic translation initiation factor 2 beta subunit OS=Giardia intestinalis (strain ATCC 50803 / WB clone C6) OX=184922 GN=GL50803_0091398 PE=3 SV=1;tr|V6TA53|V6TA53_GIAIN Protein Translation Initiation Factor 2 subunit beta (IF-	3	3	3	3	13	37.168	330	49.897	61092000	23	2656200
A0A644EZH6;A8B767;V6TIM4;E1EXF7;V6TUL7;C6LPP2;A0A132NT29	A0A644EZH6;A8B767;V6TIM4;E1EXF7	26S proteasome regulatory subunit;26S proteasome regulatory subunit, putative	GL50803_0091643;	tr|A0A644EZH6|A0A644EZH6_GIAIC 26S proteasome regulatory subunit OS=Giardia intestinalis (strain ATCC 50803 / WB clone C6) OX=184922 GN=GL50803_0091643 PE=4 SV=1;tr|A8B767|A8B767_GIAIC 26S proteasome regulatory subunit, putative OS=Giardia intestinalis (st	7	5	5	5	4.2	146.56	1339	29.259	32576000	67	486210
A8BEW2;V6TGV0	A8BEW2;V6TGV0	Uncharacterized protein	GL50803_009183;DHA2_150303	tr|A8BEW2|A8BEW2_GIAIC Uncharacterized protein OS=Giardia intestinalis (strain ATCC 50803 / WB clone C6) OX=184922 GN=GL50803_009183 PE=4 SV=1;tr|V6TGV0|V6TGV0_GIAIN Uncharacterized protein OS=Giardia intestinalis OX=5741 GN=DHA2_150303 PE=4 SV=1	2	50	50	38	29.7	213.75	1904	323.31	2460700000	125	15995000
A8B4P0;V6THL7;A8BFA2;V6T7B4;A0A644FAA0;A8BNV2;V6TF14;V6TDC9;V6TJG9;A8B9W1;A0A644EYS0;V6TMW5;A0A644EYK1;V6TZY7;A0A132NQ14;E1F9M1;C6LWI3;E1F8B7	A8B4P0;V6THL7;A8BFA2;V6T7B4;A0A644FAA0;A8BNV2;V6TF14;V6TDC9;V6TJG9;A8B9W1;A0A644EYS0;V6TMW5;A0A644EYK1	Ankyrin repeat protein 2;Ankyrin repeat protein;	GL50803_0092983;DHA2_151939;	tr|A8B4P0|A8B4P0_GIAIC Ankyrin repeat protein 2 OS=Giardia intestinalis (strain ATCC 50803 / WB clone C6) OX=184922 GN=GL50803_0092983 PE=4 SV=1;tr|V6THL7|V6THL7_GIAIN Ankyrin repeat protein OS=Giardia intestinalis OX=5741 GN=DHA2_151939 PE=4 SV=1;tr|A8BFA	18	5	5	5	18.4	30.173	272	44.234	59516000	17	3392700
A8B3J7;V6TKC4;O09435;E1F0H6;V6TWH2;A0A132NYN4	A8B3J7;V6TKC4;O09435;E1F0H6	Aldehyde-alcohol dehydrogenase	GL50803_0093358;DHA2_93358	tr|A8B3J7|A8B3J7_GIAIC Aldehyde-alcohol dehydrogenase OS=Giardia intestinalis (strain ATCC 50803 / WB clone C6) OX=184922 GN=GL50803_0093358 PE=3 SV=1;tr|V6TKC4|V6TKC4_GIAIN Aldehyde-alcohol dehydrogenase OS=Giardia intestinalis OX=5741 GN=DHA2_93358 PE=3	6	35	35	35	43.8	97.133	888	323.31	10578000000	51	175100000
A8BT15;V6TB92;E1F7U8;A0A132NRQ0;V6TXV6;C6LV03	A8BT15;V6TB92;E1F7U8	Glutamine-tRNA synthetase;Glutaminyl-tRNA synthetase;	GL50803_009348;DHA2_9348;	tr|A8BT15|A8BT15_GIAIC Glutamine-tRNA synthetase OS=Giardia intestinalis (strain ATCC 50803 / WB clone C6) OX=184922 GN=GL50803_009348 PE=3 SV=1;tr|V6TB92|V6TB92_GIAIN Glutaminyl-tRNA synthetase OS=Giardia intestinalis OX=5741 GN=DHA2_9348 PE=3 SV=1;tr|E1F	6	10	10	10	14.7	87.601	763	69.115	232810000	51	2881500
A8BT16;V6T9X6;V6TS81;C6LV04;E1F7U9;A0A132NRQ3	A8BT16;V6T9X6	AMMECR1-domain containing protein;Putative cytosolic protein	GL50803_009349;DHA2_9349	tr|A8BT16|A8BT16_GIAIC AMMECR1-domain containing protein OS=Giardia intestinalis (strain ATCC 50803 / WB clone C6) OX=184922 GN=GL50803_009349 PE=4 SV=1;tr|V6T9X6|V6T9X6_GIAIN Putative cytosolic protein OS=Giardia intestinalis OX=5741 GN=DHA2_9349 PE=4 SV=	6	3	3	3	18.3	21.841	197	17.147	36142000	15	1680200
A8BTG2;V6TCU8;E1F9L3;V6U3J4;V6TP19;C6LW78;A0A132NSI4	A8BTG2;V6TCU8	Metalloprotease, insulinase family;Metalloprotease, insulinase family protein	GL50803_0093551;	tr|A8BTG2|A8BTG2_GIAIC Metalloprotease, insulinase family OS=Giardia intestinalis (strain ATCC 50803 / WB clone C6) OX=184922 GN=GL50803_0093551 PE=4 SV=1;tr|V6TCU8|V6TCU8_GIAIN Metalloprotease, insulinase family protein OS=Giardia intestinalis OX=5741 GN=	7	15	15	15	14.6	128.51	1133	115.39	334060000	63	3566300
A0A644EYQ7;A8BKH9;V6TJB0;E1EWS0;C6M035;V6U4F6	A0A644EYQ7;A8BKH9;V6TJB0;E1EWS0	Major capsid protein	GL50803_0094117;	tr|A0A644EYQ7|A0A644EYQ7_GIAIC Major capsid protein OS=Giardia intestinalis (strain ATCC 50803 / WB clone C6) OX=184922 GN=GL50803_0094117 PE=4 SV=1;tr|A8BKH9|A8BKH9_GIAIC Major capsid protein OS=Giardia intestinalis (strain ATCC 50803 / WB clone C6) OX=18	6	9	9	6	4.5	239.44	2180	66.519	99798000	104	434220
A8BAA3;V6TNY0;E1F1D7;V6TW78;C6LSK1;A0A132NNS3	A8BAA3;V6TNY0;E1F1D7	Uncharacterized protein;Uncharacterized protein (Fragment)	GL50803_0094463;DHA2_94463	tr|A8BAA3|A8BAA3_GIAIC Uncharacterized protein OS=Giardia intestinalis (strain ATCC 50803 / WB clone C6) OX=184922 GN=GL50803_0094463 PE=4 SV=1;tr|V6TNY0|V6TNY0_GIAIN Uncharacterized protein (Fragment) OS=Giardia intestinalis OX=5741 GN=DHA2_94463 PE=4 SV=	6	17	17	17	44.8	53.389	480	285.8	1311800000	26	25388000
A0A644F5E3;V6TEY5;E1F2B3;A8B528;V6U0W9;C6LYB0;A0A132NZE4	A0A644F5E3;V6TEY5;E1F2B3;A8B528;V6U0W9;C6LYB0;A0A132NZE4	Vesicle-trafficking protein SEC22b	GL50803_009489;	tr|A0A644F5E3|A0A644F5E3_GIAIC Vesicle-trafficking protein SEC22b OS=Giardia intestinalis (strain ATCC 50803 / WB clone C6) OX=184922 GN=GL50803_009489 PE=3 SV=1;tr|V6TEY5|V6TEY5_GIAIN Vesicle-trafficking protein SEC22b OS=Giardia intestinalis OX=5741 GN=D	7	2	2	2	12.9	22.894	210	15.777	8685800	12	723820
A8BNI9;E1EYX5;V6TCW2;V6U2W8;C6LYK4	A8BNI9;E1EYX5;V6TCW2	Alpha/beta hydrolase family protein;AB hydrolase-1 domain-containing protein	GL50803_009503;	tr|A8BNI9|A8BNI9_GIAIC Alpha/beta hydrolase family protein OS=Giardia intestinalis (strain ATCC 50803 / WB clone C6) OX=184922 GN=GL50803_009503 PE=4 SV=1;tr|E1EYX5|E1EYX5_GIAIA AB hydrolase-1 domain-containing protein OS=Giardia intestinalis (strain P15)	5	4	4	4	16	34.84	307	28.015	72428000	17	3603600
A8BNI1;V6TCW5;E1EYX0	A8BNI1;V6TCW5	Metalloendopeptidase;Zn-dependent peptidase	GL50803_009508;DHA2_9508	tr|A8BNI1|A8BNI1_GIAIC Metalloendopeptidase OS=Giardia intestinalis (strain ATCC 50803 / WB clone C6) OX=184922 GN=GL50803_009508 PE=4 SV=1;tr|V6TCW5|V6TCW5_GIAIN Zn-dependent peptidase OS=Giardia intestinalis OX=5741 GN=DHA2_9508 PE=4 SV=1	3	10	10	10	10.7	131.44	1172	98.77	145340000	62	1371300
A8BNH0;V6TCW8;E1EYW5;V6U2X6;C6LYJ4;A0A132NVP5	A8BNH0;V6TCW8;E1EYW5	Coiled-coil protein;Ankyrin repeat protein;	GL50803_009515;DHA2_153058;	tr|A8BNH0|A8BNH0_GIAIC Coiled-coil protein OS=Giardia intestinalis (strain ATCC 50803 / WB clone C6) OX=184922 GN=GL50803_009515 PE=4 SV=1;tr|V6TCW8|V6TCW8_GIAIN Ankyrin repeat protein OS=Giardia intestinalis OX=5741 GN=DHA2_153058 PE=4 SV=1;tr|E1EYW5|E1EY	6	31	31	31	26.9	150.34	1374	319.65	1105200000	90	9463500
A8B374;V6TGQ1	A8B374;V6TGQ1	Phosphorylase B kinase gamma catalytic chain	GL50803_0095563;	tr|A8B374|A8B374_GIAIC Phosphorylase B kinase gamma catalytic chain OS=Giardia intestinalis (strain ATCC 50803 / WB clone C6) OX=184922 GN=GL50803_0095563 PE=4 SV=1;tr|V6TGQ1|V6TGQ1_GIAIN Phosphorylase B kinase gamma catalytic chain OS=Giardia intestinalis	2	2	2	2	1.6	160.6	1461	11.297	12163000	83	37584
A8BWK0;V6TJ04;E1F2Y4	A8BWK0;V6TJ04	Uncharacterized protein	GL50803_009573;DHA2_151716	tr|A8BWK0|A8BWK0_GIAIC Uncharacterized protein OS=Giardia intestinalis (strain ATCC 50803 / WB clone C6) OX=184922 GN=GL50803_009573 PE=4 SV=1;tr|V6TJ04|V6TJ04_GIAIN Uncharacterized protein OS=Giardia intestinalis OX=5741 GN=DHA2_151716 PE=4 SV=1	3	3	3	3	4.4	87.33	769	37.9	54073000	44	1228900
A8BDQ6	A8BDQ6	Heat shock 70kD protein binding protein	GL50803_009594	tr|A8BDQ6|A8BDQ6_GIAIC Heat shock 70kD protein binding protein OS=Giardia intestinalis (strain ATCC 50803 / WB clone C6) OX=184922 GN=GL50803_009594 PE=4 SV=1	1	1	1	1	4.4	32.362	293	6.16	0	19	0
A0A644F4S5;V6TFW2;E1F1R5;A8B489	A0A644F4S5;V6TFW2;E1F1R5;A8B489	Eukaryotic initiation factor 4E	GL50803_0096264;	tr|A0A644F4S5|A0A644F4S5_GIAIC Eukaryotic initiation factor 4E OS=Giardia intestinalis (strain ATCC 50803 / WB clone C6) OX=184922 GN=GL50803_0096264 PE=4 SV=1;tr|V6TFW2|V6TFW2_GIAIN Eukaryotic initiation factor 4E OS=Giardia intestinalis OX=5741 GN=DHA2_1	4	1	1	1	4.1	30.129	268	7.1552	26623000	19	1401200
A8BVD3;V6T9N8;E1EZ51;V6TY16;C6LPV1;A0A132NRR6	A8BVD3;V6T9N8;E1EZ51;V6TY16;C6LPV1;A0A132NRR6	Transketolase;	GL50803_009704;DHA2_9704;	tr|A8BVD3|A8BVD3_GIAIC Transketolase OS=Giardia intestinalis (strain ATCC 50803 / WB clone C6) OX=184922 GN=GL50803_009704 PE=3 SV=1;tr|V6T9N8|V6T9N8_GIAIN Transketolase OS=Giardia intestinalis OX=5741 GN=DHA2_9704 PE=3 SV=1;tr|E1EZ51|E1EZ51_GIAIA Transket	6	18	18	18	31.7	77.563	719	315.87	1545400000	35	30526000
A8B5M4	A8B5M4	Ras-related protein	GL50803_009718	tr|A8B5M4|A8B5M4_GIAIC Ras-related protein OS=Giardia intestinalis (strain ATCC 50803 / WB clone C6) OX=184922 GN=GL50803_009718 PE=4 SV=1	1	1	1	1	6.3	24.847	223	7.0626	17703000	17	1041400
A8BQV2;V6TE81;E1F504	A8BQV2;V6TE81;E1F504	La ribonucleoprotein;RNA binding protein;	GL50803_009803;DHA2_9803;	tr|A8BQV2|A8BQV2_GIAIC La ribonucleoprotein OS=Giardia intestinalis (strain ATCC 50803 / WB clone C6) OX=184922 GN=GL50803_009803 PE=4 SV=1;tr|V6TE81|V6TE81_GIAIN RNA binding protein OS=Giardia intestinalis OX=5741 GN=DHA2_9803 PE=4 SV=1;tr|E1F504|E1F504_G	3	8	8	8	31.9	39.175	348	98.843	278080000	24	8046300
A0A644F9H9;E3WCX0;V6TBD7;A8BBJ7;Q5KTX3;V6TRP6;C6LU08;A0A132NNY9;E1F5T1;E1F4Z0;A8BQS7;V6TD04;Q5KTX2;C6LU80;V6TWB7;A0A132NU17	A0A644F9H9;E3WCX0;V6TBD7;A8BBJ7;Q5KTX3;V6TRP6;C6LU08;A0A132NNY9;E1F5T1	Heat shock protein 90;	GL50803_0098054;hsp90;	tr|A0A644F9H9|A0A644F9H9_GIAIC Heat shock protein 90 OS=Giardia intestinalis (strain ATCC 50803 / WB clone C6) OX=184922 GN=GL50803_0098054 PE=3 SV=1;tr|E3WCX0|E3WCX0_GIAIN Heat shock protein 90 OS=Giardia intestinalis OX=5741 GN=hsp90 PE=2 SV=1;tr|V6TBD7|	16	34	34	34	43.5	80.771	704	323.31	8536600000	43	136110000
A8BGC6;V6TPD9;V6U711;E1EY50;C6LQ14;A0A132NZT8	A8BGC6;V6TPD9	proteasome endopeptidase complex	GL50803_009824;DHA2_9824	tr|A8BGC6|A8BGC6_GIAIC proteasome endopeptidase complex OS=Giardia intestinalis (strain ATCC 50803 / WB clone C6) OX=184922 GN=GL50803_009824 PE=4 SV=1;tr|V6TPD9|V6TPD9_GIAIN proteasome endopeptidase complex OS=Giardia intestinalis OX=5741 GN=DHA2_9824 PE=	6	3	3	3	15.4	24.113	221	27.33	164640000	9	10354000
A8BL74;V6TAK8;E1EX25	A8BL74;V6TAK8;E1EX25	Uncharacterized protein;	GL50803_009861;DHA2_153686;	tr|A8BL74|A8BL74_GIAIC Uncharacterized protein OS=Giardia intestinalis (strain ATCC 50803 / WB clone C6) OX=184922 GN=GL50803_009861 PE=4 SV=1;tr|V6TAK8|V6TAK8_GIAIN Uncharacterized protein OS=Giardia intestinalis OX=5741 GN=DHA2_153686 PE=4 SV=1;tr|E1EX25	3	20	19	17	43.9	42.712	385	308.07	6043900000	28	169860000
D3KHR5;V6TH31;V6U3F5;C6LZR0;A0A132NYV1;E1F314	D3KHR5;V6TH31	Eukaryotic translation initiation factor eIF2A;	GL50803_009899;	tr|D3KHR5|D3KHR5_GIAIC Eukaryotic translation initiation factor eIF2A OS=Giardia intestinalis (strain ATCC 50803 / WB clone C6) OX=184922 GN=GL50803_009899 PE=4 SV=1;tr|V6TH31|V6TH31_GIAIN Translation initiation factor beta propellor-like domain-containing	6	9	9	9	20.3	59.013	528	71.32	216650000	37	4222700
A8B915;A0A644F1B7;V6T8W1;E1EYL2;V6TY41;C6LSR8;A0A132NQT9	A8B915;A0A644F1B7;V6T8W1;E1EYL2;V6TY41;C6LSR8;A0A132NQT9	Vacuolar protein sorting-associated protein 29	GL50803_103855;	tr|A8B915|A8B915_GIAIC Vacuolar protein sorting-associated protein 29 OS=Giardia intestinalis (strain ATCC 50803 / WB clone C6) OX=184922 GN=GL50803_103855 PE=3 SV=1;tr|A0A644F1B7|A0A644F1B7_GIAIC Vacuolar protein sorting-associated protein 29 OS=Giardia i	7	5	5	5	12.2	48.282	452	37.11	129820000	21	6182000
A8BWT5;A0A644EXP1;V6TNX1;V6TFA3;E1EW04;C6LT03;A0A132NN77	A8BWT5;A0A644EXP1;V6TNX1;V6TFA3;E1EW04;C6LT03;A0A132NN77	Cell motility MEMO family protein	GL50803_112932;	tr|A8BWT5|A8BWT5_GIAIC Cell motility MEMO family protein OS=Giardia intestinalis (strain ATCC 50803 / WB clone C6) OX=184922 GN=GL50803_112932 PE=3 SV=1;tr|A0A644EXP1|A0A644EXP1_GIAIC Cell motility MEMO family protein OS=Giardia intestinalis (strain ATCC 5	7	3	3	3	11.9	31.458	285	37.156	47807000	17	2812200
A8BQ99;A0A644F697;V6TIU1;E1F363	A8BQ99;A0A644F697;V6TIU1	5-3 exoribonuclease 2	GL50803_113365;	tr|A8BQ99|A8BQ99_GIAIC 5-3 exoribonuclease 2 OS=Giardia intestinalis (strain ATCC 50803 / WB clone C6) OX=184922 GN=GL50803_113365 PE=4 SV=1;tr|A0A644F697|A0A644F697_GIAIC 5-3 exoribonuclease 2 OS=Giardia intestinalis (strain ATCC 50803 / WB clone C6)	4	5	5	5	2.7	221.07	1956	30.203	24953000	108	231050
A8BNC0;A0A644F1V6;V6T8J2;V6T7Z8;E1EYU6;A0A132NMZ2;V6TVR8	A8BNC0;A0A644F1V6	Coiled-coil protein	GL50803_113677;	tr|A8BNC0|A8BNC0_GIAIC Coiled-coil protein OS=Giardia intestinalis (strain ATCC 50803 / WB clone C6) OX=184922 GN=GL50803_113677 PE=4 SV=1;tr|A0A644F1V6|A0A644F1V6_GIAIC Coiled-coil protein OS=Giardia intestinalis (strain ATCC 50803 / WB clone C6) OX=18492	7	17	17	17	15	254.97	2275	178.91	239000000	163	1085700
A8B9H5	A8B9H5	Uncharacterized protein	GL50803_12140	tr|A8B9H5|A8B9H5_GIAIC Uncharacterized protein OS=Giardia intestinalis (strain ATCC 50803 / WB clone C6) OX=184922 GN=GL50803_12140 PE=4 SV=1	1	1	1	1	9.4	12.457	117	6.0241	0	8	0
E2RU81;A0A644FBA7;V6TJU0;E1F7F5;V6TSX4;C6LR10;A0A132NQE0	E2RU81;A0A644FBA7;V6TJU0;E1F7F5;V6TSX4;C6LR10;A0A132NQE0	Pyrophosphate--fructose 6-phosphate 1-phosphotransferase;	GL50803_14993;	sp|E2RU81|PFP_GIAIC Pyrophosphate--fructose 6-phosphate 1-phosphotransferase OS=Giardia intestinalis (strain ATCC 50803 / WB clone C6) OX=184922 GN=GL50803_14993 PE=1 SV=1;tr|A0A644FBA7|A0A644FBA7_GIAIC Pyrophosphate--fructose 6-phosphate 1-phosphotransfer	7	15	15	15	33.8	59.963	544	120.48	809640000	32	15850000
A8BS79;A0A644F9A2;V6TAW2;E1F4M6;V6TT92;C6LRK5;A0A132NS09	A8BS79;A0A644F9A2;V6TAW2;E1F4M6;V6TT92;C6LRK5	Small ribosomal subunit protein eS1	GL50803_16265;	sp|A8BS79|RS3A_GIAIC Small ribosomal subunit protein eS1 OS=Giardia intestinalis (strain ATCC 50803 / WB clone C6) OX=184922 GN=GL50803_16265 PE=1 SV=1;tr|A0A644F9A2|A0A644F9A2_GIAIC Small ribosomal subunit protein eS1 OS=Giardia intestinalis (strain ATCC	7	14	14	14	56.5	28.364	248	213.8	2700300000	17	125400000
A8BS29;A0A644F7Y6;V6TA91;E1F4K4;C6LXV4;A0A132NN31;V6U2Z5	A8BS29;A0A644F7Y6;V6TA91;E1F4K4	RNA helicase	GL50803_34684;	tr|A8BS29|A8BS29_GIAIC RNA helicase OS=Giardia intestinalis (strain ATCC 50803 / WB clone C6) OX=184922 GN=GL50803_34684 PE=3 SV=1;tr|A0A644F7Y6|A0A644F7Y6_GIAIC RNA helicase OS=Giardia intestinalis (strain ATCC 50803 / WB clone C6) OX=184922 GN=GL50803_00	7	3	2	2	7.1	50.1	449	12.505	27794000	32	868570
A8BUV8	A8BUV8	Uncharacterized protein	GL50803_39412	tr|A8BUV8|A8BUV8_GIAIC Uncharacterized protein OS=Giardia intestinalis (strain ATCC 50803 / WB clone C6) OX=184922 GN=GL50803_39412 PE=4 SV=1	1	1	1	1	16.4	6.0119	55	-2	9976100	4	2494000
A8BMJ4;A0A644F5X2	A8BMJ4;A0A644F5X2	Protein 21.1;Ankyrin repeat protein 1	GL50803_40016;	tr|A8BMJ4|A8BMJ4_GIAIC Protein 21.1 OS=Giardia intestinalis (strain ATCC 50803 / WB clone C6) OX=184922 GN=GL50803_40016 PE=4 SV=1;tr|A0A644F5X2|A0A644F5X2_GIAIC Ankyrin repeat protein 1 OS=Giardia intestinalis (strain ATCC 50803 / WB clone C6) OX=184922 G	2	1	1	1	2.4	70.594	659	7.9981	1182500	33	35834
Q966W9;E1EWA8;A8BCC2;V6U2K2;C6LU29;V6TJ46;A0A132NYK5	Q966W9;E1EWA8;A8BCC2;V6U2K2;C6LU29;V6TJ46;A0A132NYK5	ADP-ribosylation factor-like protein A (Fragment);ARF3;	GlArfA;GLP15_5178;	tr|Q966W9|Q966W9_GIAIN ADP-ribosylation factor-like protein A (Fragment) OS=Giardia intestinalis OX=5741 GN=GlArfA PE=2 SV=1;tr|E1EWA8|E1EWA8_GIAIA ARF3 OS=Giardia intestinalis (strain P15) OX=658858 GN=GLP15_5178 PE=3 SV=1;tr|A8BCC2|A8BCC2_GIAIC ADP-ribos	7	3	3	3	21.7	17.299	157	22.457	108970000	9	5703300
Q969C7;Q969C9;V6TDW1;A8BN35;E1F934;A0A132NVC7;C6LUV1;Q969B6;V6U2S6;A0A132NZW4;V6THH4;E1EWN1;C6M054;A8BKD1;A8BB91;E1EXY9;A0A132NV68;V6TWL0;C6LU94;V6U0J9	Q969C7;Q969C9;V6TDW1;A8BN35;E1F934;A0A132NVC7;C6LUV1;Q969B6;V6U2S6;A0A132NZW4;V6THH4;E1EWN1;C6M054;A8BKD1;A8BB91;E1EXY9;A0A132NV68;V6TWL0;C6LU94;V6U0J9	Kinesin-like protein (Fragment);	GlKlp3;GlKlp2;	tr|Q969C7|Q969C7_GIAIN Kinesin-like protein (Fragment) OS=Giardia intestinalis OX=5741 GN=GlKlp3 PE=2 SV=1;tr|Q969C9|Q969C9_GIAIN Kinesin-like protein (Fragment) OS=Giardia intestinalis OX=5741 GN=GlKlp2 PE=2 SV=1;tr|V6TDW1|V6TDW1_GIAIN Kinesin-like protei	20	1	1	1	2.1	60.276	529	6.3638	12347000	32	385850
Q969C2;V6TR38;C6LPB6;A0A132NZG8;V6TEW7;E1F257;A8B4Z2	Q969C2;V6TR38;C6LPB6;A0A132NZG8;V6TEW7;E1F257;A8B4Z2	Kinesin-like protein (Fragment);Kinesin-like protein;Kinesin-3	GlKlp6;GSB_6262;	tr|Q969C2|Q969C2_GIAIN Kinesin-like protein (Fragment) OS=Giardia intestinalis OX=5741 GN=GlKlp6 PE=2 SV=1;tr|V6TR38|V6TR38_GIAIN Kinesin-like protein OS=Giardia intestinalis OX=5741 GN=GSB_6262 PE=3 SV=1;tr|C6LPB6|C6LPB6_GIAIB Kinesin-3 OS=Giardia intesti	7	1	1	1	1	109.94	976	6.4802	0	53	0
E1F318	E1F318	Dopey N-terminal domain-containing protein	GLP15_1016	tr|E1F318|E1F318_GIAIA Dopey N-terminal domain-containing protein OS=Giardia intestinalis (strain P15) OX=658858 GN=GLP15_1016 PE=4 SV=1	1	1	1	1	0.5	193.61	1725	5.9083	203770000	74	2753600
E1F312;V6U2W1;C6LZR2;A0A132NYW8;V6TMS3;A8BQ33	E1F312;V6U2W1;C6LZR2;A0A132NYW8;V6TMS3;A8BQ33	Nucleolar protein Nop52;	GLP15_1022;GSB_16658;	tr|E1F312|E1F312_GIAIA Nucleolar protein Nop52 OS=Giardia intestinalis (strain P15) OX=658858 GN=GLP15_1022 PE=3 SV=1;tr|V6U2W1|V6U2W1_GIAIN Nucleolar protein Nop52 OS=Giardia intestinalis OX=5741 GN=GSB_16658 PE=3 SV=1;tr|C6LZR2|C6LZR2_GIAIB Nucleolar pro	6	1	1	1	1.5	62.454	539	6.0755	0	35	0
E1EX06;A8BL39;V6TFQ1;V6TY10;C6LVL7;A0A132NXC4	E1EX06;A8BL39;V6TFQ1;V6TY10;C6LVL7;A0A132NXC4	Eukaryotic initiation factor 4E	GLP15_116;	tr|E1EX06|E1EX06_GIAIA Eukaryotic initiation factor 4E OS=Giardia intestinalis (strain P15) OX=658858 GN=GLP15_116 PE=3 SV=1;tr|A8BL39|A8BL39_GIAIC Eukaryotic initiation factor 4E OS=Giardia intestinalis (strain ATCC 50803 / WB clone C6) OX=184922 GN=GL508	6	2	2	2	9.6	25.059	218	12.263	21592000	14	1542300
E1F885	E1F885	Trichohyalin	GLP15_1320	tr|E1F885|E1F885_GIAIA Trichohyalin OS=Giardia intestinalis (strain P15) OX=658858 GN=GLP15_1320 PE=4 SV=1	1	1	1	1	0.7	156.86	1412	-2	28778000	91	316240
E1EZB4;A0A644F2C9;A8BLG6;V6TIQ2	E1EZB4;A0A644F2C9;A8BLG6;V6TIQ2	Vacuolar ATP synthase subunit G	GLP15_1373;	tr|E1EZB4|E1EZB4_GIAIA Vacuolar ATP synthase subunit G OS=Giardia intestinalis (strain P15) OX=658858 GN=GLP15_1373 PE=3 SV=1;tr|A0A644F2C9|A0A644F2C9_GIAIC Vacuolar ATP synthase subunit G OS=Giardia intestinalis (strain ATCC 50803 / WB clone C6) OX=184922	4	2	2	2	26.4	12.135	106	15.399	56641000	7	4040200
E1F4V5	E1F4V5	14-3-3 protein	GLP15_1412	tr|E1F4V5|E1F4V5_GIAIA 14-3-3 protein OS=Giardia intestinalis (strain P15) OX=658858 GN=GLP15_1412 PE=3 SV=1	1	16	2	2	49.2	27.088	236	12.198	38917000	18	2162100
E1EXI5;A8B7A7;V6TTT9;C6LR49;A0A132NQ87;V6TIK6	E1EXI5;A8B7A7;V6TTT9;C6LR49;A0A132NQ87;V6TIK6	Snf7 family protein;Vacuolar protein sorting 2	GLP15_1563;GL50803_0029327	tr|E1EXI5|E1EXI5_GIAIA Snf7 family protein OS=Giardia intestinalis (strain P15) OX=658858 GN=GLP15_1563 PE=3 SV=1;tr|A8B7A7|A8B7A7_GIAIC Vacuolar protein sorting 2 OS=Giardia intestinalis (strain ATCC 50803 / WB clone C6) OX=184922 GN=GL50803_0029327 PE=3	6	2	2	2	9.5	22.853	200	11.53	14274000	14	1019600
E1EY42	E1EY42	RNA helicase, putative	GLP15_166	tr|E1EY42|E1EY42_GIAIA RNA helicase, putative OS=Giardia intestinalis (strain P15) OX=658858 GN=GLP15_166 PE=4 SV=1	1	1	1	1	1.5	80.062	713	6.1456	5007900	44	113820
E1EW22;C6LYN7;V6TPX5;A0A132NNV5;A8BZD3;V6T8P6	E1EW22;C6LYN7;V6TPX5;A0A132NNV5;A8BZD3;V6T8P6	Ribosomal protein S5;	GLP15_1703;GL50581_3915;	tr|E1EW22|E1EW22_GIAIA Ribosomal protein S5 OS=Giardia intestinalis (strain P15) OX=658858 GN=GLP15_1703 PE=3 SV=1;tr|C6LYN7|C6LYN7_GIAIB Ribosomal protein S5 OS=Giardia intestinalis (strain ATCC 50581 / GS clone H7) OX=598745 GN=GL50581_3915 PE=3 SV=1;tr|	6	10	10	10	50	21.039	190	86.676	850250000	12	62775000
E1F780;A8BEI6;A0A132NM57;V6TBM5;Q8I855;P05304;V6TPQ6;E1F778;V6TYW3;V6THR0;V6TQS5;Q24976;Q24975;Q24974	E1F780;A8BEI6;A0A132NM57;V6TBM5;Q8I855;P05304;V6TPQ6	Tubulin beta chain;	GLP15_1773;GL50803_00101291;	tr|E1F780|E1F780_GIAIA Tubulin beta chain OS=Giardia intestinalis (strain P15) OX=658858 GN=GLP15_1773 PE=3 SV=1;tr|A8BEI6|A8BEI6_GIAIC Tubulin beta chain OS=Giardia intestinalis (strain ATCC 50803 / WB clone C6) OX=184922 GN=GL50803_00101291 PE=3 SV=1;tr|	14	23	23	23	53.7	50.049	447	323.31	8213800000	23	303070000
E1F782	E1F782	Aminoacyl-histidine dipeptidase	GLP15_1774	tr|E1F782|E1F782_GIAIA Aminoacyl-histidine dipeptidase OS=Giardia intestinalis (strain P15) OX=658858 GN=GLP15_1774 PE=4 SV=1	1	13	1	0	28.7	57.172	526	14.695	1975200	32	61724
E1F3A0;A8BDH0;V6TFP3;V6U0Q1;C6LQ46;A0A132NSJ9	E1F3A0;A8BDH0;V6TFP3;V6U0Q1;C6LQ46;A0A132NSJ9	Kinase, NEK;	GLP15_1780;GL50803_009421;	tr|E1F3A0|E1F3A0_GIAIA Kinase, NEK OS=Giardia intestinalis (strain P15) OX=658858 GN=GLP15_1780 PE=3 SV=1;tr|A8BDH0|A8BDH0_GIAIC Kinase, NEK OS=Giardia intestinalis (strain ATCC 50803 / WB clone C6) OX=184922 GN=GL50803_009421 PE=3 SV=1;tr|V6TFP3|V6TFP3_GI	6	4	4	4	9.2	64.581	584	33.533	44762000	38	1118900
E1EW66;A8BY70	E1EW66;A8BY70	Uncharacterized protein;REJ domain-containing protein	GLP15_1812;	tr|E1EW66|E1EW66_GIAIA Uncharacterized protein OS=Giardia intestinalis (strain P15) OX=658858 GN=GLP15_1812 PE=4 SV=1;tr|A8BY70|A8BY70_GIAIC REJ domain-containing protein OS=Giardia intestinalis (strain ATCC 50803 / WB clone C6) OX=184922 GN=GL50803_008627	2	1	1	1	6.2	25.527	242	6.0991	13651000	12	1137600
E1EY93	E1EY93	Uncharacterized protein	GLP15_2122	tr|E1EY93|E1EY93_GIAIA Uncharacterized protein OS=Giardia intestinalis (strain P15) OX=658858 GN=GLP15_2122 PE=4 SV=1	1	1	1	1	2.2	36.174	314	6.0567	0	20	0
E1F6X5	E1F6X5	Major capsid protein	GLP15_2174	tr|E1F6X5|E1F6X5_GIAIA Major capsid protein OS=Giardia intestinalis (strain P15) OX=658858 GN=GLP15_2174 PE=4 SV=1	1	1	1	1	1.3	73.658	674	6.1623	47392000	19	2494300
E1F6U3	E1F6U3	Uncharacterized protein	GLP15_2208	tr|E1F6U3|E1F6U3_GIAIA Uncharacterized protein OS=Giardia intestinalis (strain P15) OX=658858 GN=GLP15_2208 PE=4 SV=1	1	12	1	1	6.4	214.66	1904	-2	28330000	122	232210
E1F2W2;A8BMP3;C6LRU0;A0A132NT04;V6T8S1;V6U1U5	E1F2W2;A8BMP3;C6LRU0;A0A132NT04;V6T8S1;V6U1U5	Ribosomal protein L31B	GLP15_2281;GL50803_0016368	tr|E1F2W2|E1F2W2_GIAIA Ribosomal protein L31B OS=Giardia intestinalis (strain P15) OX=658858 GN=GLP15_2281 PE=3 SV=1;tr|A8BMP3|A8BMP3_GIAIC Ribosomal protein L31B OS=Giardia intestinalis (strain ATCC 50803 / WB clone C6) OX=184922 GN=GL50803_0016368 PE=1 S	6	4	4	4	32.1	12.158	106	29.734	349340000	8	23000000
E1F4Y3;V6TCT5;A8BQR2	E1F4Y3;V6TCT5;A8BQR2	Protein 21.1;Ankyrin repeat protein;	GLP15_2357;DHA2_152539;	tr|E1F4Y3|E1F4Y3_GIAIA Protein 21.1 OS=Giardia intestinalis (strain P15) OX=658858 GN=GLP15_2357 PE=4 SV=1;tr|V6TCT5|V6TCT5_GIAIN Ankyrin repeat protein OS=Giardia intestinalis OX=5741 GN=DHA2_152539 PE=4 SV=1;tr|A8BQR2|A8BQR2_GIAIC Ankyrin repeat protein	3	1	1	1	1.9	86.423	783	6.5207	13475000	44	306260
E1F1K7;V6TS88;V6TES2;C6LT76;A8BZ76;A0A132NQG4	E1F1K7;V6TS88;V6TES2;C6LT76;A8BZ76;A0A132NQG4	mitogen-activated protein kinase kinase;	GLP15_236;GSB_22165;	tr|E1F1K7|E1F1K7_GIAIA mitogen-activated protein kinase kinase OS=Giardia intestinalis (strain P15) OX=658858 GN=GLP15_236 PE=3 SV=1;tr|V6TS88|V6TS88_GIAIN mitogen-activated protein kinase kinase OS=Giardia intestinalis OX=5741 GN=GSB_22165 PE=3 SV=1;tr|V6	6	4	4	4	22.2	38.926	352	26.67	46607000	18	787400
E1F500;A8BQU8;V6TZ17;C6LWF0;A0A132NNX2;V6TCZ5	E1F500;A8BQU8;V6TZ17;C6LWF0;A0A132NNX2;V6TCZ5	Ribosomal protein L44	GLP15_2374;GL50803_009810	tr|E1F500|E1F500_GIAIA Ribosomal protein L44 OS=Giardia intestinalis (strain P15) OX=658858 GN=GLP15_2374 PE=3 SV=1;tr|A8BQU8|A8BQU8_GIAIC Ribosomal protein L44 OS=Giardia intestinalis (strain ATCC 50803 / WB clone C6) OX=184922 GN=GL50803_009810 PE=1 SV=1	6	3	3	3	26.4	12.219	106	38.848	395970000	5	79194000
E1F4N5;C6LWB8;A8BS96;V6TS58;A0A132NS75;V6T9I6	E1F4N5;C6LWB8;A8BS96;V6TS58;A0A132NS75;V6T9I6	Ribosomal protein S23;	GLP15_2435;GL50581_3076;	tr|E1F4N5|E1F4N5_GIAIA Ribosomal protein S23 OS=Giardia intestinalis (strain P15) OX=658858 GN=GLP15_2435 PE=3 SV=1;tr|C6LWB8|C6LWB8_GIAIB Ribosomal protein S23 OS=Giardia intestinalis (strain ATCC 50581 / GS clone H7) OX=598745 GN=GL50581_3076 PE=3 SV=1;t	6	7	7	7	53.1	15.88	143	69.677	833100000	10	75889000
E1EXD9;A8B719	E1EXD9;A8B719	alanine--glyoxylate transaminase	GLP15_2543;	tr|E1EXD9|E1EXD9_GIAIA alanine--glyoxylate transaminase OS=Giardia intestinalis (strain P15) OX=658858 GN=GLP15_2543 PE=3 SV=1;tr|A8B719|A8B719_GIAIC alanine--glyoxylate transaminase OS=Giardia intestinalis (strain ATCC 50803 / WB clone C6) OX=184922 GN=GL	2	1	1	1	3.1	41.817	383	7.7217	17536000	16	1096000
E1EXN2;A8BQI0;A0A132NYU0;V6TCE4;V6U2T3;C6LYT9	E1EXN2;A8BQI0;A0A132NYU0;V6TCE4;V6U2T3;C6LYT9	Axoneme central apparatus protein	GLP15_2563;	tr|E1EXN2|E1EXN2_GIAIA Axoneme central apparatus protein OS=Giardia intestinalis (strain P15) OX=658858 GN=GLP15_2563 PE=4 SV=1;tr|A8BQI0|A8BQI0_GIAIC Axoneme central apparatus protein OS=Giardia intestinalis (strain ATCC 50803 / WB clone C6) OX=184922 GN=	6	8	8	8	19.9	54.241	502	49.34	144540000	28	4994800
E1EXQ1	E1EXQ1	SEC7 domain-containing protein	GLP15_2582	tr|E1EXQ1|E1EXQ1_GIAIA SEC7 domain-containing protein OS=Giardia intestinalis (strain P15) OX=658858 GN=GLP15_2582 PE=4 SV=1	1	1	1	1	0.6	152.53	1364	5.8743	0	72	0
E1F7W3;A8BT38;V6TBA3;C6LS64;A0A132NRT3;V6TTB1	E1F7W3;A8BT38;V6TBA3;C6LS64;A0A132NRT3;V6TTB1	40S ribosomal protein S7	GLP15_2633;GL50803_0014329	tr|E1F7W3|E1F7W3_GIAIA 40S ribosomal protein S7 OS=Giardia intestinalis (strain P15) OX=658858 GN=GLP15_2633 PE=3 SV=1;tr|A8BT38|A8BT38_GIAIC 40S ribosomal protein S7 OS=Giardia intestinalis (strain ATCC 50803 / WB clone C6) OX=184922 GN=GL50803_0014329 PE	6	11	11	11	50	21.752	190	85.734	1977400000	17	116320000
E1F7X2;A0A644FBU1;C6LSE9;A8BT04;V6TQR4;V6TB90;A0A132NPC7	E1F7X2;A0A644FBU1;C6LSE9;A8BT04;V6TQR4;V6TB90;A0A132NPC7	60S ribosomal protein L18a	GLP15_2643;	tr|E1F7X2|E1F7X2_GIAIA 60S ribosomal protein L18a OS=Giardia intestinalis (strain P15) OX=658858 GN=GLP15_2643 PE=3 SV=1;tr|A0A644FBU1|A0A644FBU1_GIAIC 60S ribosomal protein L18a OS=Giardia intestinalis (strain ATCC 50803 / WB clone C6) OX=184922 GN=GL5080	7	9	9	9	51.7	20.464	172	63.072	2048200000	14	126390000
E1F482;V6TD45;A8BU04;C6LSP9;A0A132NX57	E1F482;V6TD45;A8BU04;C6LSP9;A0A132NX57	Kinase, CMGC DYRK;Glucosamine-6-phosphate isomerase / GlcNAc-PI de-N-acetylase family protein	GLP15_2688;	tr|E1F482|E1F482_GIAIA Kinase, CMGC DYRK OS=Giardia intestinalis (strain P15) OX=658858 GN=GLP15_2688 PE=4 SV=1;tr|V6TD45|V6TD45_GIAIN Glucosamine-6-phosphate isomerase / GlcNAc-PI de-N-acetylase family protein OS=Giardia intestinalis OX=5741 GN=DHA2_15180	5	4	4	4	4	136.45	1233	25.256	26434000	66	342080
E1F8V3	E1F8V3	peptidylprolyl isomerase	GLP15_2699	tr|E1F8V3|E1F8V3_GIAIA peptidylprolyl isomerase OS=Giardia intestinalis (strain P15) OX=658858 GN=GLP15_2699 PE=4 SV=1	1	8	1	1	23.7	37.631	338	20.655	143980000	22	6544600
E1EZW7;C6LPK2;A0A132NMX2;V6TR69	E1EZW7;C6LPK2;A0A132NMX2;V6TR69	ornithine carbamoyltransferase	GLP15_2721;	tr|E1EZW7|E1EZW7_GIAIA ornithine carbamoyltransferase OS=Giardia intestinalis (strain P15) OX=658858 GN=GLP15_2721 PE=3 SV=1;tr|C6LPK2|C6LPK2_GIAIB ornithine carbamoyltransferase OS=Giardia intestinalis (strain ATCC 50581 / GS clone H7) OX=598745 GN=GL5058	4	18	1	1	62.1	36.486	327	21.344	46289000	19	205380
E1F0X6;C6LS52;A8BPK8;V6TXQ5;A0A132P0G7;V6TLK0	E1F0X6;C6LS52;A8BPK8;V6TXQ5;A0A132P0G7;V6TLK0	Serine/threonine-protein kinase PLK	GLP15_2759;	tr|E1F0X6|E1F0X6_GIAIA Serine/threonine-protein kinase PLK OS=Giardia intestinalis (strain P15) OX=658858 GN=GLP15_2759 PE=3 SV=1;tr|C6LS52|C6LS52_GIAIB Serine/threonine-protein kinase PLK OS=Giardia intestinalis (strain ATCC 50581 / GS clone H7) OX=598745	6	4	4	4	5.8	77.171	678	24.086	61107000	42	1171500
E1F3F4;A7U7Y3;E2RTU7;A7U7Y2;A7U7Z1;P15518;E2RTU8;A7U7Z0;Q6LBU3;E9M2F5;A0A0F6PNF0;A7U7Y6;D0QZ04;D0QYX4;D0QYX1;C4QUK4;D0QYU5;A0A132NR71;Q8WP87;Q6QDY3;D0QYZ0;C4QUK5;A0A4P2YW58;A0A8G0FGY8;C4TQH3;Q0ZAK6;B2MUP1;Q4JH94;D0QYY9;Q0ZAK7;D0QYU7;D0QYV7;D0QYZ5;D0QYZ6;D0QYW9;D0QYV8;Q4JH78;D0QZ18;D0QZ06;Q2VIU8;D3Y4E2;E9RKB9;D0QYW3;D0QZ16;Q2VIU6;Q2VIU4;A0A6M5FFV8;D0QYZ4;W8R3Q1;Q2VIU5;A0A2K9RFC2;Q2VIU9;A8W291;D0QY…	E1F3F4;A7U7Y3;E2RTU7;A7U7Y2;A7U7Z1;P15518;E2RTU8;A7U7Z0;Q6LBU3;E9M2F5;A0A0F6PNF0;A7U7Y6;D0QZ04;D0QYX4;D0QYX1;C4QUK4;D0QYU5;A0A132NR71;Q8WP87;Q6QDY3;D0QYZ0;C4QUK5;A0A4P2YW58;A0A8G0FGY8;C4TQH3;Q0ZAK6;B2MUP1;Q4JH94;D0QYY9;Q0ZAK7;D0QYU7;D0QYV7;D0QYZ5;D0QYZ6;D0QYW9;D0QYV8;Q4JH78;D0QZ18;D0QZ06;Q2VIU8;D3Y4E2;E9RKB9;D0QYW3;D0QZ16;Q2VIU6;Q2VIU4;A0A6M5FFV8;D0QYZ4;W8R3Q1;Q2VIU5;A0A2K9RFC2;Q2VIU9;A8W291;D0QY…	Beta-giardin	GLP15_2766;bg;	tr|E1F3F4|E1F3F4_GIAIA Beta-giardin OS=Giardia intestinalis (strain P15) OX=658858 GN=GLP15_2766 PE=3 SV=1;tr|A7U7Y3|A7U7Y3_GIAIN Beta-giardin OS=Giardia intestinalis OX=5741 GN=bg PE=3 SV=1;tr|E2RTU7|E2RTU7_GIAIC Beta-giardin OS=Giardia intestinalis (stra	871	23	23	2	58.8	30.876	272	307.41	14369000000	21	643900000
E1EW47	E1EW47	Dipeptidyl peptidase 3	GLP15_288	tr|E1EW47|E1EW47_GIAIA Dipeptidyl peptidase 3 OS=Giardia intestinalis (strain P15) OX=658858 GN=GLP15_288 PE=3 SV=1	1	10	1	1	13.6	78.321	700	6.5626	1039200	43	24167
E1F8Z8;E1F6R0;E1F194	E1F8Z8;E1F6R0;E1F194	C2H2-type domain-containing protein	GLP15_2888;GLP15_2463	tr|E1F8Z8|E1F8Z8_GIAIA C2H2-type domain-containing protein OS=Giardia intestinalis (strain P15) OX=658858 GN=GLP15_2888 PE=4 SV=1;tr|E1F6R0|E1F6R0_GIAIA C2H2-type domain-containing protein OS=Giardia intestinalis (strain P15) OX=658858 GN=GLP15_2463 PE=4 S	3	1	1	1	2.3	39.055	350	-2	49714000	21	2367400
E1F915;A0A644F967;V6T7P4;E1EVJ0;A0A644EY39;V6TMS9;C6LX51;A0A132NMA9	E1F915;A0A644F967;V6T7P4;E1EVJ0;A0A644EY39;V6TMS9;C6LX51;A0A132NMA9	Uncharacterized protein	GLP15_2936;	tr|E1F915|E1F915_GIAIA Uncharacterized protein OS=Giardia intestinalis (strain P15) OX=658858 GN=GLP15_2936 PE=4 SV=1;tr|A0A644F967|A0A644F967_GIAIC Uncharacterized protein OS=Giardia intestinalis (strain ATCC 50803 / WB clone C6) OX=184922 GN=GL50803_0060	8	1	1	1	2.1	52.218	480	6.461	4326300	29	149180
E1EYW2;A0A644F1T3;V6TD54;A8BNG3;C6LYJ1;V6TXD5;A0A132NVN1	E1EYW2;A0A644F1T3;V6TD54;A8BNG3	Chromosome segregation protein SMC;SMC family protein	GLP15_2974;	tr|E1EYW2|E1EYW2_GIAIA Chromosome segregation protein SMC OS=Giardia intestinalis (strain P15) OX=658858 GN=GLP15_2974 PE=4 SV=1;tr|A0A644F1T3|A0A644F1T3_GIAIC SMC family protein OS=Giardia intestinalis (strain ATCC 50803 / WB clone C6) OX=184922 GN=GL5080	7	3	3	3	7	73.871	674	21.536	21446000	40	536150
E1F6L4	E1F6L4	NADH oxidase lateral transfer candidate	GLP15_3050	tr|E1F6L4|E1F6L4_GIAIA NADH oxidase lateral transfer candidate OS=Giardia intestinalis (strain P15) OX=658858 GN=GLP15_3050 PE=3 SV=1	1	18	1	1	42.8	50.276	458	6.026	109930000	26	4228100
E1F9B9;C6LZX2;A0A132P039;A8B5W8	E1F9B9;C6LZX2;A0A132P039;A8B5W8	Uncharacterized protein	GLP15_3316;GL50581_4358	tr|E1F9B9|E1F9B9_GIAIA Uncharacterized protein OS=Giardia intestinalis (strain P15) OX=658858 GN=GLP15_3316 PE=4 SV=1;tr|C6LZX2|C6LZX2_GIAIB Uncharacterized protein OS=Giardia intestinalis (strain ATCC 50581 / GS clone H7) OX=598745 GN=GL50581_4358 PE=4 SV	4	1	1	1	3	40.93	364	6.5214	0	22	0
E1EVX2;A8B6Q2;V6TWD1;C6LU68;A0A132NTI6;V6TK26	E1EVX2;A8B6Q2;V6TWD1;C6LU68;A0A132NTI6;V6TK26	DNA-dependent ATPase, putative;DNA-dependent ATPase	GLP15_3376;GL50803_008228	tr|E1EVX2|E1EVX2_GIAIA DNA-dependent ATPase, putative OS=Giardia intestinalis (strain P15) OX=658858 GN=GLP15_3376 PE=4 SV=1;tr|A8B6Q2|A8B6Q2_GIAIC DNA-dependent ATPase OS=Giardia intestinalis (strain ATCC 50803 / WB clone C6) OX=184922 GN=GL50803_008228 P	6	2	2	2	1.6	145.03	1276	11.378	14965000	73	205000
E1F0Y4;V6TZB1;C6LVV2;V6TEB9;A8BUL3;A0A132NWH1	E1F0Y4;V6TZB1;C6LVV2;V6TEB9;A8BUL3;A0A132NWH1	Eukaryotic translation initiation factor 5B	GLP15_340;GSB_115239	tr|E1F0Y4|E1F0Y4_GIAIA Eukaryotic translation initiation factor 5B OS=Giardia intestinalis (strain P15) OX=658858 GN=GLP15_340 PE=3 SV=1;tr|V6TZB1|V6TZB1_GIAIN Eukaryotic translation initiation factor 5B OS=Giardia intestinalis OX=5741 GN=GSB_115239 PE=3 S	6	1	1	1	1.3	103.56	924	8.1893	10677000	57	187320
E1F3L0;V6TEB6;A8BPW2;V6U2Q5;C6LX98;A0A132NZ74	E1F3L0;V6TEB6;A8BPW2;V6U2Q5;C6LX98;A0A132NZ74	non-specific serine/threonine protein kinase	GLP15_3416;DHA2_12223	tr|E1F3L0|E1F3L0_GIAIA non-specific serine/threonine protein kinase OS=Giardia intestinalis (strain P15) OX=658858 GN=GLP15_3416 PE=4 SV=1;tr|V6TEB6|V6TEB6_GIAIN non-specific serine/threonine protein kinase OS=Giardia intestinalis OX=5741 GN=DHA2_12223 PE=	6	2	2	2	3.3	69.453	641	11.454	25735000	31	530190
E1F0C1;V6TH66;A8B382	E1F0C1;V6TH66;A8B382	Ribosome biogenesis protein BMS1;Preribosomal RNA processing essential GTPase Bms1	GLP15_3450;DHA2_102722	tr|E1F0C1|E1F0C1_GIAIA Ribosome biogenesis protein BMS1 OS=Giardia intestinalis (strain P15) OX=658858 GN=GLP15_3450 PE=4 SV=1;tr|V6TH66|V6TH66_GIAIN Preribosomal RNA processing essential GTPase Bms1 OS=Giardia intestinalis OX=5741 GN=DHA2_102722 PE=4 SV=1	3	1	1	1	1	146	1290	9.1761	0	79	0
E1F7J3;V6TQC0;A8BDY5	E1F7J3;V6TQC0;A8BDY5	ZipA	GLP15_3550;DHA2_16811;	tr|E1F7J3|E1F7J3_GIAIA ZipA OS=Giardia intestinalis (strain P15) OX=658858 GN=GLP15_3550 PE=4 SV=1;tr|V6TQC0|V6TQC0_GIAIN ZipA OS=Giardia intestinalis OX=5741 GN=DHA2_16811 PE=4 SV=1;tr|A8BDY5|A8BDY5_GIAIC ZipA OS=Giardia intestinalis (strain ATCC 50803 /	3	1	1	1	1.6	91.452	827	9.1201	12186000	54	225670
E1F672;V6TLX7;A8B7H3;A0A644F9X9;V6U3V0;C6LZL4;A0A132NXC8;V6TFT4;E1F0Y3;A8BUK9;V6U3W3;A0A132NVD8	E1F672;V6TLX7;A8B7H3;A0A644F9X9;V6U3V0;C6LZL4;A0A132NXC8;V6TFT4;E1F0Y3;A8BUK9;V6U3W3;A0A132NVD8	Dynein heavy chain;	GLP15_3620;DHA2_111950;	tr|E1F672|E1F672_GIAIA Dynein heavy chain OS=Giardia intestinalis (strain P15) OX=658858 GN=GLP15_3620 PE=4 SV=1;tr|V6TLX7|V6TLX7_GIAIN Dynein heavy chain OS=Giardia intestinalis OX=5741 GN=DHA2_111950 PE=4 SV=1;tr|A8B7H3|A8B7H3_GIAIC Dynein heavy chain OS	12	2	2	2	0.6	532.75	4769	10.859	26846000	253	81830
E1F5S6	E1F5S6	Glycerol-3-phosphate dehydrogenase	GLP15_3692	tr|E1F5S6|E1F5S6_GIAIA Glycerol-3-phosphate dehydrogenase OS=Giardia intestinalis (strain P15) OX=658858 GN=GLP15_3692 PE=4 SV=1	1	12	1	1	13.4	120.95	1128	13.408	8960400	67	133740
E1F236;C6LT55;A8B4W2;V6TWG1;A0A132NSU6;V6TJ59	E1F236;C6LT55;A8B4W2;V6TWG1;A0A132NSU6;V6TJ59	Serine/threonine-protein phosphatase	GLP15_3785;	tr|E1F236|E1F236_GIAIA Serine/threonine-protein phosphatase OS=Giardia intestinalis (strain P15) OX=658858 GN=GLP15_3785 PE=3 SV=1;tr|C6LT55|C6LT55_GIAIB Serine/threonine-protein phosphatase OS=Giardia intestinalis (strain ATCC 50581 / GS clone H7) OX=5987	6	6	6	6	23.4	37.133	325	54.379	167040000	18	4790500
E1F1A4;A8BA45;V6TIT9;C6LQW6;A0A132NX22	E1F1A4;A8BA45;V6TIT9;C6LQW6;A0A132NX22	Nucleolar GTPase;	GLP15_3870;GL50803_0016498;	tr|E1F1A4|E1F1A4_GIAIA Nucleolar GTPase OS=Giardia intestinalis (strain P15) OX=658858 GN=GLP15_3870 PE=4 SV=1;tr|A8BA45|A8BA45_GIAIC Nucleolar GTPase OS=Giardia intestinalis (strain ATCC 50803 / WB clone C6) OX=184922 GN=GL50803_0016498 PE=4 SV=1;tr|V6TIT	5	2	2	2	4.8	60.163	541	13.671	12854000	34	378070
E1EXS6	E1EXS6	PAP2 dolichyldiphosphatase, putative	GLP15_389	tr|E1EXS6|E1EXS6_GIAIA PAP2 dolichyldiphosphatase, putative OS=Giardia intestinalis (strain P15) OX=658858 GN=GLP15_389 PE=4 SV=1	1	1	1	1	4.3	21.254	188	6.0061	196800000	6	32800000
E1F2F1;C6LWJ6;A8BJE9;V6TDG4;V6TY59;A0A132NWT6	E1F2F1;C6LWJ6;A8BJE9;V6TDG4;V6TY59;A0A132NWT6	Uncharacterized protein	GLP15_3920;GL50581_3155	tr|E1F2F1|E1F2F1_GIAIA Uncharacterized protein OS=Giardia intestinalis (strain P15) OX=658858 GN=GLP15_3920 PE=4 SV=1;tr|C6LWJ6|C6LWJ6_GIAIB Uncharacterized protein OS=Giardia intestinalis (strain ATCC 50581 / GS clone H7) OX=598745 GN=GL50581_3155 PE=4 SV	6	1	1	1	1	78.579	700	12.43	0	44	0
E1F2I2;A0A644F5K9;V6TC68;A8BJL1;V6TY92;C6LU43;A0A132NWW1	E1F2I2;A0A644F5K9;V6TC68;A8BJL1;V6TY92;C6LU43;A0A132NWW1	Ribosomal protein S27	GLP15_3952;GL50803_0010780	tr|E1F2I2|E1F2I2_GIAIA Ribosomal protein S27 OS=Giardia intestinalis (strain P15) OX=658858 GN=GLP15_3952 PE=3 SV=1;tr|A0A644F5K9|A0A644F5K9_GIAIC Ribosomal protein S27 OS=Giardia intestinalis (strain ATCC 50803 / WB clone C6) OX=184922 GN=GL50803_0010780	7	1	1	1	16	9.1324	81	25.222	0	3	0
E1F6B4;C6LRR7;A8B7R2;V6TLT7;V6U2C5;A0A132NSI5	E1F6B4;C6LRR7;A8B7R2;V6TLT7;V6U2C5;A0A132NSI5	Spindle assembly abnormal protein 6 N-terminal domain-containing protein;	GLP15_4110;	tr|E1F6B4|E1F6B4_GIAIA Spindle assembly abnormal protein 6 N-terminal domain-containing protein OS=Giardia intestinalis (strain P15) OX=658858 GN=GLP15_4110 PE=4 SV=1;tr|C6LRR7|C6LRR7_GIAIB Spindle assembly abnormal protein 6 N-terminal domain-containing p	6	3	3	3	22.8	21.48	189	17.658	60817000	13	2286800
E1F0R6;V6TZC3;C6LTD1;A0A132P0E7	E1F0R6;V6TZC3;C6LTD1;A0A132P0E7	Stress-induced-phosphoprotein 1;Putative TPR repeat family protein;	GLP15_4215;GSB_27310;	tr|E1F0R6|E1F0R6_GIAIA Stress-induced-phosphoprotein 1 OS=Giardia intestinalis (strain P15) OX=658858 GN=GLP15_4215 PE=4 SV=1;tr|V6TZC3|V6TZC3_GIAIN Putative TPR repeat family protein OS=Giardia intestinalis OX=5741 GN=GSB_27310 PE=4 SV=1;tr|C6LTD1|C6LTD1_	4	24	1	1	44.9	65.428	588	8.1093	102170000	44	2322100
E1EY14;A0A644F066;V6TM05;A8BBC9;V6TVW0;C6LTB0;A0A132NV53	E1EY14;A0A644F066;V6TM05;A8BBC9;V6TVW0;C6LTB0;A0A132NV53	Cytosolic Fe-S cluster assembly factor NUBP1 homolog	GLP15_4260;	tr|E1EY14|E1EY14_GIAIA Cytosolic Fe-S cluster assembly factor NUBP1 homolog OS=Giardia intestinalis (strain P15) OX=658858 GN=GLP15_4260 PE=3 SV=1;tr|A0A644F066|A0A644F066_GIAIC Cytosolic Fe-S cluster assembly factor NUBP1 homolog OS=Giardia intestinalis (	7	6	6	6	18.6	34.887	322	43.911	160290000	19	7319100
E1F806;A8B8J3;V6TAT9;V6TPU0;C6LS08;A0A132NND4	E1F806;A8B8J3;V6TAT9;V6TPU0;C6LS08;A0A132NND4	Kinase, CMGC CDK;	GLP15_4478;GL50803_0015397;	tr|E1F806|E1F806_GIAIA Kinase, CMGC CDK OS=Giardia intestinalis (strain P15) OX=658858 GN=GLP15_4478 PE=3 SV=1;tr|A8B8J3|A8B8J3_GIAIC Kinase, CMGC CDK OS=Giardia intestinalis (strain ATCC 50803 / WB clone C6) OX=184922 GN=GL50803_0015397 PE=3 SV=1;tr|V6TAT	6	5	5	5	14.4	38.189	340	30.78	110920000	20	5457000
E1F087;A8B355;V6TGP1;V6U3P1;C6LNZ3;A0A132NYC6	E1F087;A8B355;V6TGP1;V6U3P1;C6LNZ3;A0A132NYC6	Kinase, NEK;	GLP15_450;GL50803_005489;	tr|E1F087|E1F087_GIAIA Kinase, NEK OS=Giardia intestinalis (strain P15) OX=658858 GN=GLP15_450 PE=4 SV=1;tr|A8B355|A8B355_GIAIC Kinase, NEK OS=Giardia intestinalis (strain ATCC 50803 / WB clone C6) OX=184922 GN=GL50803_005489 PE=4 SV=1;tr|V6TGP1|V6TGP1_GIA	6	5	5	5	9.5	61.094	536	40.794	45189000	33	1342600
E1F3C8;A8BR06;V6TAG3;C6LTS8;V6TTQ9;A0A132NRE8	E1F3C8;A8BR06;V6TAG3	Phosphatase;Myotubularin-like protein;	GLP15_4541;GL50803_0013875;	tr|E1F3C8|E1F3C8_GIAIA Phosphatase OS=Giardia intestinalis (strain P15) OX=658858 GN=GLP15_4541 PE=4 SV=1;tr|A8BR06|A8BR06_GIAIC Myotubularin-like protein OS=Giardia intestinalis (strain ATCC 50803 / WB clone C6) OX=184922 GN=GL50803_0013875 PE=4 SV=1;tr|V	6	3	3	3	2.6	114.58	1025	16.986	28848000	52	554770
E1F109	E1F109	Glutamate dehydrogenase	GLP15_4574	tr|E1F109|E1F109_GIAIA Glutamate dehydrogenase OS=Giardia intestinalis (strain P15) OX=658858 GN=GLP15_4574 PE=3 SV=1	1	24	1	1	59.7	49.877	449	238.54	1055500000	33	31983000
E1F1R0	E1F1R0	Chromosome segregation protein SMC	GLP15_4698	tr|E1F1R0|E1F1R0_GIAIA Chromosome segregation protein SMC OS=Giardia intestinalis (strain P15) OX=658858 GN=GLP15_4698 PE=4 SV=1	1	1	1	1	1.1	91.078	816	-2	22343000	53	421560
E1F4F7;V6TER1;A8B5L6;A0A644F8Z4	E1F4F7;V6TER1;A8B5L6;A0A644F8Z4	Uncharacterized protein;	GLP15_4739;DHA2_152437;	tr|E1F4F7|E1F4F7_GIAIA Uncharacterized protein OS=Giardia intestinalis (strain P15) OX=658858 GN=GLP15_4739 PE=4 SV=1;tr|V6TER1|V6TER1_GIAIN Uncharacterized protein OS=Giardia intestinalis OX=5741 GN=DHA2_152437 PE=4 SV=1;tr|A8B5L6|A8B5L6_GIAIC Uncharacter	4	1	1	1	1.5	111.36	1000	7.198	13338000	55	242520
E1F4H2;A8BSF1;V6TD21;Q9BN22;V6U0Y2;C6LUL4;A0A132NTU2	E1F4H2;A8BSF1;V6TD21;Q9BN22	Proteasome subunit alpha type	GLP15_4755;	tr|E1F4H2|E1F4H2_GIAIA Proteasome subunit alpha type OS=Giardia intestinalis (strain P15) OX=658858 GN=GLP15_4755 PE=3 SV=1;tr|A8BSF1|A8BSF1_GIAIC Proteasome subunit alpha type OS=Giardia intestinalis (strain ATCC 50803 / WB clone C6) OX=184922 GN=GL50803_	7	4	4	4	28	23.263	214	23.297	146500000	10	6159900
E1F9R9	E1F9R9	Uncharacterized protein	GLP15_4896	tr|E1F9R9|E1F9R9_GIAIA Uncharacterized protein OS=Giardia intestinalis (strain P15) OX=658858 GN=GLP15_4896 PE=4 SV=1	1	1	1	1	1.9	63.237	566	6.3709	0	41	0
E1F9T5;A0A644F3P8;V6TIQ4;A8B3U9;REV__E1EYJ8	E1F9T5;A0A644F3P8;V6TIQ4;A8B3U9;REV__E1EYJ8	Uncharacterized protein	GLP15_4912;	tr|E1F9T5|E1F9T5_GIAIA Uncharacterized protein OS=Giardia intestinalis (strain P15) OX=658858 GN=GLP15_4912 PE=4 SV=1;tr|A0A644F3P8|A0A644F3P8_GIAIC Uncharacterized protein OS=Giardia intestinalis (strain ATCC 50803 / WB clone C6) OX=184922 GN=GL50803_0079	5	1	1	1	1.6	41.955	381	6.1613	0	22	0
E1F3G6;C6LPT8;V6TTV3;A0A132NRI1	E1F3G6;C6LPT8;V6TTV3;A0A132NRI1	Uncharacterized protein	GLP15_4923;GL50581_757	tr|E1F3G6|E1F3G6_GIAIA Uncharacterized protein OS=Giardia intestinalis (strain P15) OX=658858 GN=GLP15_4923 PE=4 SV=1;tr|C6LPT8|C6LPT8_GIAIB Uncharacterized protein OS=Giardia intestinalis (strain ATCC 50581 / GS clone H7) OX=598745 GN=GL50581_757 PE=4 SV=	4	20	19	1	35.3	80.269	739	173.23	423940000	46	4743400
E1EYI8;C6LZB9;V6TH49;Q24983;A8B8V6;V6TYJ1;A0A132NWM8	E1EYI8;C6LZB9;V6TH49;Q24983;A8B8V6;V6TYJ1;A0A132NWM8	Ser/Thr phosphatase 2C, putative	GLP15_5093;	tr|E1EYI8|E1EYI8_GIAIA Ser/Thr phosphatase 2C, putative OS=Giardia intestinalis (strain P15) OX=658858 GN=GLP15_5093 PE=3 SV=1;tr|C6LZB9|C6LZB9_GIAIB Ser/Thr phosphatase 2C, putative OS=Giardia intestinalis (strain ATCC 50581 / GS clone H7) OX=598745 GN=GL	7	2	2	2	5.7	38.085	352	22.012	31136000	23	1353700
E1EW75;A8BC67;C6LQJ1;V6TJD1;V6TZ19;A0A132NXR4	E1EW75;A8BC67;C6LQJ1;V6TJD1;V6TZ19;A0A132NXR4	Peptidyl-prolyl cis-trans isomerase	GLP15_5143;	tr|E1EW75|E1EW75_GIAIA Peptidyl-prolyl cis-trans isomerase OS=Giardia intestinalis (strain P15) OX=658858 GN=GLP15_5143 PE=3 SV=1;tr|A8BC67|A8BC67_GIAIC Peptidyl-prolyl cis-trans isomerase OS=Giardia intestinalis (strain ATCC 50803 / WB clone C6) OX=184922	6	10	10	10	60.7	18.044	168	137.31	2714600000	14	179600000
E1EWD4	E1EWD4	Transmembrane protein	GLP15_5205	tr|E1EWD4|E1EWD4_GIAIA Transmembrane protein OS=Giardia intestinalis (strain P15) OX=658858 GN=GLP15_5205 PE=4 SV=1	1	1	1	1	0.2	332.64	2952	5.8815	141610000	137	1033600
E1F6F2;V6T997;A8B805	E1F6F2;V6T997;A8B805	Protein 21.1;Ankyrin repeat protein;	GLP15_521;DHA2_10911;	tr|E1F6F2|E1F6F2_GIAIA Protein 21.1 OS=Giardia intestinalis (strain P15) OX=658858 GN=GLP15_521 PE=4 SV=1;tr|V6T997|V6T997_GIAIN Ankyrin repeat protein OS=Giardia intestinalis OX=5741 GN=DHA2_10911 PE=4 SV=1;tr|A8B805|A8B805_GIAIC Ankyrin repeat protein 1	3	1	1	1	1	114.88	1050	6.2885	8791200	56	156990
E1EX57;V6TL79;E2RU46;A8B615;A0A644F9I4;V6TX41;C6M002;A0A132P0A2	E1EX57;V6TL79;E2RU46;A8B615;A0A644F9I4;V6TX41;C6M002;A0A132P0A2	Axoneme-associated protein GASP-180 (Fragment);Putative ankyrin repeat protein;	GLP15_5223;DHA2_151304;	tr|E1EX57|E1EX57_GIAIA Axoneme-associated protein GASP-180 (Fragment) OS=Giardia intestinalis (strain P15) OX=658858 GN=GLP15_5223 PE=4 SV=1;tr|V6TL79|V6TL79_GIAIN Putative ankyrin repeat protein OS=Giardia intestinalis OX=5741 GN=DHA2_151304 PE=4 SV=1;tr|	8	4	4	4	3.7	159.65	1425	29.89	4551300	108	42141
E1F217;A8B4P8;V6THL5	E1F217;A8B4P8;V6THL5	CYTH domain-containing protein	GLP15_571;	tr|E1F217|E1F217_GIAIA CYTH domain-containing protein OS=Giardia intestinalis (strain P15) OX=658858 GN=GLP15_571 PE=4 SV=1;tr|A8B4P8|A8B4P8_GIAIC CYTH domain-containing protein OS=Giardia intestinalis (strain ATCC 50803 / WB clone C6) OX=184922 GN=GL50803	3	1	1	1	9.3	27.407	247	6.6039	2720500	16	170030
E1F224;V6TBZ3;Q27660;E2RU94;C6LN00;A0A132NQ29;V6TTD6	E1F224;V6TBZ3;Q27660;E2RU94;C6LN00;A0A132NQ29;V6TTD6	CTP synthase	GLP15_578;DHA2_17587;	tr|E1F224|E1F224_GIAIA CTP synthase OS=Giardia intestinalis (strain P15) OX=658858 GN=GLP15_578 PE=3 SV=1;tr|V6TBZ3|V6TBZ3_GIAIN CTP synthase OS=Giardia intestinalis OX=5741 GN=DHA2_17587 PE=3 SV=1;tr|Q27660|Q27660_GIAIN CTP synthase OS=Giardia intestinali	7	1	1	1	2.6	67.91	619	7.6497	13149000	30	438300
E1F554;A8B5N7;V6TDY1;V6TVA3;C6LXD7;A0A132NNE0	E1F554;A8B5N7;V6TDY1;V6TVA3;C6LXD7;A0A132NNE0	Ribosomal protein L30	GLP15_585;GL50803_0014321	tr|E1F554|E1F554_GIAIA Ribosomal protein L30 OS=Giardia intestinalis (strain P15) OX=658858 GN=GLP15_585 PE=4 SV=1;tr|A8B5N7|A8B5N7_GIAIC Ribosomal protein L30 OS=Giardia intestinalis (strain ATCC 50803 / WB clone C6) OX=184922 GN=GL50803_0014321 PE=1 SV=1	6	2	2	2	17.4	11.684	109	11.79	87274000	7	12468000
E1F568;A0A644F922;V6TBR5;A8B5R4;C6LPI8;A0A132NPR6;V6TTX8	E1F568;A0A644F922;V6TBR5;A8B5R4	Proteasome subunit beta	GLP15_601;	tr|E1F568|E1F568_GIAIA Proteasome subunit beta OS=Giardia intestinalis (strain P15) OX=658858 GN=GLP15_601 PE=3 SV=1;tr|A0A644F922|A0A644F922_GIAIC Proteasome subunit beta OS=Giardia intestinalis (strain ATCC 50803 / WB clone C6) OX=184922 GN=GL50803_00131	7	5	5	5	22.9	23.922	214	34.211	247120000	13	16756000
E1F8E8;A0A644F6B7;V6TDM9;A8B4S2	E1F8E8;A0A644F6B7;V6TDM9;A8B4S2	Periodic tryptophan protein 1, putative;WD40 repeat protein	GLP15_69;	tr|E1F8E8|E1F8E8_GIAIA Periodic tryptophan protein 1, putative OS=Giardia intestinalis (strain P15) OX=658858 GN=GLP15_69 PE=4 SV=1;tr|A0A644F6B7|A0A644F6B7_GIAIC WD40 repeat protein OS=Giardia intestinalis (strain ATCC 50803 / WB clone C6) OX=184922 GN=GL	4	2	2	2	4.4	51.851	476	20.006	29732000	17	1748900
E1F401;A8B748;V6TYY5;C6LUS8;V6TNS6;A0A132NVA3	E1F401;A8B748;V6TYY5;C6LUS8;V6TNS6;A0A132NVA3	Serine/threonine-protein phosphatase	GLP15_729;	tr|E1F401|E1F401_GIAIA Serine/threonine-protein phosphatase OS=Giardia intestinalis (strain P15) OX=658858 GN=GLP15_729 PE=3 SV=1;tr|A8B748|A8B748_GIAIC Serine/threonine-protein phosphatase OS=Giardia intestinalis (strain ATCC 50803 / WB clone C6) OX=18492	6	6	5	5	20.3	35.368	310	34.866	344190000	21	15284000
E1EWF7;V6T8R2;Q95WU5;E2RU69	E1EWF7;V6T8R2;Q95WU5;E2RU69	Alanyl dipeptidyl peptidase;Acylamino-acid-releasing enzyme;	GLP15_8;DHA2_6148;	tr|E1EWF7|E1EWF7_GIAIA Alanyl dipeptidyl peptidase OS=Giardia intestinalis (strain P15) OX=658858 GN=GLP15_8 PE=4 SV=1;tr|V6T8R2|V6T8R2_GIAIN Acylamino-acid-releasing enzyme OS=Giardia intestinalis OX=5741 GN=DHA2_6148 PE=4 SV=1;sp|Q95WU5|DPP_GIAIN Dipepti	4	1	1	1	1.4	84.518	736	5.9678	10222000	27	378580
E1F336;C6LPG6;A8BD07;A0A132NR23;V6TWD9;V6TNA9	E1F336;C6LPG6;A8BD07;A0A132NR23;V6TWD9;V6TNA9	Uncharacterized protein	GLP15_996;GL50581_631	tr|E1F336|E1F336_GIAIA Uncharacterized protein OS=Giardia intestinalis (strain P15) OX=658858 GN=GLP15_996 PE=4 SV=1;tr|C6LPG6|C6LPG6_GIAIB Uncharacterized protein OS=Giardia intestinalis (strain ATCC 50581 / GS clone H7) OX=598745 GN=GL50581_631 PE=4 SV=1	6	1	1	1	7.3	19.308	178	6.294	0	10	0
Q968V7;E2RTY6;V6TGQ7;E1F6A8;V6U3Z1;C6LRR1;A0A132NS95	Q968V7;E2RTY6;V6TGQ7	Glucose-6-phosphate isomerase;	GPI;GL50803_009115;	tr|Q968V7|Q968V7_GIAIN Glucose-6-phosphate isomerase OS=Giardia intestinalis OX=5741 GN=GPI PE=3 SV=1;tr|E2RTY6|E2RTY6_GIAIC Glucose-6-phosphate isomerase OS=Giardia intestinalis (strain ATCC 50803 / WB clone C6) OX=184922 GN=GL50803_009115 PE=3 SV=1;tr|V6	7	17	17	17	33.4	64.492	584	174.93	1926700000	34	32728000
V6U1S1;V6TC77;E1EXQ5;C6LYW2;A8BQL1;A0A132NYQ6	V6U1S1;V6TC77;E1EXQ5;C6LYW2;A8BQL1;A0A132NYQ6	5-AMP-activated protein kinase, beta subunit;	GSB_101919;DHA2_101919;	tr|V6U1S1|V6U1S1_GIAIN 5-AMP-activated protein kinase, beta subunit OS=Giardia intestinalis OX=5741 GN=GSB_101919 PE=3 SV=1;tr|V6TC77|V6TC77_GIAIN 5-AMP-activated protein kinase, beta subunit OS=Giardia intestinalis OX=5741 GN=DHA2_101919 PE=3 SV=1;tr|E1	6	2	2	2	7.8	27.815	245	11.205	7780000	12	648330
V6TTA2;C6LYS3;A0A132NRC5;V6TJ02;A8B6X4;E1EXB2	V6TTA2;C6LYS3;A0A132NRC5;V6TJ02;A8B6X4;E1EXB2	Dynein axonemal intermediate chain 4	GSB_10254;	tr|V6TTA2|V6TTA2_GIAIN Dynein axonemal intermediate chain 4 OS=Giardia intestinalis OX=5741 GN=GSB_10254 PE=4 SV=1;tr|C6LYS3|C6LYS3_GIAIB Dynein axonemal intermediate chain 4 OS=Giardia intestinalis (strain ATCC 50581 / GS clone H7) OX=598745 GN=GL50581_39	6	2	2	2	3.6	88.051	801	13.314	19203000	36	267440
V6TR23;E1F2P2;C6LRD5;A0A132NP80	V6TR23;E1F2P2;C6LRD5;A0A132NP80	LSU ribosomal protein L10AE;Ribosomal L10 protein;	GSB_10428;GLP15_888;	tr|V6TR23|V6TR23_GIAIN LSU ribosomal protein L10AE OS=Giardia intestinalis OX=5741 GN=GSB_10428 PE=3 SV=1;tr|E1F2P2|E1F2P2_GIAIA Ribosomal L10 protein OS=Giardia intestinalis (strain P15) OX=658858 GN=GLP15_888 PE=3 SV=1;tr|C6LRD5|C6LRD5_GIAIB Ribosomal pr	4	9	1	1	41.4	24.221	210	6.3187	120210000	15	8013700
V6U074;V6TFG1;E1EYI4;C6LZC3;A8B8U9;A0A132NWM6	V6U074;V6TFG1;E1EYI4;C6LZC3;A8B8U9;A0A132NWM6	Cilia- and flagella-associated protein 20;	GSB_104866;DHA2_104866;	tr|V6U074|V6U074_GIAIN Cilia- and flagella-associated protein 20 OS=Giardia intestinalis OX=5741 GN=GSB_104866 PE=3 SV=1;tr|V6TFG1|V6TFG1_GIAIN Cilia- and flagella-associated protein 20 OS=Giardia intestinalis OX=5741 GN=DHA2_104866 PE=3 SV=1;tr|E1EYI4|E1E	6	2	2	2	7.7	22.712	194	11.253	46506000	9	5167400
V6U395;C6LS39	V6U395;C6LS39	Arginine deiminase	GSB_112103;GL50581_1575	tr|V6U395|V6U395_GIAIN Arginine deiminase OS=Giardia intestinalis OX=5741 GN=GSB_112103 PE=4 SV=1;tr|C6LS39|C6LS39_GIAIB Arginine deiminase OS=Giardia intestinalis (strain ATCC 50581 / GS clone H7) OX=598745 GN=GL50581_1575 PE=4 SV=1	2	10	1	1	16.4	64.338	580	11.826	86478000	37	2337300
V6TWP7;V6TBT8;E1F4B3;C6LSL8;A8BU75;A0A132NX02	V6TWP7;V6TBT8;E1F4B3;C6LSL8;A8BU75;A0A132NX02	LSU ribosomal protein L13P;	GSB_11247;DHA2_11247;	tr|V6TWP7|V6TWP7_GIAIN LSU ribosomal protein L13P OS=Giardia intestinalis OX=5741 GN=GSB_11247 PE=3 SV=1;tr|V6TBT8|V6TBT8_GIAIN LSU ribosomal protein L13P OS=Giardia intestinalis OX=5741 GN=DHA2_11247 PE=3 SV=1;tr|E1F4B3|E1F4B3_GIAIA Ribosomal protein L13a	6	7	7	7	31.5	22.835	197	53.821	2475600000	17	81427000
V6U601;C6M0B1;A0A132NYB0	V6U601;C6M0B1;A0A132NYB0	Uncharacterized protein;	GSB_11354;GL50581_4499;	tr|V6U601|V6U601_GIAIN Uncharacterized protein OS=Giardia intestinalis OX=5741 GN=GSB_11354 PE=4 SV=1;tr|C6M0B1|C6M0B1_GIAIB Uncharacterized protein OS=Giardia intestinalis (strain ATCC 50581 / GS clone H7) OX=598745 GN=GL50581_4499 PE=4 SV=1;tr|A0A132NYB0	3	1	1	1	4.6	30.002	281	12.216	42084000	12	3507000
V6TZE9;C6LWU2;E1F1Q7;V6TFX0;A8B476;V6U4C4;A0A132P0B2;V6THA4;A8BM10;E1F7Z7;A0A132NSP5	V6TZE9;C6LWU2;E1F1Q7;V6TFX0;A8B476;V6U4C4;A0A132P0B2;V6THA4;A8BM10;E1F7Z7;A0A132NSP5	ABC-type metal ion transporter;MRP-like ABC transporter;	GSB_115052;GL50581_3254;	tr|V6TZE9|V6TZE9_GIAIN ABC-type metal ion transporter OS=Giardia intestinalis OX=5741 GN=GSB_115052 PE=4 SV=1;tr|C6LWU2|C6LWU2_GIAIB MRP-like ABC transporter OS=Giardia intestinalis (strain ATCC 50581 / GS clone H7) OX=598745 GN=GL50581_3254 PE=4 SV=1;tr|E	11	1	1	1	0.6	158.59	1414	-2	0	72	0
V6TS16;E1F3T7;C6LXF7;A8BRI7;A0A132NQT1;V6TCC6	V6TS16;E1F3T7;C6LXF7;A8BRI7;A0A132NQT1;V6TCC6	Axonemal dynein light chain;Dynein light intermediate chain;	GSB_13273;GLP15_859;	tr|V6TS16|V6TS16_GIAIN Axonemal dynein light chain OS=Giardia intestinalis OX=5741 GN=GSB_13273 PE=3 SV=1;tr|E1F3T7|E1F3T7_GIAIA Dynein light intermediate chain OS=Giardia intestinalis (strain P15) OX=658858 GN=GLP15_859 PE=3 SV=1;tr|C6LXF7|C6LXF7_GIAIB Dy	6	3	3	3	11.9	26.895	235	17.07	108840000	19	5728500
V6TNW8;E1EVZ9;C6LT08;A8BWS4;A0A132NNA4;V6TF99	V6TNW8;E1EVZ9;C6LT08;A8BWS4;A0A132NNA4;V6TF99	Cilia- and flagella-associated protein 45;	GSB_13372;GLP15_1679;	tr|V6TNW8|V6TNW8_GIAIN Cilia- and flagella-associated protein 45 OS=Giardia intestinalis OX=5741 GN=GSB_13372 PE=3 SV=1;tr|E1EVZ9|E1EVZ9_GIAIA Cilia- and flagella-associated protein 45 OS=Giardia intestinalis (strain P15) OX=658858 GN=GLP15_1679 PE=3 SV=1;	6	1	1	1	1.7	55.368	464	6.0145	3918900	31	126420
V6TVN4;Q9N9W8;C6LST5;A8BPR0;V6T9W0;A0A132NT88;E1F3I0	V6TVN4;Q9N9W8;C6LST5;A8BPR0;V6T9W0;A0A132NT88;E1F3I0	Proteasome subunit beta;Proteasome subunit beta type-3;	GSB_13756;PRSBETA3;	tr|V6TVN4|V6TVN4_GIAIN Proteasome subunit beta OS=Giardia intestinalis OX=5741 GN=GSB_13756 PE=3 SV=1;sp|Q9N9W8|PSB3_GIAIN Proteasome subunit beta type-3 OS=Giardia intestinalis OX=5741 GN=PRSBETA3 PE=2 SV=1;tr|C6LST5|C6LST5_GIAIB Proteasome subunit beta O	7	2	2	2	11.6	23.05	207	18.5	66066000	10	5083800
V6U196;E1F6K8;C6LY11;A0A644F9N4;A0A132NS60	V6U196;E1F6K8;C6LY11;A0A644F9N4;A0A132NS60	Dynein light chain roadblock;	GSB_14270;GLP15_4167;	tr|V6U196|V6U196_GIAIN Dynein light chain roadblock OS=Giardia intestinalis OX=5741 GN=GSB_14270 PE=3 SV=1;tr|E1F6K8|E1F6K8_GIAIA Dynein light chain roadblock OS=Giardia intestinalis (strain P15) OX=658858 GN=GLP15_4167 PE=3 SV=1;tr|C6LY11|C6LY11_GIAIB Dyn	5	1	1	1	10.2	10.857	98	10.251	35610000	6	5935000
[truncated: 108 more rows]

## Sheet: Glmem
Table S5. Screening of Giardia duodenalis membrane and cytoplasm proteins
[truncated: 564 more rows]
