# Supplementary material for: Identification of an uncharacterized protein as a novel regulator of Giardia lamblia virus (GLV) infection in Giardia duodenalis
Source: J Virol. 2025 Sep 18;99(10):e00883-25. doi: 10.1128/jvi.00883-25 (PMC12548405; doi:10.1128/jvi.00883-25)
Supplement: Table S7 — Significantly differentially expressed proteins in the transcriptomic comparison between the VIG strain and the WB strain. [file jvi.00883-25-s0005.xlsx]

## Sheet: UP
id	baseMean	baseMean_VIG	baseMean_WB	foldChange(WB/VIG)	log2FoldChange	pval	padj	Chromosome	Start Site	End Site	Direction	Length	Name	GO	KEGG	eggNOG	eggNOG_Category	Swissprot	NR	BP	CC	MF	Pathway
gene-GL50803_00221693	188978	1042	376915	361.724	8.49875	0	0	NC_051859.1	1845231	1848776	-	3546	GL50803_00221693	GO:0030425;GO:0008233;GO:0022414;GO:0043009;GO:0030323;GO:0005737;GO:0036119;GO:0044237;GO:0008152;GO:0044706;GO:0043005;GO:0009306;GO:0042886;GO:0009790;GO:0097458;GO:0008150;GO:0003044;GO:0001954;GO:0051716;GO:0060191;GO:0002790;GO:0044403;GO:0010811;GO:0005886;GO:0051704;GO:0060976;GO:0006810;GO:0010243;GO:0007267;GO:0048583;GO:0043204;GO:1901698;GO:0044260;GO:0070011;GO:1904752;GO:0000003;GO:…	K08654	4PVQY	T	sp|P15799|C170_GIAIN Surface antigen CRP170 (Fragment) OS=Giardia intestinalis OX=5741 PE=4 SV=1	XP_032630852.1 proprotein convertase subtilisin/kexin type 5 isoform X2 [Chelonoidis abingdonii]	GO:0022414//reproductive process;GO:0043009//chordate embryonic development;GO:0030323//respiratory tube development;GO:0036119//response to platelet-derived growth factor;GO:0044237//cellular metabolic process;GO:0008152//metabolic process;GO:0044706//multi-multicellular organism process;GO:0009306//protein secretion;GO:0042886//amide transport;GO:0009790//embryo development;GO:0008150//biologic…	GO:0030425//dendrite;GO:0005737//cytoplasm;GO:0043005//neuron projection;GO:0097458//obsolete neuron part;GO:0005886//plasma membrane;GO:0043204//perikaryon;GO:0044424//obsolete intracellular part;GO:0005788//endoplasmic reticulum lumen;GO:0044446//obsolete intracellular organelle part;GO:0044463//obsolete cell projection part;GO:0005802//trans-Golgi network;GO:0016020//membrane;GO:1990635//proxi…	GO:0008233//peptidase activity;GO:0070011//peptidase activity;GO:0140096//catalytic activity, acting on a protein;GO:0003824//catalytic activity;GO:0005488//binding;GO:0008236//serine-type peptidase activity;GO:0003674//molecular_function;GO:0033218//amide binding;GO:0004175//endopeptidase activity;GO:0016787//hydrolase activity;GO:0042277//peptide binding;GO:0004252//serine-type endopeptidase ac…	-
gene-GL50803_00137608	305004	3016.56	606991	201.219	7.65263	2.90351e-280	7.17458e-277	NC_051859.1	1589430	1591025	+	1596	GL50803_00137608	GO:0140096;GO:0044421;GO:0008233;GO:0065008;GO:0006518;GO:0031424;GO:0035282;GO:0005737;GO:0016486;GO:0044237;GO:0009913;GO:0008152;GO:0005622;GO:0003824;GO:0009799;GO:0005488;GO:0008544;GO:0043168;GO:0019538;GO:0043170;GO:0009790;GO:0043233;GO:0008150;GO:0007354;GO:0046903;GO:0043588;GO:0080090;GO:0060191;GO:0070268;GO:0009100;GO:0090287;GO:0031323;GO:0032501;GO:0005886;GO:0006810;GO:0031012;GO:…	-	4GK5H	O	sp|P15799|C170_GIAIN Surface antigen CRP170 (Fragment) OS=Giardia intestinalis OX=5741 PE=4 SV=1	XP_023298289.1 furin-like protease 2, partial [Lucilia cuprina]	GO:0065008//regulation of biological quality;GO:0006518//peptide metabolic process;GO:0031424//keratinization;GO:0035282//segmentation;GO:0016486//peptide hormone processing;GO:0044237//cellular metabolic process;GO:0009913//epidermal cell differentiation;GO:0008152//metabolic process;GO:0009799//specification of symmetry;GO:0008544//epidermis development;GO:0019538//protein metabolic process;GO:…	GO:0044421//obsolete extracellular region part;GO:0005737//cytoplasm;GO:0005622//intracellular anatomical structure;GO:0043233//organelle lumen;GO:0005886//plasma membrane;GO:0031012//extracellular matrix;GO:0044424//obsolete intracellular part;GO:0031974//membrane-enclosed lumen;GO:0070013//intracellular organelle lumen;GO:0044431//obsolete Golgi apparatus part;GO:0062023//collagen-containing ex…	GO:0140096//catalytic activity, acting on a protein;GO:0008233//peptidase activity;GO:0003824//catalytic activity;GO:0005488//binding;GO:0043168//anion binding;GO:0070011//peptidase activity;GO:0048406//nerve growth factor binding;GO:0008236//serine-type peptidase activity;GO:1901681//sulfur compound binding;GO:0097367//carbohydrate derivative binding;GO:0019838//growth factor binding;GO:0008201/…	-
gene-GL50803_0060225	78.0502	2.92887	153.172	52.2971	5.70866	6.45717e-46	6.38227e-43	NC_051860.1	1349874	1350494	+	621	GL50803_0060225	-	-	-	-	-	-	-	-	-	-
gene-GL50803_005638	4392.32	1238.86	7545.79	6.09093	2.60666	1.76109e-41	1.45055e-38	NC_051859.1	2357804	2358529	-	726	GL50803_005638	-	-	-	-	sp|O49545|BAME1_ARATH Leucine-rich repeat receptor-like serine/threonine-protein kinase BAM1 OS=Arabidopsis thaliana OX=3702 GN=BAM1 PE=1 SV=1	XP_020611975.1 putative leucine-rich repeat-containing protein DDB_G0281931 [Orbicella faveolata]	-	-	-	-
gene-GL50803_005435	7812.86	3236.58	12389.2	3.82786	1.93654	1.30493e-29	7.16551e-27	NC_051858.1	1478538	1479626	-	1089	GL50803_005435	-	-	-	-	sp|P47735|RLK5_ARATH Receptor-like protein kinase 5 OS=Arabidopsis thaliana OX=3702 GN=RLK5 PE=1 SV=1	CAF3585251.1 unnamed protein product [Rotaria socialis] &gt;CAF4504516.1 unnamed protein product [Rotaria socialis] &gt;CAF4543712.1 unnamed protein product [Rotaria socialis]	-	-	-	-
gene-GL50803_0015009	3509.24	1851.36	5167.13	2.791	1.48078	5.01888e-19	2.06694e-16	NC_051860.1	3690615	3691991	+	1377	GL50803_0015009	-	-	4152F	C	sp|E2RTZ4|HMP_GIAIC Flavohemoprotein OS=Giardia intestinalis (strain ATCC 50803 / WB clone C6) OX=184922 GN=hmpA PE=1 SV=1	GFR71550.1 flavohemoprotein [Elysia marginata]	-	-	-	-
gene-GL50803_009355	2495.46	1416.29	3574.62	2.52393	1.33567	1.17861e-15	3.64042e-13	NC_051860.1	3513678	3514082	-	405	GL50803_009355	-	-	-	-	-	KAF5308369.1 hypothetical protein FQR65_LT18200 [Abscondita terminalis]	-	-	-	-
gene-GL50803_0026679	395.405	123.142	667.669	5.42192	2.4388	1.70941e-15	4.96935e-13	NC_051856.1	1461511	1461798	-	288	GL50803_0026679	-	-	-	-	-	-	-	-	-	-
gene-GL50803_0017520	12144	1594	22693.9	14.2371	3.83158	1.1527e-14	3.16479e-12	NC_051856.1	1461850	1464498	+	2649	GL50803_0017520	-	-	3SG39	O	sp|Q6F2Y7|CLPB1_ORYSJ Chaperone protein ClpB1 OS=Oryza sativa subsp. japonica OX=39947 GN=CLPB1 PE=2 SV=1	CAF3037650.1 unnamed protein product [Rotaria socialis] &gt;CAF3282661.1 unnamed protein product [Rotaria socialis] &gt;CAF3346405.1 unnamed protein product [Rotaria socialis] &gt;CAF3389100.1 unnamed protein product [Rotaria socialis] &gt;CAF3627331.1 unnamed protein product [Rotaria socialis]	-	-	-	-
gene-GL50803_0014225	39702.9	23661.7	55744.1	2.35588	1.23627	2.04836e-14	5.32788e-12	NC_051859.1	637338	642755	+	5418	GL50803_0014225	-	-	-	-	sp|P92127|VS41_GIAIN Variant-specific surface protein VSP4A1 OS=Giardia intestinalis OX=5741 PE=1 SV=1	-	-	-	-	-
gene-GL50803_0013310	1445.83	840.114	2051.54	2.44197	1.28805	2.80954e-14	6.94238e-12	NC_051856.1	1460401	1461366	-	966	GL50803_0013310	-	-	-	-	-	-	-	-	-	-
gene-GL50803_0011683	14492.8	8731.93	20253.6	2.31949	1.2138	7.34807e-14	1.65064e-11	NC_051860.1	2402430	2403320	-	891	GL50803_0011683	-	-	-	-	sp|Q4VPP7|GIA3_GIAIN Giardin subunit alpha-3 OS=Giardia intestinalis OX=5741 PE=3 SV=1	-	-	-	-	-
gene-GL50803_00113024	1091.15	649.743	1532.55	2.35871	1.238	6.30044e-13	1.29736e-10	NC_051859.1	2196199	2197356	+	1158	GL50803_00113024	GO:0030425;GO:0008233;GO:0022414;GO:0043009;GO:0030323;GO:0005737;GO:0036119;GO:0044237;GO:0008152;GO:0044706;GO:0043005;GO:0009306;GO:0042886;GO:0009790;GO:0097458;GO:0008150;GO:0003044;GO:0001954;GO:0051716;GO:0060191;GO:0002790;GO:0044403;GO:0010811;GO:0005886;GO:0051704;GO:0060976;GO:0006810;GO:0010243;GO:0007267;GO:0048583;GO:0043204;GO:1901698;GO:0044260;GO:0070011;GO:1904752;GO:0000003;GO:…	K08654	4CGEJ	O	sp|P21849|TSA4_GIAIN Major surface-labeled trophozoite antigen 417 OS=Giardia intestinalis OX=5741 GN=TSA 417 PE=2 SV=1	XP_030422640.1 proprotein convertase subtilisin/kexin type 5 isoform X3 [Gopherus evgoodei]	GO:0022414//reproductive process;GO:0043009//chordate embryonic development;GO:0030323//respiratory tube development;GO:0036119//response to platelet-derived growth factor;GO:0044237//cellular metabolic process;GO:0008152//metabolic process;GO:0044706//multi-multicellular organism process;GO:0009306//protein secretion;GO:0042886//amide transport;GO:0009790//embryo development;GO:0008150//biologic…	GO:0030425//dendrite;GO:0005737//cytoplasm;GO:0043005//neuron projection;GO:0097458//obsolete neuron part;GO:0005886//plasma membrane;GO:0043204//perikaryon;GO:0044424//obsolete intracellular part;GO:0005788//endoplasmic reticulum lumen;GO:0044446//obsolete intracellular organelle part;GO:0044463//obsolete cell projection part;GO:0005802//trans-Golgi network;GO:0016020//membrane;GO:1990635//proxi…	GO:0008233//peptidase activity;GO:0070011//peptidase activity;GO:0140096//catalytic activity, acting on a protein;GO:0003824//catalytic activity;GO:0005488//binding;GO:0008236//serine-type peptidase activity;GO:0003674//molecular_function;GO:0033218//amide binding;GO:0004175//endopeptidase activity;GO:0016787//hydrolase activity;GO:0042277//peptide binding;GO:0004252//serine-type endopeptidase ac…	-
gene-GL50803_0015125	2466.32	901.653	4030.98	4.47066	2.16049	6.95851e-13	1.37556e-10	NC_051859.1	1871170	1871928	+	759	GL50803_0015125	-	-	-	-	-	-	-	-	-	-
gene-GL50803_0091707	2686.11	1654.02	3718.19	2.24798	1.16863	1.25919e-12	2.39343e-10	NC_051860.1	1503780	1505849	-	2070	GL50803_0091707	GO:0030425;GO:0008233;GO:0022414;GO:0043009;GO:0030323;GO:0005737;GO:0036119;GO:0044237;GO:0008152;GO:0044706;GO:0043005;GO:0009306;GO:0042886;GO:0009790;GO:0097458;GO:0008150;GO:0003044;GO:0001954;GO:0051716;GO:0060191;GO:0002790;GO:0044403;GO:0010811;GO:0005886;GO:0051704;GO:0060976;GO:0006810;GO:0010243;GO:0007267;GO:0048583;GO:0043204;GO:1901698;GO:0044260;GO:0070011;GO:1904752;GO:0000003;GO:…	K08654	4KYEQ	O	sp|P92127|VS41_GIAIN Variant-specific surface protein VSP4A1 OS=Giardia intestinalis OX=5741 PE=1 SV=1	XP_013804661.1 PREDICTED: proprotein convertase subtilisin/kexin type 5-like [Apteryx mantelli mantelli]	GO:0022414//reproductive process;GO:0043009//chordate embryonic development;GO:0030323//respiratory tube development;GO:0036119//response to platelet-derived growth factor;GO:0044237//cellular metabolic process;GO:0008152//metabolic process;GO:0044706//multi-multicellular organism process;GO:0009306//protein secretion;GO:0042886//amide transport;GO:0009790//embryo development;GO:0008150//biologic…	GO:0030425//dendrite;GO:0005737//cytoplasm;GO:0043005//neuron projection;GO:0097458//obsolete neuron part;GO:0005886//plasma membrane;GO:0043204//perikaryon;GO:0044424//obsolete intracellular part;GO:0005788//endoplasmic reticulum lumen;GO:0044446//obsolete intracellular organelle part;GO:0044463//obsolete cell projection part;GO:0005802//trans-Golgi network;GO:0016020//membrane;GO:1990635//proxi…	GO:0008233//peptidase activity;GO:0070011//peptidase activity;GO:0140096//catalytic activity, acting on a protein;GO:0003824//catalytic activity;GO:0005488//binding;GO:0008236//serine-type peptidase activity;GO:0003674//molecular_function;GO:0033218//amide binding;GO:0004175//endopeptidase activity;GO:0016787//hydrolase activity;GO:0042277//peptide binding;GO:0004252//serine-type endopeptidase ac…	-
gene-GL50803_0088960	3342.65	1862.95	4822.35	2.58856	1.37215	1.39922e-12	2.5611e-10	NC_051860.1	3403719	3404348	+	630	GL50803_0088960	-	-	-	-	-	-	-	-	-	-
gene-GL50803_00137618	35206.3	22211.1	48201.5	2.17016	1.1178	3.75592e-12	6.62919e-10	NC_051859.1	631973	634186	+	2214	GL50803_00137618	GO:0030425;GO:0008233;GO:0022414;GO:0043009;GO:0030323;GO:0005737;GO:0036119;GO:0044237;GO:0008152;GO:0044706;GO:0043005;GO:0009306;GO:0042886;GO:0009790;GO:0097458;GO:0008150;GO:0003044;GO:0001954;GO:0051716;GO:0060191;GO:0002790;GO:0044403;GO:0010811;GO:0005886;GO:0051704;GO:0060976;GO:0006810;GO:0010243;GO:0007267;GO:0048583;GO:0043204;GO:1901698;GO:0044260;GO:0070011;GO:1904752;GO:0000003;GO:…	K08654	4GS8Y	O	sp|P21849|TSA4_GIAIN Major surface-labeled trophozoite antigen 417 OS=Giardia intestinalis OX=5741 GN=TSA 417 PE=2 SV=1	XP_030046409.1 LOW QUALITY PROTEIN: extracellular matrix protein FRAS1 [Microcaecilia unicolor]	GO:0022414//reproductive process;GO:0043009//chordate embryonic development;GO:0030323//respiratory tube development;GO:0036119//response to platelet-derived growth factor;GO:0044237//cellular metabolic process;GO:0008152//metabolic process;GO:0044706//multi-multicellular organism process;GO:0009306//protein secretion;GO:0042886//amide transport;GO:0009790//embryo development;GO:0008150//biologic…	GO:0030425//dendrite;GO:0005737//cytoplasm;GO:0043005//neuron projection;GO:0097458//obsolete neuron part;GO:0005886//plasma membrane;GO:0043204//perikaryon;GO:0044424//obsolete intracellular part;GO:0005788//endoplasmic reticulum lumen;GO:0044446//obsolete intracellular organelle part;GO:0044463//obsolete cell projection part;GO:0005802//trans-Golgi network;GO:0016020//membrane;GO:1990635//proxi…	GO:0008233//peptidase activity;GO:0070011//peptidase activity;GO:0140096//catalytic activity, acting on a protein;GO:0003824//catalytic activity;GO:0005488//binding;GO:0008236//serine-type peptidase activity;GO:0003674//molecular_function;GO:0033218//amide binding;GO:0004175//endopeptidase activity;GO:0016787//hydrolase activity;GO:0042277//peptide binding;GO:0004252//serine-type endopeptidase ac…	-
gene-GL50803_008061	3058.19	1915.01	4201.37	2.19391	1.13351	5.82384e-12	9.5938e-10	NC_051856.1	1441857	1443917	-	2061	GL50803_008061	GO:1902807;GO:0010608;GO:0005737;GO:0097659;GO:0043009;GO:0010564;GO:0044237;GO:0043228;GO:0072431;GO:1902403;GO:0008152;GO:0005622;GO:0003824;GO:0005488;GO:0030015;GO:1901990;GO:0010558;GO:0043170;GO:0090068;GO:0009790;GO:0008150;GO:0051716;GO:0000278;GO:0018130;GO:0044773;GO:0080090;GO:0000175;GO:2000134;GO:0016896;GO:0034249;GO:0032774;GO:0031323;GO:0032501;GO:0019439;GO:1903506;GO:1901575;GO:…	K12580	489MQ	K	sp|Q8K0V4|CNOT3_MOUSE CCR4-NOT transcription complex subunit 3 OS=Mus musculus OX=10090 GN=Cnot3 PE=1 SV=1	KFM67345.1 CCR4-NOT transcription complex subunit 3, partial [Stegodyphus mimosarum]	GO:1902807//negative regulation of cell cycle G1/S phase transition;GO:0010608//posttranscriptional regulation of gene expression;GO:0097659//nucleic acid-templated transcription;GO:0043009//chordate embryonic development;GO:0010564//regulation of cell cycle process;GO:0044237//cellular metabolic process;GO:0072431//mitotic G1 DNA damage checkpoint signaling;GO:1902403//mitotic DNA integrity chec…	GO:0005737//cytoplasm;GO:0043228//non-membrane-bounded organelle;GO:0005622//intracellular anatomical structure;GO:0030015//CCR4-NOT core complex;GO:0044424//obsolete intracellular part;GO:0043232//intracellular non-membrane-bounded organelle;GO:0005829//cytosol;GO:0043226//organelle;GO:0044444//obsolete cytoplasmic part;GO:0032991//protein-containing complex;GO:0005623//obsolete cell;GO:0030014/…	GO:0003824//catalytic activity;GO:0005488//binding;GO:0000175//3'-5'-exoribonuclease activity;GO:0016896//exoribonuclease activity, producing 5'-phosphomonoesters;GO:0004540//ribonuclease activity;GO:0004535//poly(A)-specific ribonuclease activity;GO:0016788//hydrolase activity, acting on ester bonds;GO:0016796//exonuclease activity, active with either ribo- or deoxyribonucleic acids and producin…	ko03018(RNA degradation)
gene-GL50803_0020020	1589.14	983.279	2195.01	2.23233	1.15855	6.27031e-12	9.99609e-10	NC_051858.1	1024684	1025478	+	795	GL50803_0020020	-	-	-	-	-	-	-	-	-	-
gene-GL50803_00102110	884.235	538.942	1229.53	2.28138	1.1899	7.29932e-12	1.12729e-09	NC_051859.1	1040290	1042722	+	2433	GL50803_00102110	-	-	-	-	-	-	-	-	-	-
gene-GL50803_0014259	259.635	113.414	405.856	3.57853	1.83937	8.62762e-12	1.29205e-09	NC_051860.1	2132956	2133573	+	618	GL50803_0014259	GO:0048732;GO:1990823;GO:0022414;GO:0005737;GO:0044433;GO:0044237;GO:0071345;GO:0008152;GO:0042802;GO:1901137;GO:0005622;GO:0003824;GO:0005488;GO:0043170;GO:0008150;GO:0010008;GO:0006047;GO:0051716;GO:0003006;GO:0018130;GO:0044281;GO:0019953;GO:0032501;GO:0016747;GO:0051704;GO:0048513;GO:0048609;GO:1901362;GO:0000003;GO:0044424;GO:0009653;GO:0046483;GO:0006139;GO:0019438;GO:0044431;GO:0005768;GO:…	K00621	3EAZE	M	sp|P43577|GNA1_YEAST Glucosamine 6-phosphate N-acetyltransferase OS=Saccharomyces cerevisiae (strain ATCC 204508 / S288c) OX=559292 GN=GNA1 PE=1 SV=1	XP_015793641.1 probable glucosamine 6-phosphate N-acetyltransferase [Tetranychus urticae] &gt;XP_015793643.1 probable glucosamine 6-phosphate N-acetyltransferase [Tetranychus urticae] &gt;XP_015793644.1 probable glucosamine 6-phosphate N-acetyltransferase [Tetranychus urticae]	GO:0048732//gland development;GO:1990823//response to leukemia inhibitory factor;GO:0022414//reproductive process;GO:0044237//cellular metabolic process;GO:0071345//cellular response to cytokine stimulus;GO:0008152//metabolic process;GO:1901137//carbohydrate derivative biosynthetic process;GO:0043170//macromolecule metabolic process;GO:0008150//biological_process;GO:0006047//UDP-N-acetylglucosami…	GO:0005737//cytoplasm;GO:0044433//obsolete cytoplasmic vesicle part;GO:0005622//intracellular anatomical structure;GO:0010008//endosome membrane;GO:0044424//obsolete intracellular part;GO:0044431//obsolete Golgi apparatus part;GO:0005768//endosome;GO:0098588//bounding membrane of organelle;GO:0044446//obsolete intracellular organelle part;GO:0005829//cytosol;GO:0043226//organelle;GO:0005793//endo…	GO:0042802//identical protein binding;GO:0003824//catalytic activity;GO:0005488//binding;GO:0016747//acyltransferase activity, transferring groups other than amino-acyl groups;GO:0016740//transferase activity;GO:0016407//acetyltransferase activity;GO:0004343//glucosamine 6-phosphate N-acetyltransferase activity;GO:0016410//N-acyltransferase activity;GO:0030246//carbohydrate binding;GO:0008080//N-…	ko00520(Amino sugar and nucleotide sugar metabolism)
gene-GL50803_00137606	11880.7	7565.6	16195.8	2.14072	1.0981	1.19697e-11	1.73983e-09	NC_051859.1	1317114	1319324	+	2211	GL50803_00137606	GO:0030425;GO:0008233;GO:0022414;GO:0043009;GO:0030323;GO:0005737;GO:0036119;GO:0044237;GO:0008152;GO:0044706;GO:0043005;GO:0009306;GO:0042886;GO:0009790;GO:0097458;GO:0008150;GO:0003044;GO:0001954;GO:0051716;GO:0060191;GO:0002790;GO:0044403;GO:0010811;GO:0005886;GO:0051704;GO:0060976;GO:0006810;GO:0010243;GO:0007267;GO:0048583;GO:0043204;GO:1901698;GO:0044260;GO:0070011;GO:1904752;GO:0000003;GO:…	-	4GS8Y	O	sp|P21849|TSA4_GIAIN Major surface-labeled trophozoite antigen 417 OS=Giardia intestinalis OX=5741 GN=TSA 417 PE=2 SV=1	XP_010305138.1 PREDICTED: extracellular matrix protein FRAS1, partial [Balearica regulorum gibbericeps]	GO:0022414//reproductive process;GO:0043009//chordate embryonic development;GO:0030323//respiratory tube development;GO:0036119//response to platelet-derived growth factor;GO:0044237//cellular metabolic process;GO:0008152//metabolic process;GO:0044706//multi-multicellular organism process;GO:0009306//protein secretion;GO:0042886//amide transport;GO:0009790//embryo development;GO:0008150//biologic…	GO:0030425//dendrite;GO:0005737//cytoplasm;GO:0043005//neuron projection;GO:0097458//obsolete neuron part;GO:0005886//plasma membrane;GO:0043204//perikaryon;GO:0044424//obsolete intracellular part;GO:0005788//endoplasmic reticulum lumen;GO:0044446//obsolete intracellular organelle part;GO:0044463//obsolete cell projection part;GO:0005802//trans-Golgi network;GO:0016020//membrane;GO:1990635//proxi…	GO:0008233//peptidase activity;GO:0070011//peptidase activity;GO:0140096//catalytic activity, acting on a protein;GO:0003824//catalytic activity;GO:0005488//binding;GO:0008236//serine-type peptidase activity;GO:0003674//molecular_function;GO:0033218//amide binding;GO:0004175//endopeptidase activity;GO:0016787//hydrolase activity;GO:0042277//peptide binding;GO:0004252//serine-type endopeptidase ac…	-
gene-GL50803_0015324	1047.37	649.723	1445.01	2.22404	1.15319	2.5243e-11	3.4653e-09	NC_051857.1	331266	332330	+	1065	GL50803_0015324	GO:0044085;GO:0016020;GO:0065008;GO:0044450;GO:0060491;GO:0005737;GO:0051129;GO:0005623;GO:0044422;GO:0044237;GO:0010564;GO:1902115;GO:0043228;GO:0001558;GO:0097159;GO:0008152;GO:0005622;GO:0032553;GO:0022607;GO:0010824;GO:0005488;GO:0055065;GO:1902855;GO:0043168;GO:0120032;GO:0032559;GO:0030554;GO:0051493;GO:0043227;GO:0033036;GO:0008104;GO:0051726;GO:0008150;GO:0051540;GO:0035639;GO:0005929;GO:…	-	4A0D3	D	sp|Q6P298|NUBP1_DANRE Cytosolic Fe-S cluster assembly factor nubp1 OS=Danio rerio OX=7955 GN=nubp1 PE=2 SV=2	XP_020664074.1 cytosolic Fe-S cluster assembly factor NUBP1 [Pogona vitticeps]	GO:0044085//cellular component biogenesis;GO:0065008//regulation of biological quality;GO:0060491//regulation of cell projection assembly;GO:0051129//negative regulation of cellular component organization;GO:0044237//cellular metabolic process;GO:0010564//regulation of cell cycle process;GO:1902115//regulation of organelle assembly;GO:0001558//regulation of cell growth;GO:0008152//metabolic proce…	GO:0016020//membrane;GO:0044450//obsolete microtubule organizing center part;GO:0005737//cytoplasm;GO:0005623//obsolete cell;GO:0044422//obsolete organelle part;GO:0043228//non-membrane-bounded organelle;GO:0005622//intracellular anatomical structure;GO:0043227//membrane-bounded organelle;GO:0005929//cilium;GO:0042995//cell projection;GO:0044430//obsolete cytoskeletal part;GO:0005886//plasma memb…	GO:0097159//organic cyclic compound binding;GO:0032553//ribonucleotide binding;GO:0005488//binding;GO:0043168//anion binding;GO:0032559//adenyl ribonucleotide binding;GO:0030554//adenyl nucleotide binding;GO:0051540//metal cluster binding;GO:0035639//purine ribonucleoside triphosphate binding;GO:0005524//ATP binding;GO:0003674//molecular_function;GO:0008144//obsolete drug binding;GO:0000166//nucl…	-
gene-GL50803_003647	1514	668.483	2359.52	3.52967	1.81953	3.2904e-11	4.39491e-09	NC_051860.1	1050880	1052985	-	2106	GL50803_003647	-	-	-	-	-	-	-	-	-	-
gene-GL50803_006372	10656.8	6840.4	14473.1	2.11583	1.08122	3.38046e-11	4.39638e-09	NC_051858.1	722104	723705	-	1602	GL50803_006372	-	K02599	3BAFT	T	sp|P14585|LIN12_CAEEL Protein lin-12 OS=Caenorhabditis elegans OX=6239 GN=lin-12 PE=1 SV=1	XP_033640827.1 uncharacterized protein LOC117301054 [Asterias rubens]	-	-	-	ko04919(Thyroid hormone signaling pathway);ko04658(Th1 and Th2 cell differentiation);ko04361(Axon regeneration);ko04330(Notch signaling pathway);ko04320(Dorso-ventral axis formation)
gene-GL50803_008654	1166.61	722.694	1610.52	2.22849	1.15607	7.94301e-11	1.00652e-08	NC_051860.1	895378	896106	+	729	GL50803_008654	-	-	-	-	-	-	-	-	-	-
gene-GL50803_0014519	3053.01	1985.94	4120.08	2.07463	1.05285	1.84817e-10	2.22773e-08	NC_051858.1	1257255	1258556	+	1302	GL50803_0014519	GO:0044085;GO:0018282;GO:0009116;GO:0043545;GO:0032324;GO:0005737;GO:0006777;GO:0009451;GO:0044237;GO:0005654;GO:0008152;GO:0042802;GO:0005622;GO:1901068;GO:0003824;GO:0065003;GO:0005488;GO:0019693;GO:0043168;GO:0009108;GO:0043170;GO:0019538;GO:0070903;GO:0043233;GO:0008150;GO:0051540;GO:0006790;GO:0006396;GO:0018130;GO:0044571;GO:0044281;GO:0031981;GO:0009205;GO:0072521;GO:0006732;GO:0008144;GO:…	K04487	45NU4	H	sp|Q54X04|NFS1_DICDI Probable cysteine desulfurase, mitochondrial OS=Dictyostelium discoideum OX=44689 GN=nfs1 PE=1 SV=1	CBY12065.1 unnamed protein product [Oikopleura dioica]	GO:0044085//cellular component biogenesis;GO:0018282//metal incorporation into metallo-sulfur cluster;GO:0009116//nucleoside metabolic process;GO:0043545//molybdopterin cofactor metabolic process;GO:0032324//molybdopterin cofactor biosynthetic process;GO:0006777//Mo-molybdopterin cofactor biosynthetic process;GO:0009451//RNA modification;GO:0044237//cellular metabolic process;GO:0008152//metaboli…	GO:0005737//cytoplasm;GO:0005654//nucleoplasm;GO:0005622//intracellular anatomical structure;GO:0043233//organelle lumen;GO:0031981//nuclear lumen;GO:0005739//mitochondrion;GO:0044424//obsolete intracellular part;GO:0031974//membrane-enclosed lumen;GO:0070013//intracellular organelle lumen;GO:0044446//obsolete intracellular organelle part;GO:0005829//cytosol;GO:1990221//L-cysteine desulfurase com…	GO:0042802//identical protein binding;GO:0003824//catalytic activity;GO:0005488//binding;GO:0043168//anion binding;GO:0051540//metal cluster binding;GO:0008144//obsolete drug binding;GO:0016782//transferase activity, transferring sulphur-containing groups;GO:0070279//vitamin B6 binding;GO:0046983//protein dimerization activity;GO:0030170//pyridoxal phosphate binding;GO:1901363//heterocyclic compo…	ko04122(Sulfur relay system);ko00730(Thiamine metabolism)
gene-GL50803_0017043	8727.58	5735.26	11719.9	2.04348	1.03103	1.89724e-10	2.23202e-08	NC_051856.1	588523	589746	+	1224	GL50803_0017043	GO:0051712;GO:0010941;GO:0010608;GO:0005737;GO:0042593;GO:0098542;GO:0052040;GO:0002793;GO:0031674;GO:0044237;GO:0006949;GO:0043228;GO:0009607;GO:0006006;GO:0072525;GO:0010466;GO:0008152;GO:0006094;GO:0008092;GO:0051883;GO:1901137;GO:0006091;GO:0019693;GO:0009108;GO:0001906;GO:0008150;GO:0052548;GO:0051716;GO:0009206;GO:0060359;GO:0080090;GO:0006754;GO:0015631;GO:0034249;GO:0019359;GO:0042866;GO:…	K00134	3J1GB	G	sp|P53429|G3P1_GIAIN Glyceraldehyde-3-phosphate dehydrogenase 1 OS=Giardia intestinalis OX=5741 GN=GAP1 PE=3 SV=1	CAF1188442.1 unnamed protein product [Adineta ricciae]	GO:0051712//positive regulation of killing of cells of other organism;GO:0010941//regulation of cell death;GO:0010608//posttranscriptional regulation of gene expression;GO:0042593//glucose homeostasis;GO:0098542//defense response to other organism;GO:0052040//modulation by symbiont of host programmed cell death;GO:0002793//positive regulation of peptide secretion;GO:0044237//cellular metabolic pr…	GO:0005737//cytoplasm;GO:0031674//I band;GO:0043228//non-membrane-bounded organelle;GO:0005886//plasma membrane;GO:0044424//obsolete intracellular part;GO:0097452//GAIT complex;GO:0043232//intracellular non-membrane-bounded organelle;GO:0044446//obsolete intracellular organelle part;GO:0005829//cytosol;GO:0044428//obsolete nuclear part;GO:0016020//membrane;GO:0044422//obsolete organelle part;GO:0…	GO:0008092//cytoskeletal protein binding;GO:0015631//tubulin binding;GO:0016903//oxidoreductase activity, acting on the aldehyde or oxo group of donors;GO:0098772//molecular function regulator;GO:1901363//heterocyclic compound binding;GO:0019828//aspartic-type endopeptidase inhibitor activity;GO:0008017//microtubule binding;GO:0016740//transferase activity;GO:0050661//NADP binding;GO:0035605//pep…	ko04066(HIF-1 signaling pathway);ko00010(Glycolysis / Gluconeogenesis)
gene-GL50803_00115054	2964.72	1417.65	4511.8	3.18259	1.6702	5.31329e-10	5.96779e-08	NC_051857.1	834139	836982	+	2844	GL50803_00115054	-	-	-	-	-	-	-	-	-	-
gene-GL50803_0016560	1993.98	1114.14	2873.82	2.57941	1.36704	8.12838e-10	8.7327e-08	NC_051859.1	1332380	1334359	+	1980	GL50803_0016560	-	-	-	-	-	-	-	-	-	-
gene-GL50803_0090659	2052.28	1357.79	2746.78	2.02298	1.01648	9.24451e-10	9.7205e-08	NC_051860.1	3293411	3295750	+	2340	GL50803_0090659	-	-	-	-	-	-	-	-	-	-
gene-GL50803_0014309	851.584	561.101	1142.07	2.0354	1.02531	3.35957e-09	3.01873e-07	NC_051857.1	914103	914768	+	666	GL50803_0014309	-	-	-	-	-	-	-	-	-	-
gene-GL50803_0015148	7170.4	3706.27	10634.5	2.86933	1.52072	3.23132e-08	2.32822e-06	NC_051858.1	1889743	1891587	-	1845	GL50803_0015148	GO:0010941;GO:0045321;GO:0032270;GO:0070417;GO:0005737;GO:0010608;GO:0044433;GO:0009891;GO:0098542;GO:0043555;GO:1905897;GO:0044237;GO:0009607;GO:0098827;GO:0009605;GO:0008152;GO:0035966;GO:0005622;GO:0036490;GO:0005488;GO:0019538;GO:0036494;GO:0043170;GO:0008150;GO:0043233;GO:0000323;GO:0046903;GO:0051716;GO:0042325;GO:0051174;GO:0002443;GO:0051087;GO:0080090;GO:0043086;GO:0031323;GO:0051704;GO:…	K09527	48XWT	O	sp|Q54IP0|DNJC7_DICDI DnaJ homolog subfamily C member 7 homolog OS=Dictyostelium discoideum OX=44689 GN=dnajc7 PE=1 SV=1	EFA04042.1 DnaJ homolog subfamily C member 7-like Protein [Tribolium castaneum]	GO:0010941//regulation of cell death;GO:0045321//leukocyte activation;GO:0032270//positive regulation of cellular protein metabolic process;GO:0070417//cellular response to cold;GO:0010608//posttranscriptional regulation of gene expression;GO:0009891//positive regulation of biosynthetic process;GO:0098542//defense response to other organism;GO:0043555//regulation of translation in response to str…	GO:0005737//cytoplasm;GO:0044433//obsolete cytoplasmic vesicle part;GO:0098827//endoplasmic reticulum subcompartment;GO:0005622//intracellular anatomical structure;GO:0043233//organelle lumen;GO:0000323//lytic vacuole;GO:0042582//azurophil granule;GO:0005766//primary lysosome;GO:0044437//obsolete vacuolar part;GO:0005790//smooth endoplasmic reticulum;GO:0030867//rough endoplasmic reticulum membra…	GO:0005488//binding;GO:0051087//chaperone binding;GO:0019901//protein kinase binding;GO:0098772//molecular function regulator;GO:0051787//misfolded protein binding;GO:0019210//kinase inhibitor activity;GO:0003674//molecular_function;GO:0030234//enzyme regulator activity;GO:0004860//protein kinase inhibitor activity;GO:0005515//protein binding;GO:0019207//kinase regulator activity;GO:0004857//enzy…	-
gene-GL50803_00102051	2920.61	1937.04	3904.18	2.01554	1.01117	1.00657e-07	6.54533e-06	NC_051860.1	1048724	1050679	-	1956	GL50803_00102051	-	-	-	-	-	-	-	-	-	-
gene-GL50803_0013948	3439.54	2137.74	4741.33	2.21792	1.14921	1.47357e-07	8.56752e-06	NC_051860.1	2702272	2703231	-	960	GL50803_0013948	-	-	-	-	-	-	-	-	-	-
gene-GL50803_0016424	18173.9	9671.61	26676.2	2.7582	1.46373	4.97031e-07	2.66992e-05	NC_051857.1	124027	124785	-	759	GL50803_0016424	-	-	3BTIK	S	-	-	-	-	-	-
gene-GL50803_0021411	13913.3	8074.98	19751.6	2.44602	1.29044	3.52127e-06	0.000148736	NC_051860.1	3822201	3828137	-	5937	GL50803_0021411	GO:0060627;GO:1901074;GO:0030335;GO:0010941;GO:0060100;GO:0003824;GO:0043492;GO:0005488;GO:0032879;GO:0043168;GO:0032559;GO:0008150;GO:0006911;GO:0000278;GO:0005524;GO:0006869;GO:0008144;GO:0007163;GO:0051272;GO:0017111;GO:0032501;GO:0098657;GO:0005886;GO:0006810;GO:0000226;GO:0015405;GO:1904748;GO:0051094;GO:0043068;GO:0050794;GO:0051640;GO:0060099;GO:0043067;GO:0031224;GO:0007389;GO:0070986;GO:…	-	38BPG	I	sp|P26050|NODI_BRADU Nod factor export ATP-binding protein I OS=Bradyrhizobium diazoefficiens (strain JCM 10833 / BCRC 13528 / IAM 13628 / NBRC 14792 / USDA 110) OX=224911 GN=nodI PE=3 SV=2	XP_019863261.1 PREDICTED: ABC transporter A family member 7-like, partial [Amphimedon queenslandica]	GO:0060627//regulation of vesicle-mediated transport;GO:1901074//regulation of engulfment of apoptotic cell;GO:0030335//positive regulation of cell migration;GO:0010941//regulation of cell death;GO:0060100//positive regulation of phagocytosis, engulfment;GO:0032879//regulation of localization;GO:0008150//biological_process;GO:0006911//phagocytosis, engulfment;GO:0000278//mitotic cell cycle;GO:000…	GO:0005886//plasma membrane;GO:0031224//intrinsic component of membrane;GO:0016021//integral component of membrane;GO:0016020//membrane;GO:0005623//obsolete cell;GO:0005575//cellular_component;GO:0071944//cell periphery;GO:0044464//obsolete cell part;GO:0044425//obsolete membrane part;	GO:0003824//catalytic activity;GO:0043492//ATPase-coupled transmembrane transporter activity;GO:0005488//binding;GO:0043168//anion binding;GO:0032559//adenyl ribonucleotide binding;GO:0005524//ATP binding;GO:0008144//obsolete drug binding;GO:0017111//nucleoside-triphosphatase activity;GO:0015405//ATPase-coupled transmembrane transporter activity;GO:1901363//heterocyclic compound binding;GO:001646…	-
gene-GL50803_0050181	531.183	349.072	713.293	2.04339	1.03097	4.08443e-06	0.00016682	NC_051859.1	1373448	1375829	+	2382	GL50803_0050181	GO:0016020;GO:0043229;GO:0044421;GO:0005783;GO:0005615;GO:0005737;GO:0043167;GO:0031224;GO:0003674;GO:0012505;GO:0044424;GO:0005623;GO:0016021;GO:0005576;GO:0005575;GO:0043226;GO:0043231;GO:0044425;GO:0044464;GO:0005622;GO:0005488;GO:0046872;GO:0043169;GO:0005509;GO:0043227;GO:0005794;GO:0044444	K08654	4J54M	T	sp|P21849|TSA4_GIAIN Major surface-labeled trophozoite antigen 417 OS=Giardia intestinalis OX=5741 GN=TSA 417 PE=2 SV=1	CAD5126539.1 DgyrCDS14640 [Dimorphilus gyrociliatus]	-	GO:0016020//membrane;GO:0043229//intracellular organelle;GO:0044421//obsolete extracellular region part;GO:0005783//endoplasmic reticulum;GO:0005615//extracellular space;GO:0005737//cytoplasm;GO:0031224//intrinsic component of membrane;GO:0012505//endomembrane system;GO:0044424//obsolete intracellular part;GO:0005623//obsolete cell;GO:0016021//integral component of membrane;GO:0005576//extracellu…	GO:0043167//ion binding;GO:0003674//molecular_function;GO:0005488//binding;GO:0046872//metal ion binding;GO:0043169//cation binding;GO:0005509//calcium ion binding;	-
gene-GL50803_00137722	8.27941	1.33192	15.2269	11.4323	3.51504	3.63365e-05	0.00105015	NC_051860.1	1335462	1337447	-	1986	GL50803_00137722	GO:0030425;GO:0048732;GO:1904398;GO:0042562;GO:0022414;GO:1903318;GO:0120039;GO:0036119;GO:0070555;GO:0007635;GO:0044237;GO:0005769;GO:0009607;GO:0001558;GO:0009913;GO:0030136;GO:0150034;GO:0043005;GO:0014072;GO:0008544;GO:0044057;GO:0042886;GO:0009790;GO:0010008;GO:0052548;GO:0043588;GO:0080090;GO:0051087;GO:0070268;GO:0002790;GO:0090287;GO:0071559;GO:0010811;GO:0060976;GO:0006810;GO:0004867;GO:…	K08654	3B9FW	O	sp|Q03185|TS11_GIAIN Major surface trophozoite antigen 11 OS=Giardia intestinalis OX=5741 GN=TSP11 PE=3 SV=1	CAD5118963.1 DgyrCDS7634 [Dimorphilus gyrociliatus]	GO:0048732//gland development;GO:1904398//positive regulation of neuromuscular junction development;GO:0022414//reproductive process;GO:1903318//negative regulation of protein maturation;GO:0120039//plasma membrane bounded cell projection morphogenesis;GO:0036119//response to platelet-derived growth factor;GO:0070555//response to interleukin-1;GO:0007635//chemosensory behavior;GO:0044237//cellula…	GO:0030425//dendrite;GO:0005769//early endosome;GO:0030136//clathrin-coated vesicle;GO:0150034//distal axon;GO:0043005//neuron projection;GO:0010008//endosome membrane;GO:0043204//perikaryon;GO:0030662//coated vesicle membrane;GO:0031983//vesicle lumen;GO:0045121//membrane raft;GO:0098588//bounding membrane of organelle;GO:0016020//membrane;GO:0098857//membrane microdomain;GO:1990635//proximal de…	GO:0042562//hormone binding;GO:0051087//chaperone binding;GO:0004867//serine-type endopeptidase inhibitor activity;GO:0004857//enzyme inhibitor activity;GO:0030414//peptidase inhibitor activity;GO:0005539//glycosaminoglycan binding;GO:0044877//protein-containing complex binding;GO:0046872//metal ion binding;GO:0019899//enzyme binding;GO:0061134//peptidase regulator activity;GO:0042802//identical …	-
gene-GL50803_0014748	3300.6	2197.07	4404.13	2.00455	1.00328	7.94294e-05	0.00205518	NC_051857.1	245812	246294	-	483	GL50803_0014748	GO:0044085;GO:0016043;GO:0005874;GO:0097427;GO:0031109;GO:0005737;GO:0043025;GO:0099512;GO:0044424;GO:0005515;GO:0005623;GO:0099080;GO:0044422;GO:0043228;GO:0005856;GO:0008092;GO:0015630;GO:0044464;GO:0005622;GO:0022607;GO:0065003;GO:0005488;GO:0048471;GO:0043005;GO:0120025;GO:0097458;GO:0007010;GO:0009987;GO:0008150;GO:0043229;GO:0042995;GO:0034622;GO:0099513;GO:0043232;GO:0044430;GO:0044446;GO:…	-	45PK4	T	sp|Q9VV43|TPPP_DROME Tubulin polymerization-promoting protein homolog OS=Drosophila melanogaster OX=7227 GN=ringer PE=1 SV=1	XP_001983415.1 tubulin polymerization-promoting protein homolog isoform X2 [Drosophila grimshawi] &gt;EDV95763.1 GH15597 [Drosophila grimshawi]	GO:0044085//cellular component biogenesis;GO:0016043//cellular component organization;GO:0031109//microtubule polymerization or depolymerization;GO:0022607//cellular component assembly;GO:0065003//protein-containing complex assembly;GO:0007010//cytoskeleton organization;GO:0009987//cellular process;GO:0008150//biological_process;GO:0034622//cellular protein-containing complex assembly;GO:0007017/…	GO:0005874//microtubule;GO:0097427//microtubule bundle;GO:0005737//cytoplasm;GO:0043025//neuronal cell body;GO:0099512//supramolecular fiber;GO:0044424//obsolete intracellular part;GO:0005623//obsolete cell;GO:0099080//supramolecular complex;GO:0044422//obsolete organelle part;GO:0043228//non-membrane-bounded organelle;GO:0005856//cytoskeleton;GO:0015630//microtubule cytoskeleton;GO:0044464//obso…	GO:0005515//protein binding;GO:0008092//cytoskeletal protein binding;GO:0005488//binding;GO:0015631//tubulin binding;GO:0003674//molecular_function;	-
gene-GL50803_0021232	602.529	389.824	815.234	2.09129	1.06439	0.000165822	0.00363853	NC_051860.1	942555	945281	-	2727	GL50803_0021232	-	-	-	-	-	-	-	-	-	-
gene-GL50803_006227	30.8969	18.3847	43.4091	2.36115	1.23949	0.00137656	0.0175334	NC_051860.1	2760781	2761593	+	813	GL50803_006227	-	-	-	-	-	-	-	-	-	-
gene-GL50803_00137723	6.83324	1.91307	11.7534	6.14374	2.61912	0.0124681	0.0898747	NC_051860.1	1339961	1341946	+	1986	GL50803_00137723	GO:0030425;GO:0048732;GO:1904398;GO:0042562;GO:0022414;GO:1903318;GO:0120039;GO:0036119;GO:0070555;GO:0007635;GO:0044237;GO:0005769;GO:0009607;GO:0001558;GO:0009913;GO:0030136;GO:0150034;GO:0043005;GO:0014072;GO:0008544;GO:0044057;GO:0042886;GO:0009790;GO:0010008;GO:0052548;GO:0043588;GO:0080090;GO:0051087;GO:0070268;GO:0002790;GO:0090287;GO:0071559;GO:0010811;GO:0060976;GO:0006810;GO:0004867;GO:…	K08654	3B9FW	O	sp|Q03185|TS11_GIAIN Major surface trophozoite antigen 11 OS=Giardia intestinalis OX=5741 GN=TSP11 PE=3 SV=1	CAD5118963.1 DgyrCDS7634 [Dimorphilus gyrociliatus]	GO:0048732//gland development;GO:1904398//positive regulation of neuromuscular junction development;GO:0022414//reproductive process;GO:1903318//negative regulation of protein maturation;GO:0120039//plasma membrane bounded cell projection morphogenesis;GO:0036119//response to platelet-derived growth factor;GO:0070555//response to interleukin-1;GO:0007635//chemosensory behavior;GO:0044237//cellula…	GO:0030425//dendrite;GO:0005769//early endosome;GO:0030136//clathrin-coated vesicle;GO:0150034//distal axon;GO:0043005//neuron projection;GO:0010008//endosome membrane;GO:0043204//perikaryon;GO:0030662//coated vesicle membrane;GO:0031983//vesicle lumen;GO:0045121//membrane raft;GO:0098588//bounding membrane of organelle;GO:0016020//membrane;GO:0098857//membrane microdomain;GO:1990635//proximal de…	GO:0042562//hormone binding;GO:0051087//chaperone binding;GO:0004867//serine-type endopeptidase inhibitor activity;GO:0004857//enzyme inhibitor activity;GO:0030414//peptidase inhibitor activity;GO:0005539//glycosaminoglycan binding;GO:0044877//protein-containing complex binding;GO:0046872//metal ion binding;GO:0019899//enzyme binding;GO:0061134//peptidase regulator activity;GO:0042802//identical …	-
gene-GL50803_005514	43.7173	27.3225	60.112	2.20009	1.13756	0.0140824	0.0961262	NC_051860.1	2709830	2710033	-	204	GL50803_005514	-	-	-	-	-	-	-	-	-	-
gene-GL50803_009509	19.0068	12.6598	25.3538	2.00271	1.00195	0.0411262	0.19308	NC_051857.1	1426485	1426649	-	165	GL50803_009509	-	-	-	-	-	-	-	-	-	-

## Sheet: DOWN
Table S7. Significantly differentially expressed proteins in the transcriptomic comparison between the VIG strain and the WB strain
id	baseMean	baseMean_VIG	baseMean_WB	foldChange(WB/VIG)	log2FoldChange	pval	padj	Chromosome	Start Site	End Site	Direction	Length	Name	GO	KEGG	eggNOG	eggNOG_Category	Swissprot	NR	BP	CC	MF	Pathway
gene-GL50803_0050391	8944.38	16490.4	1398.35	0.0847979	-3.55983	2.2707e-88	3.7406e-85	NC_051856.1	905998	911847	-	5850	GL50803_0050391	-	-	-	-	sp|P92127|VS41_GIAIN Variant-specific surface protein VSP4A1 OS=Giardia intestinalis OX=5741 PE=1 SV=1	-	-	-	-	-
gene-GL50803_0061439	1747.56	3213.84	281.286	0.0875233	-3.51419	7.25526e-80	8.96387e-77	NC_051857.1	1528924	1531881	+	2958	GL50803_0061439	GO:0140096;GO:0016773;GO:0022414;GO:0005737;GO:0048869;GO:0004672;GO:0005623;GO:0044237;GO:0006796;GO:0097159;GO:0007165;GO:0008152;GO:0007154;GO:0005622;GO:0003824;GO:0032553;GO:0007286;GO:0005488;GO:0043168;GO:0043227;GO:0043170;GO:0019538;GO:0032559;GO:0030554;GO:0008150;GO:0071103;GO:0035639;GO:0000287;GO:0032502;GO:0051716;GO:0003006;GO:0005524;GO:0019953;GO:0003674;GO:0008144;GO:0000166;GO:…	K08857	49Q14	T	sp|Q8T2I8|SEPA_DICDI Serine/threonine-protein kinase sepA OS=Dictyostelium discoideum OX=44689 GN=sepA PE=2 SV=1	XP_026462498.1 serine/threonine-protein kinase Nek8-like [Ctenocephalides felis]	GO:0022414//reproductive process;GO:0048869//cellular developmental process;GO:0044237//cellular metabolic process;GO:0006796//phosphate-containing compound metabolic process;GO:0007165//signal transduction;GO:0008152//metabolic process;GO:0007154//cell communication;GO:0007286//spermatid development;GO:0043170//macromolecule metabolic process;GO:0019538//protein metabolic process;GO:0008150//bio…	GO:0005737//cytoplasm;GO:0005623//obsolete cell;GO:0005622//intracellular anatomical structure;GO:0043227//membrane-bounded organelle;GO:0043231//intracellular membrane-bounded organelle;GO:0005575//cellular_component;GO:0044424//obsolete intracellular part;GO:0044464//obsolete cell part;GO:0043229//intracellular organelle;GO:0043226//organelle;GO:0005634//nucleus;	GO:0140096//catalytic activity, acting on a protein;GO:0016773//phosphotransferase activity, alcohol group as acceptor;GO:0004672//protein kinase activity;GO:0097159//organic cyclic compound binding;GO:0003824//catalytic activity;GO:0032553//ribonucleotide binding;GO:0005488//binding;GO:0043168//anion binding;GO:0032559//adenyl ribonucleotide binding;GO:0030554//adenyl nucleotide binding;GO:00356…	-
gene-GL50803_0011772	5265.47	8629.6	1901.34	0.220327	-2.18228	5.63228e-38	3.97639e-35	NC_051857.1	1160008	1161240	+	1233	GL50803_0011772	-	-	-	-	-	-	-	-	-	-
gene-GL50803_0050345	7401.27	11887.1	2915.42	0.245259	-2.02762	1.375e-33	8.49405e-31	NC_051857.1	582755	586798	+	4044	GL50803_0050345	GO:0030425;GO:0008233;GO:0022414;GO:0043009;GO:0030323;GO:0005737;GO:0036119;GO:0044237;GO:0008152;GO:0044706;GO:0043005;GO:0009306;GO:0042886;GO:0009790;GO:0097458;GO:0008150;GO:0003044;GO:0001954;GO:0051716;GO:0060191;GO:0002790;GO:0044403;GO:0010811;GO:0005886;GO:0051704;GO:0060976;GO:0006810;GO:0010243;GO:0007267;GO:0048583;GO:0043204;GO:1901698;GO:0044260;GO:0070011;GO:1904752;GO:0000003;GO:…	K08654	4CGEJ	O	sp|Q03185|TS11_GIAIN Major surface trophozoite antigen 11 OS=Giardia intestinalis OX=5741 GN=TSP11 PE=3 SV=1	CAD5118963.1 DgyrCDS7634 [Dimorphilus gyrociliatus]	GO:0022414//reproductive process;GO:0043009//chordate embryonic development;GO:0030323//respiratory tube development;GO:0036119//response to platelet-derived growth factor;GO:0044237//cellular metabolic process;GO:0008152//metabolic process;GO:0044706//multi-multicellular organism process;GO:0009306//protein secretion;GO:0042886//amide transport;GO:0009790//embryo development;GO:0008150//biologic…	GO:0030425//dendrite;GO:0005737//cytoplasm;GO:0043005//neuron projection;GO:0097458//obsolete neuron part;GO:0005886//plasma membrane;GO:0043204//perikaryon;GO:0044424//obsolete intracellular part;GO:0005788//endoplasmic reticulum lumen;GO:0044446//obsolete intracellular organelle part;GO:0044463//obsolete cell projection part;GO:0005802//trans-Golgi network;GO:0016020//membrane;GO:1990635//proxi…	GO:0008233//peptidase activity;GO:0070011//peptidase activity;GO:0140096//catalytic activity, acting on a protein;GO:0003824//catalytic activity;GO:0005488//binding;GO:0008236//serine-type peptidase activity;GO:0003674//molecular_function;GO:0033218//amide binding;GO:0004175//endopeptidase activity;GO:0016787//hydrolase activity;GO:0042277//peptide binding;GO:0004252//serine-type endopeptidase ac…	-
gene-GL50803_0061472	172.394	294.236	50.5524	0.171809	-2.54112	2.9347e-27	1.45033e-24	NC_051856.1	77740	78498	+	759	GL50803_0061472	GO:0140096;GO:0016020;GO:0010256;GO:0005737;GO:0002698;GO:0005623;GO:0031347;GO:0044422;GO:0044237;GO:0098827;GO:0008152;GO:0005622;GO:0003824;GO:0005488;GO:0032102;GO:0043227;GO:0043170;GO:0019538;GO:0033036;GO:0008104;GO:0002697;GO:0005789;GO:0008150;GO:0002832;GO:0019787;GO:0050687;GO:0003674;GO:0070647;GO:0002683;GO:0005575;GO:0043231;GO:0050789;GO:0048583;GO:0004842;GO:0044260;GO:0002682;GO:…	K15693	3SRZ6	O	sp|Q8LA32|LUL4_ARATH Probable E3 ubiquitin-protein ligase LUL4 OS=Arabidopsis thaliana OX=3702 GN=LUL4 PE=2 SV=1	-	GO:0010256//endomembrane system organization;GO:0002698//negative regulation of immune effector process;GO:0031347//regulation of defense response;GO:0044237//cellular metabolic process;GO:0008152//metabolic process;GO:0032102//negative regulation of response to external stimulus;GO:0043170//macromolecule metabolic process;GO:0019538//protein metabolic process;GO:0033036//macromolecule localizati…	GO:0016020//membrane;GO:0005737//cytoplasm;GO:0005623//obsolete cell;GO:0044422//obsolete organelle part;GO:0098827//endoplasmic reticulum subcompartment;GO:0005622//intracellular anatomical structure;GO:0043227//membrane-bounded organelle;GO:0005789//endoplasmic reticulum membrane;GO:0005575//cellular_component;GO:0043231//intracellular membrane-bounded organelle;GO:0042175//nuclear outer membra…	GO:0140096//catalytic activity, acting on a protein;GO:0003824//catalytic activity;GO:0005488//binding;GO:0019787//ubiquitin-like protein transferase activity;GO:0003674//molecular_function;GO:0004842//ubiquitin-protein transferase activity;GO:0061630//ubiquitin protein ligase activity;GO:0043169//cation binding;GO:0016740//transferase activity;GO:0043167//ion binding;GO:0061659//ubiquitin-like p…	-
gene-GL50803_00137613	1191.54	1775.67	607.411	0.342074	-1.54762	4.98045e-19	2.06694e-16	NC_051858.1	1964735	1965919	-	1185	GL50803_00137613	GO:0016020;GO:0044421;GO:0002009;GO:0071944;GO:0031224;GO:0072001;GO:0005623;GO:0044420;GO:0015031;GO:0051234;GO:0005604;GO:0009653;GO:0048729;GO:0035107;GO:0044464;GO:0044425;GO:0007154;GO:0005488;GO:0043169;GO:0060173;GO:0007275;GO:0060993;GO:0042886;GO:0008104;GO:0033036;GO:0009790;GO:0009987;GO:0048598;GO:0008150;GO:0035113;GO:0032502;GO:0060429;GO:0062023;GO:0043588;GO:0001822;GO:0009888;GO:…	-	4KQCH	OPTVW	sp|Q03185|TS11_GIAIN Major surface trophozoite antigen 11 OS=Giardia intestinalis OX=5741 GN=TSP11 PE=3 SV=1	XP_016360768.1 PREDICTED: proprotein convertase subtilisin/kexin type 5-like isoform X1 [Sinocyclocheilus anshuiensis]	GO:0002009//morphogenesis of an epithelium;GO:0072001//renal system development;GO:0015031//protein transport;GO:0051234//establishment of localization;GO:0009653//anatomical structure morphogenesis;GO:0048729//tissue morphogenesis;GO:0035107//appendage morphogenesis;GO:0007154//cell communication;GO:0060173//limb development;GO:0007275//multicellular organism development;GO:0060993//kidney morph…	GO:0016020//membrane;GO:0044421//obsolete extracellular region part;GO:0071944//cell periphery;GO:0031224//intrinsic component of membrane;GO:0005623//obsolete cell;GO:0044420//obsolete extracellular matrix component;GO:0005604//basement membrane;GO:0044464//obsolete cell part;GO:0044425//obsolete membrane part;GO:0062023//collagen-containing extracellular matrix;GO:0016021//integral component of…	GO:0005488//binding;GO:0043169//cation binding;GO:0043167//ion binding;GO:0003674//molecular_function;GO:0046872//metal ion binding;	-
gene-GL50803_008559	2887.21	4231.79	1542.63	0.364533	-1.45588	2.62125e-18	9.96476e-16	NC_051860.1	3874956	3875477	-	522	GL50803_008559	GO:0065008;GO:0045321;GO:0031625;GO:0007166;GO:0005737;GO:0044433;GO:0015988;GO:0030004;GO:0030641;GO:0033176;GO:0015078;GO:0015031;GO:0101002;GO:0005765;GO:0000041;GO:0019829;GO:0005622;GO:0003824;GO:0005488;GO:0043492;GO:0009719;GO:0042886;GO:0008104;GO:0044419;GO:1901652;GO:0008553;GO:0008150;GO:0000323;GO:0046903;GO:0010008;GO:0051716;GO:0002443;GO:0015075;GO:0022853;GO:0031329;GO:0009894;GO:…	K02155	49V7G	C	sp|Q03105|VATL_TORMA V-type proton ATPase 16 kDa proteolipid subunit OS=Torpedo marmorata OX=7788 PE=1 SV=1	XP_034046009.1 ATPase H+ transporting V0 subunit ca [Thalassophryne amazonica]	GO:0065008//regulation of biological quality;GO:0045321//leukocyte activation;GO:0007166//cell surface receptor signaling pathway;GO:0015988//energy coupled proton transmembrane transport, against electrochemical gradient;GO:0030004//cellular monovalent inorganic cation homeostasis;GO:0030641//regulation of cellular pH;GO:0015031//protein transport;GO:0000041//transition metal ion transport;GO:00…	GO:0005737//cytoplasm;GO:0044433//obsolete cytoplasmic vesicle part;GO:0033176//proton-transporting V-type ATPase complex;GO:0101002//ficolin-1-rich granule;GO:0005765//lysosomal membrane;GO:0005622//intracellular anatomical structure;GO:0000323//lytic vacuole;GO:0010008//endosome membrane;GO:0035577//azurophil granule membrane;GO:0005886//plasma membrane;GO:0042582//azurophil granule;GO:0030667/…	GO:0031625//ubiquitin protein ligase binding;GO:0015078//proton transmembrane transporter activity;GO:0019829//ATPase-coupled cation transmembrane transporter activity;GO:0003824//catalytic activity;GO:0005488//binding;GO:0043492//ATPase-coupled transmembrane transporter activity;GO:0008553//P-type proton-exporting transporter activity;GO:0015075//ion transmembrane transporter activity;GO:0022853…	ko04966(Collecting duct acid secretion);ko04721(Synaptic vesicle cycle);ko04145(Phagosome);ko04142(Lysosome);ko00190(Oxidative phosphorylation)
gene-GL50803_00113616	8638.65	16179.2	1098.07	0.067869	-3.8811	1.0974e-17	3.87384e-15	NC_051856.1	915839	917167	+	1329	GL50803_00113616	-	-	-	-	-	-	-	-	-	-
gene-GL50803_008227	33119.4	54942.5	11296.3	0.205602	-2.28207	7.87145e-16	2.59338e-13	NC_051856.1	1426300	1429497	-	3198	GL50803_008227	GO:0016020;GO:1901265;GO:0015399;GO:0031224;GO:0044424;GO:0016817;GO:0016787;GO:0005623;GO:0051234;GO:0016887;GO:1901363;GO:0097159;GO:0016462;GO:0044464;GO:0044425;GO:0005622;GO:0003824;GO:0032553;GO:0043492;GO:0005488;GO:0043168;GO:0030554;GO:0043227;GO:0032559;GO:0016818;GO:0033036;GO:0008150;GO:0017076;GO:0005215;GO:0035639;GO:0043229;GO:0022804;GO:0005524;GO:0006869;GO:0043167;GO:0003674;GO:…	K05643	4JYAM	I	sp|Q8T5Z7|ABCA1_DICDI ABC transporter A family member 1 OS=Dictyostelium discoideum OX=44689 GN=abcA1 PE=2 SV=1	XP_033748206.1 ATP-binding cassette sub-family A member 5-like isoform X2 [Pecten maximus]	GO:0051234//establishment of localization;GO:0033036//macromolecule localization;GO:0008150//biological_process;GO:0006869//lipid transport;GO:0010876//lipid localization;GO:0071702//organic substance transport;GO:0006810//transport;GO:0055085//transmembrane transport;GO:0051179//localization;	GO:0016020//membrane;GO:0031224//intrinsic component of membrane;GO:0044424//obsolete intracellular part;GO:0005623//obsolete cell;GO:0044464//obsolete cell part;GO:0044425//obsolete membrane part;GO:0005622//intracellular anatomical structure;GO:0043227//membrane-bounded organelle;GO:0043229//intracellular organelle;GO:0016021//integral component of membrane;GO:0043231//intracellular membrane-bo…	GO:1901265//nucleoside phosphate binding;GO:0015399//primary active transmembrane transporter activity;GO:0016817//hydrolase activity, acting on acid anhydrides;GO:0016787//hydrolase activity;GO:0016887//ATP hydrolysis activity;GO:1901363//heterocyclic compound binding;GO:0097159//organic cyclic compound binding;GO:0016462//pyrophosphatase activity;GO:0003824//catalytic activity;GO:0032553//ribon…	ko02010(ABC transporters)
gene-GL50803_003470	13223.8	19762.1	6685.45	0.338296	-1.56364	6.01468e-14	1.41545e-11	NC_051860.1	1290895	1294236	+	3342	GL50803_003470	-	K05648	38BPG	I	sp|Q8T6J0|ABCA7_DICDI ABC transporter A family member 7 OS=Dictyostelium discoideum OX=44689 GN=abcA7 PE=3 SV=1	XP_019863261.1 PREDICTED: ABC transporter A family member 7-like, partial [Amphimedon queenslandica]	-	-	-	ko02010(ABC transporters)
gene-GL50803_00103142	67.7284	111.097	24.3595	0.219263	-2.18927	5.51349e-13	1.18468e-10	NC_051859.1	2748908	2753332	-	4425	GL50803_00103142	GO:0016020;GO:0044421;GO:0002009;GO:0071944;GO:0031224;GO:0072001;GO:0005623;GO:0044420;GO:0015031;GO:0051234;GO:0005604;GO:0009653;GO:0048729;GO:0035107;GO:0044464;GO:0044425;GO:0007154;GO:0005488;GO:0043169;GO:0060173;GO:0007275;GO:0060993;GO:0042886;GO:0008104;GO:0033036;GO:0009790;GO:0009987;GO:0048598;GO:0008150;GO:0035113;GO:0032502;GO:0060429;GO:0062023;GO:0043588;GO:0001822;GO:0009888;GO:…	-	4KQCH	OPTVW	sp|Q03185|TS11_GIAIN Major surface trophozoite antigen 11 OS=Giardia intestinalis OX=5741 GN=TSP11 PE=3 SV=1	XP_033070222.1 extracellular matrix protein FRAS1 [Trachypithecus francoisi]	GO:0002009//morphogenesis of an epithelium;GO:0072001//renal system development;GO:0015031//protein transport;GO:0051234//establishment of localization;GO:0009653//anatomical structure morphogenesis;GO:0048729//tissue morphogenesis;GO:0035107//appendage morphogenesis;GO:0007154//cell communication;GO:0060173//limb development;GO:0007275//multicellular organism development;GO:0060993//kidney morph…	GO:0016020//membrane;GO:0044421//obsolete extracellular region part;GO:0071944//cell periphery;GO:0031224//intrinsic component of membrane;GO:0005623//obsolete cell;GO:0044420//obsolete extracellular matrix component;GO:0005604//basement membrane;GO:0044464//obsolete cell part;GO:0044425//obsolete membrane part;GO:0062023//collagen-containing extracellular matrix;GO:0016021//integral component of…	GO:0005488//binding;GO:0043169//cation binding;GO:0043167//ion binding;GO:0003674//molecular_function;GO:0046872//metal ion binding;	-
gene-GL50803_0090872	7876.98	10793.1	4960.86	0.459633	-1.12145	5.47103e-12	9.3234e-10	NC_051857.1	172071	173300	-	1230	GL50803_0090872	GO:0005737;GO:0031674;GO:0044237;GO:0006949;GO:0043228;GO:0072525;GO:0006006;GO:0008152;GO:0006094;GO:1901137;GO:0006091;GO:0019693;GO:0009108;GO:0008150;GO:0051716;GO:0009206;GO:0006754;GO:0042866;GO:0019359;GO:0048870;GO:0008144;GO:0005975;GO:1901343;GO:0061718;GO:0009168;GO:1901575;GO:0019439;GO:0007267;GO:0009161;GO:0019674;GO:0097223;GO:0043436;GO:0030855;GO:0016310;GO:0009259;GO:0036126;GO:…	K00927	3CT3V	G	sp|P91427|PGK_CAEEL Probable phosphoglycerate kinase OS=Caenorhabditis elegans OX=6239 GN=pgk-1 PE=3 SV=1	ACO14839.1 Probable phosphoglycerate kinase [Caligus clemensi]	GO:0044237//cellular metabolic process;GO:0006949//syncytium formation;GO:0072525//pyridine-containing compound biosynthetic process;GO:0006006//glucose metabolic process;GO:0008152//metabolic process;GO:0006094//gluconeogenesis;GO:1901137//carbohydrate derivative biosynthetic process;GO:0006091//generation of precursor metabolites and energy;GO:0019693//ribose phosphate metabolic process;GO:0009…	GO:0005737//cytoplasm;GO:0031674//I band;GO:0043228//non-membrane-bounded organelle;GO:0097223//obsolete sperm part;GO:0036126//sperm flagellum;GO:0044424//obsolete intracellular part;GO:0045121//membrane raft;GO:0043232//intracellular non-membrane-bounded organelle;GO:0044463//obsolete cell projection part;GO:0005829//cytosol;GO:0016020//membrane;GO:0098857//membrane microdomain;GO:0097729//9+2 …	GO:0008144//obsolete drug binding;GO:1901363//heterocyclic compound binding;GO:0016301//kinase activity;GO:0016740//transferase activity;GO:0032555//purine ribonucleotide binding;GO:0016774//phosphotransferase activity, carboxyl group as acceptor;GO:0032553//ribonucleotide binding;GO:0030554//adenyl nucleotide binding;GO:0047134//protein-disulfide reductase (NAD(P)) activity;GO:0003824//catalytic…	ko04066(HIF-1 signaling pathway);ko00010(Glycolysis / Gluconeogenesis)
gene-GL50803_003331	10180.8	13836.5	6525.2	0.471595	-1.08438	2.2046e-11	3.1129e-09	NC_051857.1	782110	783105	+	996	GL50803_003331	GO:0016020;GO:0031090;GO:0044434;GO:0019362;GO:0005737;GO:0009117;GO:0005623;GO:0072524;GO:0044422;GO:0044237;GO:0006796;GO:0008152;GO:0005622;GO:0006091;GO:0003824;GO:0006753;GO:0046686;GO:0009719;GO:0043227;GO:0010035;GO:0016615;GO:0008150;GO:0072350;GO:0006970;GO:0006733;GO:0055114;GO:0044281;GO:0003674;GO:1901360;GO:0006107;GO:0006732;GO:0009735;GO:0009651;GO:0005576;GO:0005975;GO:0010038;GO:…	K00025	KOG1496	C	sp|B3PHI3|MDH_CELJU Malate dehydrogenase OS=Cellvibrio japonicus (strain Ueda107) OX=498211 GN=mdh PE=3 SV=1	XP_019630869.1 PREDICTED: malate dehydrogenase, cytoplasmic-like isoform X1 [Branchiostoma belcheri]	GO:0019362//pyridine nucleotide metabolic process;GO:0009117//nucleotide metabolic process;GO:0072524//pyridine-containing compound metabolic process;GO:0044237//cellular metabolic process;GO:0006796//phosphate-containing compound metabolic process;GO:0008152//metabolic process;GO:0006091//generation of precursor metabolites and energy;GO:0006753//nucleoside phosphate metabolic process;GO:0046686…	GO:0016020//membrane;GO:0031090//organelle membrane;GO:0044434//obsolete chloroplast part;GO:0005737//cytoplasm;GO:0005623//obsolete cell;GO:0044422//obsolete organelle part;GO:0005622//intracellular anatomical structure;GO:0043227//membrane-bounded organelle;GO:0005576//extracellular region;GO:0005886//plasma membrane;GO:0009507//chloroplast;GO:0005575//cellular_component;GO:0043231//intracellul…	GO:0003824//catalytic activity;GO:0016615//malate dehydrogenase activity;GO:0003674//molecular_function;GO:0016491//oxidoreductase activity;GO:0016614//oxidoreductase activity, acting on CH-OH group of donors;GO:0016616//oxidoreductase activity, acting on the CH-OH group of donors, NAD or NADP as acceptor;GO:0030060//L-malate dehydrogenase activity;	ko04964(Proximal tubule bicarbonate reclamation);ko00630(Glyoxylate and dicarboxylate metabolism);ko00620(Pyruvate metabolism);ko00270(Cysteine and methionine metabolism);ko00020(Citrate cycle (TCA cycle))
gene-GL50803_009620	5542.6	7708.52	3376.68	0.438046	-1.19085	1.60968e-10	1.98876e-08	NC_051857.1	567478	569922	-	2445	GL50803_009620	-	-	-	-	-	-	-	-	-	-
gene-GL50803_00d15250	240.54	382.388	98.6912	0.258092	-1.95404	1.94207e-10	2.23202e-08	NC_051860.1	403279	405150	-	1872	GL50803_00d15250	GO:0030425;GO:1904398;GO:0022414;GO:0120039;GO:1903318;GO:0036119;GO:0007635;GO:0044237;GO:0005769;GO:0001558;GO:0009913;GO:0030136;GO:0043005;GO:0008544;GO:0009790;GO:0042886;GO:0010008;GO:0052548;GO:0043588;GO:0080090;GO:0070268;GO:0002790;GO:0090287;GO:0071559;GO:0010811;GO:0060976;GO:0006810;GO:0004867;GO:0043204;GO:0048580;GO:1904752;GO:0051172;GO:2000112;GO:0072359;GO:0045714;GO:0030662;GO:…	K08654	3B9FW	O	sp|P92127|VS41_GIAIN Variant-specific surface protein VSP4A1 OS=Giardia intestinalis OX=5741 PE=1 SV=1	CAF1387400.1 unnamed protein product [Rotaria magnacalcarata]	GO:1904398//positive regulation of neuromuscular junction development;GO:0022414//reproductive process;GO:0120039//plasma membrane bounded cell projection morphogenesis;GO:1903318//negative regulation of protein maturation;GO:0036119//response to platelet-derived growth factor;GO:0007635//chemosensory behavior;GO:0044237//cellular metabolic process;GO:0001558//regulation of cell growth;GO:0009913…	GO:0030425//dendrite;GO:0005769//early endosome;GO:0030136//clathrin-coated vesicle;GO:0043005//neuron projection;GO:0010008//endosome membrane;GO:0043204//perikaryon;GO:0030662//coated vesicle membrane;GO:0045121//membrane raft;GO:0098588//bounding membrane of organelle;GO:0016020//membrane;GO:0098857//membrane microdomain;GO:1990635//proximal dendrite;GO:0099503//secretory vesicle;GO:0098589//m…	GO:0004867//serine-type endopeptidase inhibitor activity;GO:0004857//enzyme inhibitor activity;GO:0030414//peptidase inhibitor activity;GO:0005539//glycosaminoglycan binding;GO:0046872//metal ion binding;GO:0019899//enzyme binding;GO:0061134//peptidase regulator activity;GO:0005488//binding;GO:0043168//anion binding;GO:0005102//signaling receptor binding;GO:0061135//endopeptidase regulator activi…	-
gene-GL50803_0094510	1946.97	2608.06	1285.88	0.493043	-1.02022	1.1502e-09	1.18423e-07	NC_051856.1	57286	60477	+	3192	GL50803_0094510	-	-	-	-	-	-	-	-	-	-
gene-GL50803_0015250	442.354	709.939	174.77	0.246175	-2.02224	2.8568e-09	2.66383e-07	NC_051860.1	460213	462084	+	1872	GL50803_0015250	GO:0030425;GO:1904398;GO:0022414;GO:0120039;GO:1903318;GO:0036119;GO:0007635;GO:0044237;GO:0005769;GO:0001558;GO:0009913;GO:0030136;GO:0043005;GO:0008544;GO:0009790;GO:0042886;GO:0010008;GO:0052548;GO:0043588;GO:0080090;GO:0070268;GO:0002790;GO:0090287;GO:0071559;GO:0010811;GO:0060976;GO:0006810;GO:0004867;GO:0043204;GO:0048580;GO:1904752;GO:0051172;GO:2000112;GO:0072359;GO:0045714;GO:0030662;GO:…	K08654	3B9FW	O	sp|P92127|VS41_GIAIN Variant-specific surface protein VSP4A1 OS=Giardia intestinalis OX=5741 PE=1 SV=1	CAF1387400.1 unnamed protein product [Rotaria magnacalcarata]	GO:1904398//positive regulation of neuromuscular junction development;GO:0022414//reproductive process;GO:0120039//plasma membrane bounded cell projection morphogenesis;GO:1903318//negative regulation of protein maturation;GO:0036119//response to platelet-derived growth factor;GO:0007635//chemosensory behavior;GO:0044237//cellular metabolic process;GO:0001558//regulation of cell growth;GO:0009913…	GO:0030425//dendrite;GO:0005769//early endosome;GO:0030136//clathrin-coated vesicle;GO:0043005//neuron projection;GO:0010008//endosome membrane;GO:0043204//perikaryon;GO:0030662//coated vesicle membrane;GO:0045121//membrane raft;GO:0098588//bounding membrane of organelle;GO:0016020//membrane;GO:0098857//membrane microdomain;GO:1990635//proximal dendrite;GO:0099503//secretory vesicle;GO:0098589//m…	GO:0004867//serine-type endopeptidase inhibitor activity;GO:0004857//enzyme inhibitor activity;GO:0030414//peptidase inhibitor activity;GO:0005539//glycosaminoglycan binding;GO:0046872//metal ion binding;GO:0019899//enzyme binding;GO:0061134//peptidase regulator activity;GO:0005488//binding;GO:0043168//anion binding;GO:0005102//signaling receptor binding;GO:0061135//endopeptidase regulator activi…	-
gene-GL50803_0050366	1883.96	2733.04	1034.87	0.378652	-1.40106	7.95014e-09	6.77407e-07	NC_051857.1	1525518	1528130	-	2613	GL50803_0050366	GO:0030425;GO:0008233;GO:0022414;GO:0043009;GO:0030323;GO:0005737;GO:0036119;GO:0044237;GO:0008152;GO:0044706;GO:0043005;GO:0009306;GO:0042886;GO:0009790;GO:0097458;GO:0008150;GO:0003044;GO:0001954;GO:0051716;GO:0060191;GO:0002790;GO:0044403;GO:0010811;GO:0005886;GO:0051704;GO:0060976;GO:0006810;GO:0010243;GO:0007267;GO:0048583;GO:0043204;GO:1901698;GO:0044260;GO:0070011;GO:1904752;GO:0000003;GO:…	K08654	4CGEJ	O	sp|P21849|TSA4_GIAIN Major surface-labeled trophozoite antigen 417 OS=Giardia intestinalis OX=5741 GN=TSA 417 PE=2 SV=1	XP_007065612.2 proprotein convertase subtilisin/kexin type 5 isoform X2 [Chelonia mydas]	GO:0022414//reproductive process;GO:0043009//chordate embryonic development;GO:0030323//respiratory tube development;GO:0036119//response to platelet-derived growth factor;GO:0044237//cellular metabolic process;GO:0008152//metabolic process;GO:0044706//multi-multicellular organism process;GO:0009306//protein secretion;GO:0042886//amide transport;GO:0009790//embryo development;GO:0008150//biologic…	GO:0030425//dendrite;GO:0005737//cytoplasm;GO:0043005//neuron projection;GO:0097458//obsolete neuron part;GO:0005886//plasma membrane;GO:0043204//perikaryon;GO:0044424//obsolete intracellular part;GO:0005788//endoplasmic reticulum lumen;GO:0044446//obsolete intracellular organelle part;GO:0044463//obsolete cell projection part;GO:0005802//trans-Golgi network;GO:0016020//membrane;GO:1990635//proxi…	GO:0008233//peptidase activity;GO:0070011//peptidase activity;GO:0140096//catalytic activity, acting on a protein;GO:0003824//catalytic activity;GO:0005488//binding;GO:0008236//serine-type peptidase activity;GO:0003674//molecular_function;GO:0033218//amide binding;GO:0004175//endopeptidase activity;GO:0016787//hydrolase activity;GO:0042277//peptide binding;GO:0004252//serine-type endopeptidase ac…	-
gene-GL50803_0032419	11970.8	17644.4	6297.25	0.356897	-1.48642	1.03953e-08	8.70739e-07	NC_051860.1	2610817	2612511	+	1695	GL50803_0032419	-	-	-	-	-	-	-	-	-	-
gene-GL50803_00137692	49.9994	74.5316	25.4672	0.341697	-1.54921	1.86153e-06	8.51822e-05	NC_051856.1	84934	85761	+	828	GL50803_00137692	-	-	-	-	-	-	-	-	-	-
gene-GL50803_007198	154.404	216.268	92.5391	0.42789	-1.22469	1.88207e-06	8.5332e-05	NC_051860.1	3589318	3589743	-	426	GL50803_007198	-	-	-	-	-	-	-	-	-	-
gene-GL50803_00137740	1201.37	1768.34	634.408	0.358759	-1.47891	6.59102e-06	0.000246764	NC_051858.1	840741	842537	+	1797	GL50803_00137740	-	-	-	-	sp|P92127|VS41_GIAIN Variant-specific surface protein VSP4A1 OS=Giardia intestinalis OX=5741 PE=1 SV=1	-	-	-	-	-
gene-GL50803_00103944	87.4311	121.415	53.4474	0.440205	-1.18375	7.501e-06	0.000276641	NC_051860.1	3586209	3588806	+	2598	GL50803_00103944	GO:0140096;GO:0016773;GO:0009968;GO:0018209;GO:0005737;GO:0023051;GO:0032991;GO:0004672;GO:0005623;GO:1902911;GO:0044237;GO:0016572;GO:0006796;GO:0097159;GO:0009605;GO:0008152;GO:0007165;GO:0010646;GO:0007154;GO:0005622;GO:0032553;GO:0003824;GO:0005488;GO:0018105;GO:0043168;GO:0019538;GO:0032559;GO:0043227;GO:0043170;GO:0030554;GO:0008150;GO:0035639;GO:0032007;GO:0051716;GO:0005524;GO:0003674;GO:…	K08857	4M0G0	T	sp|P27636|CDC15_YEAST Cell division control protein 15 OS=Saccharomyces cerevisiae (strain ATCC 204508 / S288c) OX=559292 GN=CDC15 PE=1 SV=3	GFN79182.1 serine/threonine-protein kinase nek11 [Plakobranchus ocellatus]	GO:0009968//negative regulation of signal transduction;GO:0018209//peptidyl-serine modification;GO:0023051//regulation of signaling;GO:0044237//cellular metabolic process;GO:0016572//histone phosphorylation;GO:0006796//phosphate-containing compound metabolic process;GO:0009605//response to external stimulus;GO:0008152//metabolic process;GO:0007165//signal transduction;GO:0010646//regulation of ce…	GO:0005737//cytoplasm;GO:0032991//protein-containing complex;GO:0005623//obsolete cell;GO:1902911//protein kinase complex;GO:0005622//intracellular anatomical structure;GO:0043227//membrane-bounded organelle;GO:0043231//intracellular membrane-bounded organelle;GO:0005575//cellular_component;GO:0061695//transferase complex, transferring phosphorus-containing groups;GO:0044424//obsolete intracellul…	GO:0140096//catalytic activity, acting on a protein;GO:0016773//phosphotransferase activity, alcohol group as acceptor;GO:0004672//protein kinase activity;GO:0097159//organic cyclic compound binding;GO:0032553//ribonucleotide binding;GO:0003824//catalytic activity;GO:0005488//binding;GO:0043168//anion binding;GO:0032559//adenyl ribonucleotide binding;GO:0030554//adenyl nucleotide binding;GO:00356…	-
gene-GL50803_0017165	14349.5	20880.2	7818.87	0.374463	-1.4171	0.000714428	0.0109991	NC_051856.1	542216	544756	+	2541	GL50803_0017165	GO:0016020;GO:1901265;GO:0015399;GO:0031224;GO:0044424;GO:0016817;GO:0016787;GO:0005623;GO:0051234;GO:0016887;GO:1901363;GO:0097159;GO:0016462;GO:0044464;GO:0044425;GO:0005622;GO:0003824;GO:0032553;GO:0043492;GO:0005488;GO:0043168;GO:0030554;GO:0043227;GO:0032559;GO:0016818;GO:0033036;GO:0008150;GO:0017076;GO:0005215;GO:0035639;GO:0043229;GO:0022804;GO:0005524;GO:0006869;GO:0043167;GO:0003674;GO:…	K05643	45DP1	Q	sp|Q58429|Y1023_METJA Uncharacterized ABC transporter ATP-binding protein MJ1023 OS=Methanocaldococcus jannaschii (strain ATCC 43067 / DSM 2661 / JAL-1 / JCM 10045 / NBRC 100440) OX=243232 GN=MJ1023 PE=3 SV=1	ASS36015.1 ABCA3 [Samia ricini]	GO:0051234//establishment of localization;GO:0033036//macromolecule localization;GO:0008150//biological_process;GO:0006869//lipid transport;GO:0010876//lipid localization;GO:0071702//organic substance transport;GO:0006810//transport;GO:0055085//transmembrane transport;GO:0051179//localization;	GO:0016020//membrane;GO:0031224//intrinsic component of membrane;GO:0044424//obsolete intracellular part;GO:0005623//obsolete cell;GO:0044464//obsolete cell part;GO:0044425//obsolete membrane part;GO:0005622//intracellular anatomical structure;GO:0043227//membrane-bounded organelle;GO:0043229//intracellular organelle;GO:0016021//integral component of membrane;GO:0043231//intracellular membrane-bo…	GO:1901265//nucleoside phosphate binding;GO:0015399//primary active transmembrane transporter activity;GO:0016817//hydrolase activity, acting on acid anhydrides;GO:0016787//hydrolase activity;GO:0016887//ATP hydrolysis activity;GO:1901363//heterocyclic compound binding;GO:0097159//organic cyclic compound binding;GO:0016462//pyrophosphatase activity;GO:0003824//catalytic activity;GO:0032553//ribon…	ko02010(ABC transporters)
gene-GL50803_0087446	17330.5	23401.1	11260	0.481171	-1.05538	0.000809512	0.0119779	NC_051856.1	478256	481129	+	2874	GL50803_0087446	GO:0016020;GO:0031090;GO:0005737;GO:0044433;GO:0005319;GO:0005623;GO:0044422;GO:0044237;GO:0051234;GO:0097159;GO:0008152;GO:0005622;GO:0099503;GO:0003824;GO:0032553;GO:0043492;GO:0005488;GO:0048545;GO:0009719;GO:0043168;GO:0043227;GO:0043170;GO:0030554;GO:0032559;GO:0019538;GO:0033036;GO:0008150;GO:0035639;GO:0014070;GO:0005524;GO:0006869;GO:0012506;GO:0003674;GO:0008144;GO:0000166;GO:0017111;GO:…	K05643	45EIT	Q	sp|Q84K47|AB2A_ARATH ABC transporter A family member 2 OS=Arabidopsis thaliana OX=3702 GN=ABCA2 PE=2 SV=1	KPM08691.1 ABC transporter sub-family A-like protein 13 [Sarcoptes scabiei]	GO:0044237//cellular metabolic process;GO:0051234//establishment of localization;GO:0008152//metabolic process;GO:0048545//response to steroid hormone;GO:0009719//response to endogenous stimulus;GO:0043170//macromolecule metabolic process;GO:0019538//protein metabolic process;GO:0033036//macromolecule localization;GO:0008150//biological_process;GO:0014070//response to organic cyclic compound;GO:0…	GO:0016020//membrane;GO:0031090//organelle membrane;GO:0005737//cytoplasm;GO:0044433//obsolete cytoplasmic vesicle part;GO:0005623//obsolete cell;GO:0044422//obsolete organelle part;GO:0005622//intracellular anatomical structure;GO:0099503//secretory vesicle;GO:0043227//membrane-bounded organelle;GO:0012506//vesicle membrane;GO:0005886//plasma membrane;GO:0043231//intracellular membrane-bounded o…	GO:0005319//lipid transporter activity;GO:0097159//organic cyclic compound binding;GO:0003824//catalytic activity;GO:0032553//ribonucleotide binding;GO:0043492//ATPase-coupled transmembrane transporter activity;GO:0005488//binding;GO:0043168//anion binding;GO:0030554//adenyl nucleotide binding;GO:0032559//adenyl ribonucleotide binding;GO:0035639//purine ribonucleoside triphosphate binding;GO:0005…	ko02010(ABC transporters)
gene-GL50803_0016588	3954.48	5496.89	2412.06	0.438805	-1.18835	0.000997421	0.0139826	NC_051856.1	322499	322867	+	369	GL50803_0016588	GO:0006518;GO:0005737;GO:0044267;GO:0032991;GO:0044424;GO:0009058;GO:0005623;GO:1901566;GO:0044422;GO:0003735;GO:0044237;GO:0071704;GO:0043228;GO:0008152;GO:0044464;GO:0044391;GO:0005622;GO:0002181;GO:0044445;GO:0034641;GO:0043170;GO:0019538;GO:0006412;GO:0009059;GO:0009987;GO:0008150;GO:0022626;GO:0005840;GO:0043229;GO:0043232;GO:0022625;GO:0006414;GO:0044446;GO:0043043;GO:0003674;GO:0006807;GO:…	K02943	453SJ	J	sp|P05389|RLA2_DROME 60S acidic ribosomal protein P2 OS=Drosophila melanogaster OX=7227 GN=RpLP2 PE=1 SV=1	KAG5897806.1 hypothetical protein JTB14_011807 [Gonioctena quinquepunctata]	GO:0006518//peptide metabolic process;GO:0044267//cellular protein metabolic process;GO:0009058//biosynthetic process;GO:1901566//organonitrogen compound biosynthetic process;GO:0044237//cellular metabolic process;GO:0071704//organic substance metabolic process;GO:0008152//metabolic process;GO:0002181//cytoplasmic translation;GO:0034641//cellular nitrogen compound metabolic process;GO:0043170//ma…	GO:0005737//cytoplasm;GO:0032991//protein-containing complex;GO:0044424//obsolete intracellular part;GO:0005623//obsolete cell;GO:0044422//obsolete organelle part;GO:0043228//non-membrane-bounded organelle;GO:0044464//obsolete cell part;GO:0044391//ribosomal subunit;GO:0005622//intracellular anatomical structure;GO:0044445//obsolete cytosolic part;GO:0022626//cytosolic ribosome;GO:0005840//riboso…	GO:0003735//structural constituent of ribosome;GO:0003674//molecular_function;GO:0005198//structural molecule activity;	ko03010(Ribosome)
gene-GL50803_00114891	917.878	1227.23	608.523	0.495849	-1.01203	0.00135631	0.0173721	NC_051860.1	937805	940303	+	2499	GL50803_00114891	GO:0030425;GO:0008233;GO:0022414;GO:0043009;GO:0030323;GO:0005737;GO:0036119;GO:0044237;GO:0008152;GO:0044706;GO:0043005;GO:0009306;GO:0042886;GO:0009790;GO:0097458;GO:0008150;GO:0003044;GO:0001954;GO:0051716;GO:0060191;GO:0002790;GO:0044403;GO:0010811;GO:0005886;GO:0051704;GO:0060976;GO:0006810;GO:0010243;GO:0007267;GO:0048583;GO:0043204;GO:1901698;GO:0044260;GO:0070011;GO:1904752;GO:0000003;GO:…	-	4PVQY	T	sp|P92127|VS41_GIAIN Variant-specific surface protein VSP4A1 OS=Giardia intestinalis OX=5741 PE=1 SV=1	XP_013049508.1 PREDICTED: LOW QUALITY PROTEIN: proprotein convertase subtilisin/kexin type 5-like [Anser cygnoides domesticus]	GO:0022414//reproductive process;GO:0043009//chordate embryonic development;GO:0030323//respiratory tube development;GO:0036119//response to platelet-derived growth factor;GO:0044237//cellular metabolic process;GO:0008152//metabolic process;GO:0044706//multi-multicellular organism process;GO:0009306//protein secretion;GO:0042886//amide transport;GO:0009790//embryo development;GO:0008150//biologic…	GO:0030425//dendrite;GO:0005737//cytoplasm;GO:0043005//neuron projection;GO:0097458//obsolete neuron part;GO:0005886//plasma membrane;GO:0043204//perikaryon;GO:0044424//obsolete intracellular part;GO:0005788//endoplasmic reticulum lumen;GO:0044446//obsolete intracellular organelle part;GO:0044463//obsolete cell projection part;GO:0005802//trans-Golgi network;GO:0016020//membrane;GO:1990635//proxi…	GO:0008233//peptidase activity;GO:0070011//peptidase activity;GO:0140096//catalytic activity, acting on a protein;GO:0003824//catalytic activity;GO:0005488//binding;GO:0008236//serine-type peptidase activity;GO:0003674//molecular_function;GO:0033218//amide binding;GO:0004175//endopeptidase activity;GO:0016787//hydrolase activity;GO:0042277//peptide binding;GO:0004252//serine-type endopeptidase ac…	-
gene-GL50803_0013239	85.6405	125.222	46.0588	0.367816	-1.44294	0.00378876	0.0379029	NC_051860.1	1037396	1037890	+	495	GL50803_0013239	-	K10408	448TG	Z	sp|Q9MBF8|DYH1B_CHLRE Dynein-1-beta heavy chain, flagellar inner arm I1 complex OS=Chlamydomonas reinhardtii OX=3055 GN=DHC10 PE=1 SV=1	XP_035980525.1 dynein heavy chain 1, axonemal isoform X10 [Fundulus heteroclitus]	-	-	-	-
gene-GL50803_0060176	215.623	293.075	138.171	0.471453	-1.08482	0.00680208	0.0577593	NC_051860.1	937238	937777	-	540	GL50803_0060176	-	-	-	-	-	-	-	-	-	-
gene-GL50803_0016721	4063.07	6047.76	2078.39	0.343663	-1.54093	0.00889104	0.0710716	NC_051860.1	3330584	3332377	+	1794	GL50803_0016721	-	-	-	-	-	CAD5126419.1 DgyrCDS14553 [Dimorphilus gyrociliatus]	-	-	-	-
gene-GL50803_0016915	2555.43	3414.47	1696.39	0.496823	-1.00919	0.0125829	0.0898747	NC_051860.1	3923879	3926185	-	2307	GL50803_0016915	-	-	-	-	-	-	-	-	-	-
gene-GL50803_007796	18700.4	25208.5	12192.3	0.483659	-1.04794	0.0158773	0.104131	NC_051858.1	122297	123187	+	891	GL50803_007796	GO:0044085;GO:0005737;GO:0098868;GO:0014704;GO:0005496;GO:0043228;GO:0005765;GO:0008092;GO:0065003;GO:0055065;GO:0044057;GO:0005216;GO:0005743;GO:0045177;GO:0008150;GO:0005924;GO:0000323;GO:0015276;GO:0010008;GO:0051716;GO:0015075;GO:0060350;GO:0070161;GO:0048870;GO:0005886;GO:0006874;GO:0006810;GO:0030061;GO:0005509;GO:0098662;GO:0016324;GO:0097190;GO:0032934;GO:0034220;GO:0030001;GO:0046983;GO:…	-	4Q0FG	U	sp|P19389|GIA2_GIAIN Giardin subunit alpha-2 OS=Giardia intestinalis OX=5741 PE=3 SV=1	-	GO:0044085//cellular component biogenesis;GO:0098868//bone growth;GO:0065003//protein-containing complex assembly;GO:0055065//metal ion homeostasis;GO:0044057//regulation of system process;GO:0008150//biological_process;GO:0051716//cellular response to stimulus;GO:0060350//endochondral bone morphogenesis;GO:0048870//cell motility;GO:0006874//cellular calcium ion homeostasis;GO:0006810//transport;…	GO:0005737//cytoplasm;GO:0014704//intercalated disc;GO:0043228//non-membrane-bounded organelle;GO:0005765//lysosomal membrane;GO:0005743//mitochondrial inner membrane;GO:0045177//apical part of cell;GO:0005924//obsolete cell-substrate adherens junction;GO:0000323//lytic vacuole;GO:0010008//endosome membrane;GO:0070161//anchoring junction;GO:0005886//plasma membrane;GO:0030061//mitochondrial crist…	GO:0005496//steroid binding;GO:0008092//cytoskeletal protein binding;GO:0005216//ion channel activity;GO:0015276//ligand-gated ion channel activity;GO:0015075//ion transmembrane transporter activity;GO:0005509//calcium ion binding;GO:0032934//sterol binding;GO:0046983//protein dimerization activity;GO:0022803//passive transmembrane transporter activity;GO:1901363//heterocyclic compound binding;GO…	-
gene-GL50803_00103454	17389.6	25220.1	9559.17	0.379029	-1.39962	0.0171349	0.108426	NC_051859.1	125393	127603	+	2211	GL50803_00103454	-	K08654	3CR8X	O	sp|P21849|TSA4_GIAIN Major surface-labeled trophozoite antigen 417 OS=Giardia intestinalis OX=5741 GN=TSA 417 PE=2 SV=1	XP_041465657.1 proprotein convertase subtilisin/kexin type 5-like isoform X2 [Lytechinus variegatus]	-	-	-	-
gene-GL50803_0016453	30186.3	41532.2	18840.3	0.453632	-1.1404	0.0198361	0.119988	NC_051857.1	375571	376521	+	951	GL50803_0016453	-	-	3DH2A	E	sp|O97438|CBK_GIAIN Carbamate kinase OS=Giardia intestinalis OX=5741 GN=CBK PE=1 SV=1	KAF9404128.1 hypothetical protein HW555_014500 [Spodoptera exigua]	-	-	-	-
gene-GL50803_0016970	22.1664	31.0976	13.2352	0.425601	-1.23243	0.0212147	0.125711	NC_051857.1	1087563	1088279	+	717	GL50803_0016970	-	-	-	-	-	-	-	-	-	-
gene-GL50803_0050380	2977.03	4190.9	1763.17	0.420714	-1.24909	0.0266071	0.14594	NC_051856.1	291041	293077	-	2037	GL50803_0050380	GO:0140096;GO:0044421;GO:0008233;GO:0065008;GO:0006518;GO:0031424;GO:0035282;GO:0005737;GO:0016486;GO:0044237;GO:0009913;GO:0008152;GO:0005622;GO:0003824;GO:0009799;GO:0005488;GO:0008544;GO:0043168;GO:0019538;GO:0043170;GO:0009790;GO:0043233;GO:0008150;GO:0007354;GO:0046903;GO:0043588;GO:0080090;GO:0060191;GO:0070268;GO:0009100;GO:0090287;GO:0031323;GO:0032501;GO:0005886;GO:0006810;GO:0031012;GO:…	K08672	49R5J	O	sp|Q63415|PCSK6_RAT Proprotein convertase subtilisin/kexin type 6 OS=Rattus norvegicus OX=10116 GN=Pcsk6 PE=1 SV=1	XP_030232519.1 proprotein convertase subtilisin/kexin type 6 [Gadus morhua]	GO:0065008//regulation of biological quality;GO:0006518//peptide metabolic process;GO:0031424//keratinization;GO:0035282//segmentation;GO:0016486//peptide hormone processing;GO:0044237//cellular metabolic process;GO:0009913//epidermal cell differentiation;GO:0008152//metabolic process;GO:0009799//specification of symmetry;GO:0008544//epidermis development;GO:0019538//protein metabolic process;GO:…	GO:0044421//obsolete extracellular region part;GO:0005737//cytoplasm;GO:0005622//intracellular anatomical structure;GO:0043233//organelle lumen;GO:0005886//plasma membrane;GO:0031012//extracellular matrix;GO:0044424//obsolete intracellular part;GO:0031974//membrane-enclosed lumen;GO:0070013//intracellular organelle lumen;GO:0044431//obsolete Golgi apparatus part;GO:0062023//collagen-containing ex…	GO:0140096//catalytic activity, acting on a protein;GO:0008233//peptidase activity;GO:0003824//catalytic activity;GO:0005488//binding;GO:0043168//anion binding;GO:0070011//peptidase activity;GO:0048406//nerve growth factor binding;GO:0008236//serine-type peptidase activity;GO:1901681//sulfur compound binding;GO:0097367//carbohydrate derivative binding;GO:0019838//growth factor binding;GO:0008201/…	-
gene-GL50803_0060184	6.74333	10.3591	3.1276	0.301919	-1.72777	0.0401442	0.190762	NC_051860.1	1025694	1026380	-	687	GL50803_0060184	-	-	-	-	-	-	-	-	-	-
