# Supplementary material for: Identification of an uncharacterized protein as a novel regulator of Giardia lamblia virus (GLV) infection in Giardia duodenalis
Source: J Virol. 2025 Sep 18;99(10):e00883-25. doi: 10.1128/jvi.00883-25 (PMC12548405; doi:10.1128/jvi.00883-25)
Supplement: Table S8 — Significantly differentially expressed metabolites in the metabolomics comparison between the VIG strain and the WB strain. [file jvi.00883-25-s0006.xlsx]

## Sheet: Sheet1
Table S8. Significantly differential metabolites in the metabolomics comparison between the VIG strain and the WB strain
Alignment ID	Metabolite name	Rt(min)	Expreiment Mz	Adduct type	Reference m/z	m/z matched	VIG1	VIG2	VIG3	VIG4	VIG5	VIG6	WB1	WB2	WB3	WB4	WB5	WB6	P.value	FC	Log2FC	Mean.VIG	SD.VIG	SE.VIG	CV.VIG	Mean.WB	SD.WB	SE.WB	CV.WB	FDR	OPLSDA.VIP	PLSDA.VIP	NLP	FORMULA	ONTOLOGY	INCHIKEY	SMILES	KEGGID	CID	HMDBID	Superclass	Class	Significant
POS6607	PyroGlu-Met	5.476	261.09	[M+H]+	261.09	True	1.39249e+07	1.36743e+07	1.36145e+07	1.6902e+07	1.48835e+07	1.39584e+07	1.08625e+07	6.91539e+06	8.55984e+06	8.1856e+06	8.00491e+06	9.93942e+06	2.34657e-05	1.65735	0.728882	1.44929e+07	1.26543e+06	516610	8.73137	8.74461e+06	1.42498e+06	581747	16.2956	0.0240289	2.27717	2.15457	4.62957	C10H16N2O4S	Peptides	FKWGLFXEKQAERS-UHFFFAOYSA-N	CSCCC(C(=O)O)NC(=O)C1CCC(=O)N1	---	24695092	---	Organic acids and derivatives	Carboxylic acids and derivatives	UP
POS9433	Aflatoxin B1	7.794	313.071	[M+H]+	313.071	True	8.78116e+06	8.40989e+06	7.57e+06	9.37794e+06	1.12633e+07	1.07619e+07	5.34406e+06	4.7536e+06	5.21974e+06	5.29988e+06	5.66331e+06	3.74951e+06	4.80862e-05	1.87026	0.903241	9.36069e+06	1.41633e+06	578213	15.1306	5.00501e+06	681300	278140	13.6124	0.0246201	2.26724	2.11831	4.31798	C17H12O6	Angular furanocoumarins	OQIQSTLJSLGHID-UHFFFAOYSA-N	COC1=C2C3=C(C(=O)CC3)C(=O)OC2=C4[C@@H]5C=CO[C@@H]5OC4=C1	C06800	186907	HMDB0006552	Phenylpropanoids and polyketides	Coumarins and derivatives	UP
POS1829	N-Methylisoleucine	5.226	146.118	[M+H]+	146.118	True	6.99176e+07	4.25938e+07	6.63956e+07	64605113	7.94623e+07	6.73191e+07	3.33868e+07	2.55996e+07	3.26958e+07	3.21812e+07	4.01438e+07	2.55511e+07	0.000110989	2.05896	1.04192	6.50489e+07	1.21889e+07	4.97609e+06	18.738	3.15931e+07	5.48309e+06	2.23846e+06	17.3554	0.0371695	2.22908	2.07329	3.95472	C7H15NO2	Amino acids and derivatives	KSPIYJQBLVDRRI-UHFFFAOYSA-N	O=C(O)C(NC)C(C)CC	---	560437	---	Organic acids and derivatives	Carboxylic acids and derivatives	UP
POS489	Cyclohexylamine	5.225	100.113	[M+H]+	100.112	True	3.22681e+07	1.95483e+07	3.20176e+07	3.05301e+07	3.58158e+07	3.05774e+07	1.60218e+07	1.20198e+07	1.48717e+07	1.49518e+07	19847983	1.14011e+07	0.000145193	2.02838	1.02033	3.01262e+07	5.52802e+06	2.25681e+06	18.3495	1.48524e+07	3.042e+06	1.24189e+06	20.4816	0.0371695	2.21084	2.05798	3.83805	C6H13N	Cyclohexylamines	PAFZNILMFXTMIY-UHFFFAOYSA-N	NC1CCCCC1	C00571	7965	HMDB0031404	Organic nitrogen compounds	Organonitrogen compounds	UP
NEG8789	9,10-DiHOME	12.325	313.238	[M-H]-	313.238	TRUE	3.39236e+06	4.40492e+06	3.36805e+06	1.74663e+07	2.19525e+06	4.27596e+06	2.64534e+07	1.95586e+07	3.22187e+07	3.73355e+07	4.12839e+07	1.80293e+07	0.000425642	0.200726	-2.3167	5.85048e+06	5.74564e+06	2.34565e+06	98.2081	2.91466e+07	9.45077e+06	3.85826e+06	32.425	0.0628333	2.18191	2.07647	3.37096	C18H34O4	Long-chain fatty acids	XEBKSQSGNGRGDW-JXMROGBWSA-N	CCCCCC=CCC(O)C(O)CCCCCCCC(O)=O	C14828	---	HMDB0004704	Lipids and lipid-like molecules	Fatty Acyls	DOWN
POS1285	Pipecolic acid	1.473	130.086	[M+H]+	130.086	True	1.11522e+10	1.81577e+10	1.42278e+10	2.28607e+10	1.03645e+10	1.62418e+10	3.47358e+10	2.89822e+10	2.60116e+10	2.58873e+10	2.88138e+10	2.39439e+10	0.000450224	0.552368	-0.856299	1.55008e+10	4.66236e+09	1.9034e+09	30.0782	2.80624e+10	3.79061e+09	1.54751e+09	13.5078	0.0628333	2.14535	2.02172	3.34657	C6H11NO2	Amino acids and derivatives	HXEACLLIILLPRG-YFKPBYRVSA-N	OC(=O)[C@@H]1CCCCN1	C00408	439227	HMDB0000070	Organic acids and derivatives	Carboxylic acids and derivatives	DOWN
NEG16458	Taurolithocholic acid	11.006	482.294	[M-H]-	482.295	TRUE	1.22808e+08	1.40834e+08	50439534	3.11071e+08	1.00026e+08	1.6654e+08	3.7899e+08	3.72038e+08	3.22616e+08	3.59767e+08	3.18917e+08	2.64616e+08	0.000902807	0.442114	-1.17751	1.4862e+08	8.88133e+07	3.62579e+07	59.7587	3.36157e+08	4.30773e+07	1.75862e+07	12.8146	0.0711134	2.13523	1.97212	3.04441	C26H45NO5S	Taurinated bile acids and derivatives	QBYUNVOYXHFVKC-GBURMNQMSA-N	CC(CCC(O)=NCCS(=O)(=O)O)C1CCC2C3CCC4CC(O)CCC4(C)C3CCC12C	C02592	439763	HMDB0000722	Lipids and lipid-like molecules	Steroids and steroid derivatives	DOWN
POS5148	Aspartyl-proline	1.783	231.098	[M+H]+	231.098	True	1.01144e+08	1.63075e+08	9.9742e+07	1.68562e+08	1.02941e+08	1.47321e+08	6.91089e+07	4.22821e+07	4.34386e+07	4.6283e+07	7.92953e+07	4.63712e+07	0.000446454	2.39546	1.2603	1.30464e+08	3.27418e+07	1.33668e+07	25.0964	5.44632e+07	1.57063e+07	6.41209e+06	28.8385	0.0628333	2.09227	2.00076	3.35022	C9H14N2O5	Peptides	UKGGPJNBONZZCM-WDSKDSINSA-N	C1C[C@H](N(C1)C(=O)[C@H](CC(=O)O)N)C(=O)O	---	170612	HMDB0002335	Organic acids and derivatives	Carboxylic acids and derivatives	UP
NEG1864	Xanthine	3.237	151.025	[M-H]-	151.026	TRUE	2.54019e+08	1.04663e+08	2.94783e+08	2.20271e+08	1.93132e+08	2.53185e+08	4.39617e+07	5.21905e+07	7.06493e+07	8.80502e+07	1.26075e+08	5.28457e+07	0.000569796	3.04319	1.60558	2.20009e+08	6.61447e+07	2.70034e+07	30.0646	7.22954e+07	3.07522e+07	1.25545e+07	42.5368	0.0628333	2.08662	1.96801	3.24428	C5H4N4O2	Xanthines	LRFVTYWOQMYALW-JKKKRHIMNA-N	OC=1N=C(O)C=2N=CNC2N1	C00385	1188	HMDB0000292	Organoheterocyclic compounds	Imidazopyrimidines	UP
NEG6701	3-Hydroxyhexadecanoic acid	12.589	271.228	[2M-H]-	271.227	TRUE	2.36322e+07	3.4406e+07	3.54468e+07	3.60016e+07	2.30377e+07	3.45134e+07	5.82308e+07	4.67173e+07	4.81417e+07	5.88363e+07	5.12206e+07	7.69644e+07	0.000605017	0.549931	-0.862677	3.1173e+07	6.1031e+06	2.49158e+06	19.5782	5.66852e+07	1.11398e+07	4.5478e+06	19.652	0.0628333	2.07167	2.00555	3.21823	C16H32O3	Fatty Acyls	CBWALJHXHCJYTE-HNNXBMFYSA-N	CCCCCCCCCCCCC[C@H](O)CC(O)=O	---	10989404	HMDB0061658	Lipids and lipid-like molecules	Fatty Acyls	DOWN
POS13386	2-[bisbenzylamino]-1-(4-hydroxy-3-methoxyphenyl)ethan-1-one, chloride	6.45	384.157	[M+Na]+	384.157	True	8.14087e+06	5.868e+06	6.49782e+06	4.40247e+06	8.64483e+06	7.67245e+06	3.59809e+06	4.03182e+06	3.95401e+06	4.79116e+06	3.41062e+06	3.25678e+06	0.00131745	1.78915	0.839274	6.87108e+06	1.58999e+06	649109	23.1403	3.84042e+06	554532	226387	14.4394	0.0853556	2.05332	1.92612	2.88027	C23H23NO3	Ketones	QXVWXZGTMHKLSF-UHFFFAOYSA-N	COc1cc(C(=O)CN(Cc2ccccc2)Cc2ccccc2)ccc1O	---	1097424	---	Organic oxygen compounds	Organooxygen compounds	UP
NEG4529	Pantothenic acid	6.23	218.103	[M-H]-	218.103	TRUE	1.07359e+08	82135203	8.2447e+07	1.07649e+08	9.21031e+07	9.42944e+07	6.72258e+07	8.20523e+07	4.48023e+07	5.08755e+07	4.67299e+07	4.34329e+07	0.000613606	1.68892	0.756099	9.43313e+07	1.13317e+07	4.62614e+06	12.0126	5.58531e+07	1.54927e+07	6.32489e+06	27.7384	0.0628333	2.05246	2.00683	3.21211	C9H17NO5	Amino acids and derivatives	GHOKWGTUZJEAQD-ZETCQYMHSA-N	CC(C)(CO)C(O)C(O)=NCCC(=O)O	C00864	988	HMDB0000210	Organic acids and derivatives	Carboxylic acids and derivatives	UP
NEG6524	Apomorphine	10.73	266.119	[M-H]-	266.119	TRUE	9.27841e+07	1.11312e+08	8.96171e+07	5.90335e+07	7.20162e+07	5.68388e+07	1.28204e+08	1.33833e+08	2.11477e+08	2.29587e+08	2.84219e+08	2.39851e+08	0.000900556	0.392449	-1.34942	8.02669e+07	2.1334e+07	8.70959e+06	26.5789	2.04528e+08	6.18025e+07	2.52308e+07	30.2171	0.0711134	2.04663	1.98392	3.04549	C17H17NO2	Aporphines	VMWNQDUVQKEIOC-UHFFFAOYSA-N	CN1CCc2cccc3c2[C@H]1Cc1ccc(O)c(O)c1-3	---	6005	HMDB0014852	Alkaloids and derivatives	Aporphines	DOWN
POS6817	Perlolyrine	6.492	265.097	[M+H]+	265.098	True	5.56076e+06	3.58189e+06	4.54844e+06	6.66048e+06	7.54175e+06	6.08044e+06	3.79275e+06	2.29558e+06	2.7495e+06	2.82459e+06	3.0822e+06	2.88267e+06	0.00133368	1.92734	0.946609	5.66229e+06	1.43406e+06	585452	25.3265	2.93788e+06	493061	201291	16.7829	0.0853556	2.03958	1.89767	2.87495	C16H12N2O2	Harmala alkaloids	KFUCYPGCMLPUMT-UHFFFAOYSA-N	OCC1=CC=C(O1)C1=NC=CC2=C1NC1=CC=CC=C21	C09231	160179	HMDB0030327	Alkaloids and derivatives	Harmala alkaloids	UP
NEG2871	Myoinositol	0.935	179.055	[M-H]-	179.056	TRUE	1.27781e+08	1.04112e+08	1.01635e+08	1.12358e+08	1.35762e+08	1.08339e+08	6.87133e+07	5.39186e+07	9.19617e+07	8.14652e+07	9.04022e+07	5.6317e+07	0.000879186	1.55832	0.639988	1.14998e+08	1.37326e+07	5.60629e+06	11.9416	7.37963e+07	1.66795e+07	6.80939e+06	22.6021	0.0711134	2.03888	1.93879	3.05592	C6H12O6	Organooxygen compounds	CDAISMWEOUEBRE-GPIVLXJGSA-N	O[C@H]1[C@H](O)[C@@H](O)[C@H](O)[C@@H](O)[C@@H]1O	C06153	---	HMDB0006088	Organic oxygen compounds	Organooxygen compounds	UP
POS2040	Acetaminophen	1.041	152.068	[M+H]+	152.071	True	4.27051e+08	7.87404e+08	6.37755e+08	9.75436e+08	4.10963e+08	6.73987e+08	1.16142e+09	1.02503e+09	9.77654e+08	9.88432e+08	1.07814e+09	1.00869e+09	0.00184121	0.627083	-0.673271	6.52099e+08	2.15561e+08	8.80023e+07	33.0564	1.03989e+09	6.92055e+07	2.8253e+07	6.65506	0.09427	2.0262	1.90071	2.7349	C8H9NO2	1-hydroxy-2-unsubstituted benzenoids	RZVAJINKPMORJF-UHFFFAOYSA-N	CC(=O)NC1=CC=C(O)C=C1	C06804	1983	HMDB0001859	Benzenoids	Phenols	DOWN
POS20653	Cyclic ADP-ribose	3.008	542.068	[M+H]+	542.068	True	4.43697e+07	2.9599e+07	3.35019e+07	3.65694e+07	5.0448e+07	4.7338e+07	2.86019e+07	1.93437e+07	2.13093e+07	2.24533e+07	3.06695e+07	2.80873e+07	0.00282181	1.60719	0.684542	4.03043e+07	8.29122e+06	3.38488e+06	20.5715	2.50775e+07	4.61982e+06	1.88603e+06	18.4222	0.11767	2.01029	1.82609	2.54947	C15H21N5O13P2	Monosaccharides	BQOHYSXSASDCEA-KEOHHSTQSA-N	C1[C@@H]2[C@H]([C@H]([C@@H](O2)N3C=NC4=C3N=CN(C4=N)[C@H]5[C@@H]([C@@H]([C@H](O5)COP(=O)(OP(=O)(O1)O)O)O)O)O)O	C13050	123847	HMDB0249529	Organic oxygen compounds	Organooxygen compounds	UP
POS26651	PE(16:0/20:4)	11.407	740.521	[M+H]+	740.522	True	9.21023e+06	1.48902e+07	5.07641e+07	3.29281e+07	4.79869e+07	5.57863e+07	2.18712e+06	2.68723e+06	907855	2.59085e+06	8.18867e+06	4.4989e+06	0.00280827	10.0456	3.32849	3.5261e+07	1.96094e+07	8.00549e+06	55.6121	3.5101e+06	2.56557e+06	1.04739e+06	73.0911	0.11767	2.00703	1.8231	2.55156	C41H74NO8P	Phosphatidylethanolamines	DRIVXEVMDWCWLI-CAQMIEAISA-N	CCCCCCCCCCCCCCCC(=O)OC[C@H](COP(=O)(O)OCCN)OC(=O)CCC/C=C\C/C=C\C/C=C\C/C=C\CCCCC	---	9546800;71306340	HMDB0008937	Lipids and lipid-like molecules	Glycerophospholipids	UP
POS7846	Oxolinic acid	7.199	284.057	[M+Na]+	284.053	True	436215	2.65861e+06	2.19663e+06	902115	484.11	484.11	7.74511e+06	8.03685e+06	1.17119e+07	2.25843e+07	1.24715e+07	4.21661e+06	0.0033304	0.0927794	-3.43005	1.03242e+06	1.14036e+06	465550	110.455	1.11277e+07	6.35862e+06	2.59589e+06	57.1421	0.11767	1.99944	1.82132	2.4775	C13H11NO5	Quinoline carboxylic acids	KYGZCKSPAKDVKC-UHFFFAOYSA-N	CCn1cc(C(=O)O)c(=O)c2cc3c(cc21)OCO3	C11342	4628	HMDB0255996	Organoheterocyclic compounds	Quinolines and derivatives	DOWN
NEG5668	Glycerophosphoglycerol	0.894	245.043	[M-H]-	245.043	TRUE	5.89256e+08	3.98274e+08	3.76016e+08	5.54068e+08	6.18741e+08	5.87045e+08	1.1573e+09	7.36311e+08	841833103	9.53235e+08	9.54866e+08	6.47466e+08	0.001769	0.590322	-0.760427	5.20567e+08	1.05592e+08	4.31078e+07	20.2841	8.81835e+08	1.81119e+08	7.39413e+07	20.5388	0.09427	1.99823	1.98065	2.75227	C6H15O8P	Organic phosphoric acids and derivatives	LLCSXHMJULHSJN-OLQVQODUSA-N	OC[C@H](O)COP(O)(=O)OC[C@H](O)CO	C03274	54575349	HMDB0240316	Organic acids and derivatives	Organic phosphoric acids and derivatives	DOWN
POS1283	4-Methylproline	2.49	130.086	[M+H]+	130.087	True	1.27479e+08	1.96963e+08	1.36105e+08	2.63238e+08	6.50518e+07	1.44678e+08	2.35008e+08	2.19421e+08	3.73974e+08	298541245	3.71196e+08	3.14089e+08	0.00340348	0.51512	-0.95702	1.55586e+08	6.75069e+07	2.75596e+07	43.3888	3.02038e+08	6.54733e+07	2.67294e+07	21.6772	0.11767	1.98337	1.8493	2.46808	C6H11NO2	Carboxylic acids and derivatives	KKJQZEWNZXRJFG-UHFFFAOYSA-N	CC1CNC(C1)C(O)=O	---	352051	HMDB0029435	Organic acids and derivatives	Carboxylic acids and derivatives	DOWN
POS1931	Phthalic anhydride	10.413	149.024	[M+H]+	149.023	True	1.01821e+09	6.21274e+08	8.70733e+08	7.9215e+08	1.13917e+09	9.95102e+08	5.87733e+08	6.43671e+08	6.26802e+08	5.74809e+08	6.4788e+08	6.13395e+08	0.00344735	1.47163	0.557417	9.06105e+08	1.84483e+08	7.53149e+07	20.36	6.15715e+08	2.96673e+07	1.21116e+07	4.81835	0.11767	1.96965	1.79665	2.46251	C8H4O3	Phthalic anhydrides	LGRFSURHDFAFJT-UHFFFAOYSA-N	C1=CC=C2C(=C1)C(=O)OC2=O	---	6811	HMDB0256501	Organoheterocyclic compounds	Benzofurans	UP
POS26797	PG(16:0/16:0)	13.349	745.499	[M+Na]+	745.499	True	198402	2.23146e+06	7.75516e+06	7.13268e+06	7.53351e+06	4.61836e+06	484.11	484.11	484.11	7596.36	968.22	8688.68	0.0033406	1575.44	10.6215	4.9116e+06	3.14251e+06	1.28292e+06	63.9814	3117.6	3912.08	1597.1	125.484	0.11767	1.95006	1.8066	2.47618	C38H75O10P	Phosphatidylglycerols	BIABMEZBCHDPBV-UHFFFAOYSA-N	CCCCCCCCCCCCCCCC(=O)OC[C@H](COP(=O)(O)OCC(CO)O)OC(=O)CCCCCCCCCCCCCCC	---	11846227	HMDB0251613	Lipids and lipid-like molecules	Glycerophospholipids	UP
NEG22818	PI(16:0/18:2)	13.441	833.519	[M-H]-	833.518	TRUE	1.50757e+06	1.54367e+06	209655	889690	1.13713e+06	974616	34948.3	157346	442601	82665.9	484.11	306037	0.00206942	6.11507	2.61237	1.04372e+06	489490	199833	46.8985	170680	171800	70137.2	100.656	0.100909	1.9466	1.92921	2.68415	C43H79O13P	Phosphatidylinositols	BSNJSZUDOMPYIR-CUKLWHKZSA-N	CCCCCCCCCCCCCCCC(=O)OCC(COP(O)(=O)OC1C(O)C(O)C(O)C(O)C1O)OC(=O)CCCCCCC\C=C/C\C=C/CCCCC	---	138130059	HMDB0009784	Lipids and lipid-like molecules	Glycerophospholipids	UP
NEG3874	N-Lactoylleucine	7.799	202.108	[M-H]-	202.108	TRUE	1.24172e+07	8.20677e+06	8.56771e+06	1.23784e+07	9.52629e+06	1.1197e+07	7.17234e+06	6.59946e+06	5.76843e+06	7.74311e+06	6.35998e+06	4.17644e+06	0.00124717	1.64711	0.71994	1.03822e+07	1.87337e+06	764799	18.044	6.30329e+06	1.24329e+06	507571	19.7245	0.0853556	1.93846	1.9128	2.90408	C9H17NO4	Carboxylic acids and derivatives	BUMIGZVUJKNXCO-BQBZGAKWSA-N	CC(C)C[C@H](NC(=O)[C@H](C)O)C(O)=O	---	57329455	HMDB0062176	Organic acids and derivatives	Carboxylic acids and derivatives	UP
NEG466	2-Methyl-3-oxopropanoic acid	6.218	101.023	[M-H]-	101.024	TRUE	1.69125e+07	1.19638e+07	3.13507e+07	2.37324e+07	2.03018e+07	1.48749e+07	3.57562e+07	4.78465e+07	1.34946e+08	1.07996e+08	7.61083e+07	5.22996e+07	0.00582207	0.261864	-1.93311	1.9856e+07	6.97302e+06	2.84672e+06	35.1179	7.58255e+07	3.86578e+07	1.5782e+07	50.9826	0.175347	1.9221	1.76142	2.23492	C4H6O3	Organooxygen compounds	VOKUMXABRRXHAR-UHFFFAOYSA-N	CC(C=O)C(O)=O	C00349	296	HMDB0001172	Organic oxygen compounds	Organooxygen compounds	DOWN
NEG2378	3-Phenyllactic acid	8.293	165.054	[M-H]-	165.056	TRUE	7.11457e+07	3.54929e+07	3.37058e+07	9.06432e+07	6.68422e+07	7.27729e+07	1.88131e+07	3.02662e+07	20820343	2.58703e+07	2.6867e+07	1.73202e+07	0.0022505	2.64797	1.40489	6.17671e+07	2.25674e+07	9.2131e+06	36.5363	2.33262e+07	5.09692e+06	2.08081e+06	21.8506	0.10475	1.90825	1.84529	2.64772	C9H10O3	Phenylpropanoic acids	VOXXWSYKYCBWHO-MRVPVSSYSA-N	O=C(O)C(O)CC=1C=CC=CC1	C05607	---	HMDB0000779	Phenylpropanoids and polyketides	Phenylpropanoic acids	UP
NEG23039	PI(16:0/20:3)	13.439	859.533	[M-H]-	859.534	TRUE	1.04017e+06	3.08726e+06	1.68937e+06	697104	1.84699e+06	2.08964e+06	377018	39702.2	484427	1.05045e+06	391513	61198.8	0.00499257	4.34658	2.11988	1.74175e+06	840087	342964	48.2322	400718	367536	150046	91.7193	0.154921	1.88651	1.82534	2.30168	C45H81O13P	Phosphatidylinositols	QQCJRPYWJFBHNN-DAXZNSEHSA-N	[H][C@@](COC(=O)CCCCCCCCCCCCCCC)(COP(O)(=O)O[C@H]1C(O)C(O)C(O)[C@@H](O)C1O)OC(=O)CCC\C=C/C\C=C/C\C=C/CCCCCCCC	---	---	HMDB0009787	Lipids and lipid-like molecules	Glycerophospholipids	UP
NEG10323	Canrenone	13.135	339.196	[M-H]-	339.197	TRUE	3.40545e+07	1.17345e+08	2.23919e+08	1.53547e+08	4.04673e+07	1.14102e+08	1.89058e+08	2.05371e+08	4.83558e+08	4.7063e+08	3.65446e+08	6.3973e+08	0.00474415	0.290355	-1.78411	1.13906e+08	7.13523e+07	2.91295e+07	62.6414	3.92299e+08	1.74732e+08	7.1334e+07	44.5405	0.151813	1.88176	1.79369	2.32384	C22H28O3	Steroid lactones	UJVLDDZCTMKXJK-AFDHUMPMSA-N	CC12CC[C@H]3C(C=CC4=CC(=O)CCC34C)[C@@H]1CCC21CCC(=O)O1	---	---	HMDB0003033	Lipids and lipid-like molecules	Steroids and steroid derivatives	DOWN
POS134	Tetrahydropyridine	1.031	84.0816	[M+H]+	84.0808	True	1.11459e+09	1.52608e+09	1.17758e+09	2.07915e+09	1.20221e+09	1.73347e+09	2.17783e+09	1.82616e+09	2.09257e+09	2.10765e+09	2.28664e+09	1854376620	0.00684581	0.715505	-0.482966	1.47218e+09	3.81349e+08	1.55685e+08	25.9038	2.05754e+09	1.81938e+08	7.42758e+07	8.84251	0.178293	1.87807	1.81141	2.16458	C5H9N	Pyridines and derivatives	VSWICNJIUPRZIK-UHFFFAOYSA-N	C1CNC=CC1	---	10176084	HMDB0244121	Organoheterocyclic compounds	Pyridines and derivatives	DOWN
POS1043	4-Ethylaniline	10.528	122.097	[M+H-H2O]+	122.096	True	7.60691e+08	6.52689e+08	5.98228e+08	4.29605e+08	9.31141e+08	8.01667e+08	3.87525e+08	3.5126e+08	2.71607e+08	3.19652e+08	6.07222e+08	5.54948e+08	0.0111028	1.67482	0.744009	6.9567e+08	1.74953e+08	7.14242e+07	25.1488	4.15369e+08	1.34911e+08	5.5077e+07	32.4797	0.21522	1.87755	1.63502	1.95457	C8H11N	Benzene and substituted derivatives	HRXZRAXKKNUKRF-UHFFFAOYSA-N	CCC1=CC=C(N)C=C1	---	11504	HMDB0246419	Benzenoids	Benzene and substituted derivatives	UP
POS110	2,5-Dihydropyrimidine	10.74	83.061	[M+H]+	83.0604	True	6.39412e+07	4.567e+07	5.8489e+07	4.54188e+07	4.45288e+07	8.21146e+07	1.25246e+08	7.80409e+07	1.01173e+08	7.22236e+07	1.0756e+08	8.93224e+07	0.00315664	0.593066	-0.753735	5.66938e+07	1.4823e+07	6.05145e+06	26.1457	9.55943e+07	1.97342e+07	8.05646e+06	20.6437	0.11767	1.875	1.9054	2.50077	C4H6N2	Diazines	WRLAXLNSBDVNRL-UHFFFAOYSA-N	C1C=NCN=C1	---	21865347	HMDB0245497	Organoheterocyclic compounds	Diazines	DOWN
POS2007	6-Methoxypurine	13.704	151.061	[M+H]+	151.061	True	1.55194e+07	1.54925e+07	1.27425e+07	1.87727e+07	1.94234e+07	7.34642e+06	4.15012e+07	3.26322e+07	2.34868e+07	1.98449e+07	2.56375e+07	2.68396e+07	0.00407467	0.525455	-0.928362	1.48828e+07	4.42499e+06	1.8065e+06	29.7322	2.83237e+07	7.70604e+06	3.14598e+06	27.207	0.134596	1.85174	1.79579	2.38991	C6H6N4O	Purinones	GOILPRCCOREWQE-UHFFFAOYSA-N	COc1ncnc2[nH]cnc12	---	70632	---	Organoheterocyclic compounds	Imidazopyrimidines	DOWN
POS2825	Indole-3-acetic acid	7.042	176.071	[M+H]+	176.071	True	3.47501e+08	2.53668e+08	2.34986e+08	3.57118e+08	3.44141e+08	3.10389e+08	3.86888e+08	4.15185e+08	4.59451e+08	4.1237e+08	4.67415e+08	3.1466e+08	0.0085426	0.752372	-0.410482	3.07967e+08	5.20919e+07	2.12664e+07	16.9148	4.09328e+08	5.54898e+07	2.26536e+07	13.5563	0.18612	1.84283	1.78666	2.06841	C10H9NO2	Indole-3-acetic acid derivatives	SEOVTRFCIGRIMH-UHFFFAOYSA-N	OC(=O)CC1=CNC2=C1C=CC=C2	C00954	---	HMDB0000197	Organoheterocyclic compounds	Indoles and derivatives	DOWN
POS2743	4-(Hydroxyphenyl)acetamide	1.472	174.05	[M+Na]+	174.053	True	6.76702e+07	1.89226e+08	1.98665e+08	3.56637e+08	7.27693e+07	2.39441e+08	4.14803e+08	3.36659e+08	3.18963e+08	3.06828e+08	3.56516e+08	3.16989e+08	0.00843428	0.54829	-0.86699	1.87402e+08	1.08586e+08	4.43302e+07	57.9432	3.41793e+08	3.98312e+07	1.6261e+07	11.6536	0.18612	1.82771	1.74434	2.07395	C8H9NO2	Phenylacetamides	YBPAYPRLUDCSEY-UHFFFAOYSA-N	N=C(O)Cc1ccc(O)cc1	---	86986	---	Benzenoids	Benzene and substituted derivatives	DOWN
POS1545	Tyramine	2.985	138.092	[M+H]+	138.091	True	6.98501e+07	4.1348e+07	4.52192e+07	8.60774e+07	5.11163e+07	6.88739e+07	3.01747e+06	2.08695e+06	3.37735e+07	4.45909e+07	2.79723e+07	2.38154e+07	0.00335387	2.67998	1.42222	6.04141e+07	1.73209e+07	7.07121e+06	28.6702	2.25428e+07	1.69884e+07	6.93549e+06	75.3608	0.11767	1.81646	1.80088	2.47445	C8H11NO	Phenethylamines	DZGWFCGJZKJUFP-UHFFFAOYSA-N	C1=CC(=CC=C1CCN)O	C00483	5610	HMDB0000306	Benzenoids	Benzene and substituted derivatives	UP
POS15682	Glycohyocholic acid	7.907	430.297	[M-2H2O+H]+	430.296	True	2.30052e+08	1.3528e+08	2.06039e+08	2.44225e+08	2.49445e+08	3.1711e+08	1.43144e+08	1.60585e+08	1.35211e+08	1.55248e+08	1.57188e+08	9.5635e+07	0.00678447	1.6318	0.706463	2.30359e+08	5.95212e+07	2.42994e+07	25.8385	1.41168e+08	2.42675e+07	9.90716e+06	17.1904	0.178293	1.81417	1.71211	2.16848	C26H43NO6	Glycinated bile acids and derivatives	ZQYUKJFJPJDMMR-UHFFFAOYSA-N	C[C@H](CCC(=O)NCC(=O)O)[C@H]1CC[C@@H]2[C@@]1(CC[C@H]3[C@H]2[C@@H]([C@@H]([C@H]4[C@@]3(CC[C@H](C4)O)C)O)O)C	---	71361462	HMDB0240607	Lipids and lipid-like molecules	Steroids and steroid derivatives	UP
POS25731	PC(15:0/15:0)	10.861	706.54	[M+H]+	706.538	True	8.30999e+06	1.25973e+07	1.14003e+07	1.0339e+07	3.65964e+07	2.35307e+07	2.00746e+06	4.96124e+06	484.11	2.72718e+06	6.41187e+06	6.54134e+06	0.0155592	4.53755	2.18191	1.71289e+07	1.09288e+07	4.46168e+06	63.8033	3.77493e+06	2.6261e+06	1.0721e+06	69.5669	0.230907	1.80377	1.5799	1.80801	C38H76NO8P	Phosphatidylcholines	LJARBVLDSOWRJT-PSXMRANNSA-N	CCCCCCCCCCCCCCC(=O)OC[C@H](COP(=O)([O-])OCC[N+](C)(C)C)OC(=O)CCCCCCCCCCCCCC	---	24778654	HMDB0007934	Lipids and lipid-like molecules	Glycerophospholipids	UP
NEG6699	5-Hydroxyhexadecanoic acid	12.084	271.227	[M-H]-	271.227	TRUE	2.59143e+07	2.41899e+07	2.14906e+07	2.39724e+07	2.36528e+07	2.37948e+07	2.56766e+07	2.97279e+07	2.9253e+07	3.16171e+07	3.24203e+07	2.30553e+07	0.0125596	0.83269	-0.264148	2.38358e+07	1.41416e+06	577330	5.93294	2.8625e+07	3.5967e+06	1.46835e+06	12.5649	0.21522	1.79591	1.66035	1.90102	C16H32O3	Fatty Acyls	GIEJMPHHFWMLHG-UHFFFAOYSA-N	CCCCCCCCCCCC(O)CCCC(O)=O	---	5312761	HMDB0112184	Lipids and lipid-like molecules	Fatty Acyls	DOWN
POS5347	1,10-Epoxygermacrone	10.127	235.17	[M+H]+	235.17	True	3.34394e+07	2.96662e+07	3.71928e+07	3.34098e+07	3.691e+07	3.58799e+07	3.11825e+07	2.68138e+07	2.83971e+07	2.96689e+07	3.35857e+07	3.00418e+07	0.0139284	1.14919	0.20062	3.44164e+07	2.84956e+06	1.16333e+06	8.27967	2.99483e+07	2.3269e+06	949954	7.76973	0.21522	1.79017	1.63192	1.8561	C15H22O2	Prenol lipids	BRHJBHVGLHMQCU-WZUFQYTHSA-N	CC(C)=C1C\C=C(C)/CCC2OC2(C)CC1=O	---	15139241	HMDB0035408	Lipids and lipid-like molecules	Prenol lipids	UP
POS3561	Dimethyl phthalate	7.995	195.065	[M+H]+	195.065	True	2.03626e+07	1.82396e+07	1.76718e+07	1.46703e+07	2.00459e+07	1.85835e+07	3.59154e+07	2.66287e+07	2.50836e+07	2.43377e+07	2.20849e+07	2.18813e+07	0.00685002	0.702703	-0.509012	1.82623e+07	2.04683e+06	835613	11.2079	2.59886e+07	5.18852e+06	2.1182e+06	19.9646	0.178293	1.78776	1.71997	2.16431	C10H10O4	Benzoic acid esters	NIQCNGHVCWTJSM-UHFFFAOYSA-N	O=C(OC)c1ccccc1C(=O)OC	C11233	8554	HMDB0251388	Benzenoids	Benzene and substituted derivatives	DOWN
NEG5611	2-Hydroxymyristic acid	12.344	243.196	[M-H]-	243.196	TRUE	5.80341e+06	5.1585e+06	5.69317e+06	9.32833e+06	4.81067e+06	8.26564e+06	8.86471e+06	7.30674e+06	1.06256e+07	9.42242e+06	1.11598e+07	8.77488e+06	0.0127145	0.69558	-0.523712	6.50995e+06	1.83881e+06	750689	28.2461	9.35903e+06	1.38914e+06	567115	14.8428	0.21522	1.78509	1.77964	1.8957	C14H28O3	Fatty Acyls	JYZJYKOZGGEXSX-UHFFFAOYSA-N	CCCCCCCCCCCCC(O)C(O)=O	---	1563	HMDB0002261	Lipids and lipid-like molecules	Fatty Acyls	DOWN
POS3913	Spermine	0.747	203.223	[M+H]+	203.223	True	2.03006e+08	1.80199e+08	2.17268e+08	2.05348e+08	2.03164e+08	2.28046e+08	3.82474e+08	3.84403e+08	2.69109e+08	2.77489e+08	4.08788e+08	2.05475e+08	0.00696457	0.641701	-0.640027	2.06172e+08	1.60992e+07	6.57246e+06	7.80861	3.2129e+08	8.17765e+07	3.33851e+07	25.4526	0.178293	1.78444	1.76614	2.15711	C10H26N4	Secondary amines	PFNFFQXMRSDOHW-UHFFFAOYSA-N	NCCCNCCCCNCCCN	C00750	1103	HMDB0001256	Organic nitrogen compounds	Organonitrogen compounds	DOWN
NEG6222	Galactose 1-phosphate	7.828	259.021	[M-H]-	259.022	TRUE	1.57603e+07	8.02472e+06	3.10627e+06	6.82897e+06	1.28537e+07	9.1856e+06	2.70927e+06	2.40317e+06	4.31098e+06	3.78551e+06	3.75323e+06	1.77368e+06	0.008085	2.97609	1.57342	9.29325e+06	4.48267e+06	1.83004e+06	48.2357	3.12264e+06	975438	398221	31.2376	0.18612	1.78076	1.71556	2.09232	C6H13O9P	Monosaccharides	HXXFSFRBOHSIMQ-FPRJBGLDSA-N	O=P(O)(O)O[C@H]1O[C@H](CO)[C@H](O)[C@H](O)[C@H]1O	C00446	---	HMDB0000645	Organic oxygen compounds	Organooxygen compounds	UP
NEG10723	3'-AMP	3.156	346.056	[M-H]-	346.056	TRUE	1.05462e+08	3.25144e+07	5.60824e+07	1.26957e+08	7.82062e+07	9.26249e+07	2.22618e+07	2.65868e+07	3.76097e+07	2.64432e+07	5.35233e+07	1.0194e+07	0.00609265	2.78479	1.47757	8.19744e+07	3.41156e+07	1.39277e+07	41.6175	2.94365e+07	1.47364e+07	6.01612e+06	50.0618	0.178254	1.76833	1.72914	2.21519	C10H14N5O7P	Ribonucleoside 3'-phosphates	LNQVTSROQXJCDD-KQYNXXCUSA-N	OC[C@@H](O1)[C@@H](OP(O)(O)=O)[C@@H](O)[C@@H]1n(c3)c(n2)c(n3)c(N)nc2	C01367	41211	HMDB0003540	Nucleosides, nucleotides, and analogues	Ribonucleoside 3'-phosphates	UP
POS2138	6-n-Propyluracil	4.879	155.082	[M+H]+	155.082	True	1.28166e+08	9.3383e+07	1.09713e+08	2.16093e+08	1.20574e+08	2.01945e+08	7.95802e+07	5.50463e+07	7.48272e+07	7.58956e+07	8.67916e+07	6.2854e+07	0.00694558	1.99974	0.99981	1.44979e+08	5.11596e+07	2.08858e+07	35.2875	7.24991e+07	1.15672e+07	4.72229e+06	15.9549	0.178293	1.76027	1.71006	2.15829	C7H10N2O2	Diazines	IMUTYIOWQFQGIC-UHFFFAOYSA-N	CCCC1=CC(=O)NC(=O)N1	---	96188	HMDB0247095	Organoheterocyclic compounds	Diazines	UP
POS15417	Acetyltributyl citrate	10.788	425.215	[M+Na]+	425.215	True	1.85492e+07	2.78245e+07	3.4033e+07	2.91765e+07	2.49023e+07	2.26261e+07	1.87727e+07	2.23021e+07	1.29145e+07	1.59889e+07	1.7093e+07	2.20539e+07	0.0131345	1.43974	0.525804	2.61852e+07	5.40083e+06	2.20488e+06	20.6255	1.81875e+07	3.63476e+06	1.48389e+06	19.9849	0.21522	1.75918	1.69229	1.88159	C20H34O8	Tetracarboxylic acids and derivatives	QZCLKYGREBVARF-UHFFFAOYSA-N	CCCCOC(=O)CC(CC(=O)OCCCC)(C(=O)OCCCC)OC(=O)C	---	6505	HMDB0034159	Organic acids and derivatives	Carboxylic acids and derivatives	UP
NEG5504	Pyroglutamylisoleucine	7.343	241.119	[M-H]-	241.119	TRUE	1.90569e+08	2.1436e+08	1.08936e+08	1.72847e+08	1.73378e+08	1.56603e+08	1.39953e+08	1.26459e+08	1.13336e+08	1.10453e+08	1.01532e+08	1.28311e+08	0.0100055	1.41199	0.497725	1.69449e+08	3.55441e+07	1.45108e+07	20.9763	1.20007e+08	1.40395e+07	5.73161e+06	11.6989	0.209094	1.7403	1.74086	1.99976	C11H18N2O4	Peptides	MKCVLTRITQNGQI-UHFFFAOYSA-N	O=C(O)C(NC(=O)C1NC(=O)CC1)C(C)CC	---	21405068	HMDB0341381	Organic acids and derivatives	Carboxylic acids and derivatives	UP
NEG738	Proline	1.883	114.055	[M-H]-	114.056	TRUE	2.32421e+07	4.87473e+07	2.63715e+07	3.51572e+07	2.13337e+07	2.53724e+07	7.68047e+06	1.11722e+07	1.65861e+07	1.72046e+07	2.25438e+07	1.06492e+07	0.00802033	2.09962	1.07013	3.00374e+07	1.03286e+07	4.21665e+06	34.3859	1.43061e+07	5.45073e+06	2.22525e+06	38.1008	0.18612	1.74028	1.75456	2.09581	C5H9NO2	Amino acids and derivatives	ONIBWKKTOPOVIA-BYPYZUCNSA-N	C1C[C@H](NC1)C(=O)O	C00148	145742;6971047	HMDB0000162	Organic acids and derivatives	Carboxylic acids and derivatives	UP
POS21977	DG(16:0/18:1)	13.361	577.522	[M+H-H2O]+	577.518	True	6.5964e+06	1.37013e+07	3.27461e+07	4.13934e+07	4.70928e+07	1.05287e+07	1.11438e+06	2.3728e+06	4.15627e+06	5.87012e+06	5.32308e+06	4.88727e+06	0.0129856	6.40951	2.68021	2.53431e+07	1.72737e+07	7.05196e+06	68.1593	3.95399e+06	1.84507e+06	753247	46.6636	0.21522	1.73622	1.61311	1.88654	C37H70O5	Diacylglycerols	YEJYLHKQOBOSCP-OZKTZCCCSA-N	CCCCCCCCCCCCCCCC(=O)OC[C@H](CO)OC(=O)CCCCCCC/C=C\CCCCCCCC	C00165	---	HMDB0007102	Lipids and lipid-like molecules	Glycerolipids	UP
POS2633	Leucylglycine	5.442	171.113	[M+H-H2O]+	171.113	True	2.69432e+07	1.54671e+07	2.17072e+07	2.18647e+07	3.18878e+07	3.03386e+07	1.50501e+07	1.36634e+07	1.65269e+07	1.76602e+07	2.19681e+07	1.31951e+07	0.0148592	1.51135	0.595836	2.47014e+07	6.17628e+06	2.52146e+06	25.0038	1.6344e+07	3.23021e+06	1.31873e+06	19.7639	0.223763	1.73611	1.61557	1.828	C8H16N2O3	Peptides	LESXFEZIFXFIQR-UHFFFAOYSA-N	CC(C)C[C@@H](C(=O)NCC(=O)O)N	C02155	97364	HMDB0028929	Organic acids and derivatives	Carboxylic acids and derivatives	UP
NEG2662	N-Acetylornithine	0.961	173.092	[M-H]-	173.093	TRUE	4.16739e+08	2.0805e+08	1.61291e+08	2.98739e+08	4.23257e+08	3.43835e+08	1.65516e+08	1.26219e+08	2.0461e+08	1.83282e+08	1.84949e+08	1.4389e+08	0.0114898	1.83636	0.876853	3.08652e+08	1.07693e+08	4.39656e+07	34.8915	1.68078e+08	2.89629e+07	1.1824e+07	17.2318	0.21522	1.73043	1.64705	1.93969	C7H14N2O3	Amino acids and derivatives	JRLGPAXAGHMNOL-LURJTMIESA-N	CC(O)=N[C@@H](CCCN)C(O)=O	C00437	439232;6992102	HMDB0003357	Organic acids and derivatives	Carboxylic acids and derivatives	UP
POS1088	Nicotinic acid	1.76	124.039	[M+H]+	124.039	True	4.31638e+08	2.74584e+08	3.4761e+08	3.86141e+08	3.53795e+08	3.88713e+08	2.26088e+08	2.12725e+08	2.35892e+08	3.07577e+08	3.55154e+08	2.57972e+08	0.0105028	1.36798	0.452044	3.63747e+08	5.29971e+07	2.1636e+07	14.5698	2.65901e+08	5.49166e+07	2.24196e+07	20.653	0.21428	1.72221	1.65849	1.9787	C6H5NO2	Pyridinecarboxylic acids	PVNIIMVLHYAWGP-UHFFFAOYSA-N	OC(=O)C1=CN=CC=C1	C00253	---	HMDB0001488	Organoheterocyclic compounds	Pyridines and derivatives	UP
POS27964	PC(18:0/18:2)	10.608	786.603	[M+H]+	786.601	True	5.75362e+08	6.38371e+08	5.6464e+08	2.22968e+09	1.56792e+09	1.86101e+09	4.79529e+08	2.34685e+08	1.44915e+08	2.0951e+08	2.10683e+08	5.24156e+08	0.0124365	4.12369	2.04393	1.2395e+09	7.39251e+08	3.01798e+08	59.6412	3.0058e+08	1.59347e+08	6.50533e+07	53.0133	0.21522	1.72065	1.62463	1.9053	C44H84NO8P	Phosphatidylcholines	FORFDCPQKJHEBF-VPUSDGANSA-N	CCCCCCCCCCCCCCCCCC(=O)OC[C@H](COP(=O)([O-])OCC[N+](C)(C)C)OC(=O)CCCCCCC/C=C\C/C=C\CCCCC	---	6441487	HMDB0008039	Lipids and lipid-like molecules	Glycerophospholipids	UP
POS4542	Phe-Leu-Arg	5.125	218.14	[M+2H]+	218.139	True	5.76073e+07	4.36064e+07	4.51073e+07	2.77975e+07	5.37976e+07	4.32329e+07	6.92822e+07	1.43303e+08	7.48875e+07	8.62169e+07	5.33684e+07	8.76645e+07	0.0121105	0.526786	-0.92471	4.51915e+07	1.03646e+07	4.23133e+06	22.9349	8.57871e+07	3.0835e+07	1.25883e+07	35.9436	0.21522	1.72033	1.63103	1.91684	C21H34N6O4	Peptides	XMQSOOJRRVEHRO-ULQDDVLXSA-N	CC(C)C[C@@H](C(=O)N[C@@H](CCCN=C(N)N)C(=O)O)NC(=O)[C@H](CC1=CC=CC=C1)N	---	15545286	---	Organic acids and derivatives	Carboxylic acids and derivatives	DOWN
POS1492	3-(2-Methylpropyl)pyridine	13.611	136.112	[M+H]+	136.113	True	1.12281e+09	1.07857e+09	1.11555e+09	1.18161e+09	1.36357e+09	1.51583e+09	5.23982e+08	9.71562e+08	9.45901e+08	1.06233e+09	9.69149e+08	1.00109e+09	0.0136317	1.34781	0.43062	1.22966e+09	1.7286e+08	7.05696e+07	14.0575	9.12335e+08	1.94451e+08	7.93842e+07	21.3135	0.21522	1.71889	1.60435	1.86545	C9H13N	Pyridines and derivatives	DEGXTCKEZCCZOP-UHFFFAOYSA-N	CC(C)CC1=CN=CC=C1	---	61715	HMDB0037287	Organoheterocyclic compounds	Pyridines and derivatives	UP
POS3865	1-(2-Hydroxyethyl)-2,2,6,6-tetramethyl-4-hydroxypiperidine	2.484	202.18	[M+H]+	202.18	True	4.42812e+06	1.0089e+07	8.35335e+06	6.30957e+06	2.0057e+06	2.6408e+06	9.00853e+06	7.57516e+06	3.22839e+07	2.36585e+07	4.40821e+07	2.14365e+07	0.013782	0.24504	-2.02891	5.63775e+06	3.20237e+06	1.30736e+06	56.8022	2.30074e+07	1.39083e+07	5.67806e+06	60.4515	0.21522	1.714	1.68712	1.86069	C11H23NO2	Piperidines	STEYNUVPFMIUOY-UHFFFAOYSA-N	CC1(C)CC(O)CC(C)(C)N1CCO	---	104301	---	Organoheterocyclic compounds	Piperidines	DOWN
NEG14489	Schidigeragenin B	12.045	427.284	[M-H]-	427.285	TRUE	7.14767e+06	5.39642e+06	2.32793e+06	6.88038e+06	6.12321e+06	6.52778e+06	1.09544e+07	9.37573e+06	8.16917e+06	7.19117e+06	9.58728e+06	6.65361e+06	0.0138559	0.662478	-0.594056	5.7339e+06	1.77817e+06	725936	31.0116	8.65523e+06	1.61619e+06	659809	18.673	0.21522	1.71358	1.67825	1.85837	C27H40O4	Lignan glycosides	NTVAFGGHUHTGEK-UHFFFAOYSA-N	CC1C2C(CC3C4CCC5CC(O)CCC5(C)C4CC(=O)C23C)OC11CCC(=C)CO1	---	85162567	HMDB0035506	Lignans, neolignans and related compounds	Lignan glycosides	DOWN
POS3944	Phe-Leu-Lys	5.094	204.137	[M+2H]+	204.136	True	4.71805e+07	5.6181e+07	8.50718e+07	3.10934e+07	4.36759e+07	3.70426e+07	5.65878e+07	1.1785e+08	1.25862e+08	1.61508e+08	4.9e+07	1.6602e+08	0.0170281	0.443606	-1.17265	5.00409e+07	1.91913e+07	7.8348e+06	38.3512	1.12805e+08	5.02618e+07	2.05193e+07	44.5565	0.240167	1.69861	1.56635	1.76883	C21H34N4O4	Peptides	LRBSWBVUCLLRLU-BZSNNMDCSA-N	CC(C)C[C@@H](C(=O)N[C@@H](CCCCN)C(=O)O)NC(=O)[C@H](CC1=CC=CC=C1)N	---	102005793	---	Organic acids and derivatives	Carboxylic acids and derivatives	DOWN
POS15131	(3,4-dimethoxyphenyl)-N-[1-(2,2-dimethylpropanoyl)(6-1,2,3,4-tetrahydroquinoly l)]carboxamide	5.929	419.192	[M+Na]+	419.194	True	6.33254e+06	4.2808e+06	7.38631e+06	1.01667e+07	5.61244e+06	8.4887e+06	7.32563e+06	3.68722e+06	1.63567e+06	2.43079e+06	3.38804e+06	1.95532e+06	0.013031	2.06964	1.04938	7.04458e+06	2.10458e+06	859193	29.8752	3.40378e+06	2.08002e+06	849165	61.1092	0.21522	1.69521	1.61229	1.88502	C23H28N2O4	Hydroquinolines	KIENONKNUZTGNQ-UHFFFAOYSA-N	COc1ccc(C(=O)Nc2ccc3c(c2)CCCN3C(=O)C(C)(C)C)cc1OC	---	17234060	---	Organoheterocyclic compounds	Quinolines and derivatives	UP
NEG6136	Tetradecanedioic acid	11.06	257.176	[M-H]-	257.176	TRUE	1.20234e+07	7.17311e+06	7.49924e+06	1.19503e+07	9.55535e+06	7.14199e+06	1.33186e+07	1.90194e+07	1.43865e+07	1.65507e+07	1.89116e+07	6.91245e+06	0.0219097	0.621144	-0.687	9.2239e+06	2.31926e+06	946836	25.1441	1.48499e+07	4.5241e+06	1.84696e+06	30.4656	0.270308	1.69275	1.55873	1.65936	C14H26O4	Long-chain fatty acids	HQHCYKULIHKCEB-UHFFFAOYSA-N	C(CCCCCCC(=O)O)CCCCCC(=O)O	---	13185	HMDB0000872	Lipids and lipid-like molecules	Fatty Acyls	DOWN
POS5339	Histidylproline	2.545	235.12	[M+H-H2O]+	235.119	True	1.59341e+08	9.12532e+07	1.48797e+08	2.85348e+08	2.34058e+08	2.82197e+08	1.1153e+08	9.91332e+07	9.78388e+07	9.98811e+07	1.30939e+08	6.61617e+07	0.0140818	1.98353	0.988069	2.00166e+08	7.91217e+07	3.23013e+07	39.5281	1.00914e+08	2.11453e+07	8.63253e+06	20.9538	0.21522	1.6888	1.61959	1.85134	C11H16N4O3	Peptides	LNCFUHAPNTYMJB-IUCAKERBSA-N	C1C[C@H](N(C1)C(=O)[C@H](CC2=CN=CN2)N)C(=O)O	---	152322	HMDB0028893	Organic acids and derivatives	Carboxylic acids and derivatives	UP
POS3089	5,6-Dihydro-1,10-phenanthroline	6.085	183.092	[M+H]+	183.092	True	1.21415e+08	4.62722e+07	6.84406e+07	8.586e+07	1.3539e+08	1.06576e+08	3.97689e+07	2.45815e+07	5.19324e+07	6.00464e+07	7.68631e+07	4.69069e+07	0.0176313	1.87922	0.910137	9.39923e+07	3.35271e+07	1.36874e+07	35.67	5.00165e+07	1.78136e+07	7.27239e+06	35.6155	0.24397	1.68678	1.58966	1.75371	C12H10N2	Phenanthrolines	NDWJTDJESZWTGD-UHFFFAOYSA-N	C1CC2=C(N=CC=C2)C2=C1C=CC=N2	C00604	13528147	HMDB0246859	Organoheterocyclic compounds	Phenanthrolines	UP
POS3544	Val-Ile-Arg	4.859	194.139	[M+2H]+	194.139	True	2.15058e+08	2.52229e+08	183594029	1.56077e+08	1.92803e+08	1.72062e+08	1.95455e+08	3.83331e+08	3.75711e+08	3.09145e+08	1.96003e+08	3.39185e+08	0.0189087	0.651437	-0.618303	1.95304e+08	3.4214e+07	1.39678e+07	17.5184	2.99805e+08	8.48999e+07	3.46602e+07	28.3184	0.251461	1.68538	1.57596	1.72334	C17H34N6O4	Peptides	KDKLLPMFFGYQJD-CYDGBPFRSA-N	CC[C@H](C)[C@@H](C(=O)N[C@@H](CCCN=C(N)N)C(=O)O)NC(=O)[C@H](C(C)C)N	---	145458945	---	Organic acids and derivatives	Carboxylic acids and derivatives	DOWN
POS2568	L,L-Cyclo(prolylalanyl)	5.096	169.098	[M+CH3OH+H]+	169.097	True	8.67612e+07	8.01115e+07	1.33543e+08	1.61629e+08	7.00254e+07	9.6815e+07	3.8445e+07	2.49623e+07	5.93375e+07	5.29343e+07	9.00215e+07	4.18187e+07	0.0106721	2.04503	1.03212	1.04814e+08	3.53938e+07	1.44495e+07	33.7682	5.12532e+07	2.24296e+07	9.15686e+06	43.7624	0.21428	1.68416	1.64452	1.97175	C8H12N2O2	Carboxylic acids and derivatives	WSLYCILIEOFQPK-UHFFFAOYSA-N	CC1NC(=O)C2CCCN2C1=O	---	6428987	HMDB0303321	Organic acids and derivatives	Carboxylic acids and derivatives	UP
POS28181	PC(O-18:1/20:4)	10.642	794.603	[M+H]+	794.606	True	4.3321e+06	1.72886e+06	2.76464e+06	3.29842e+06	1.10517e+06	272174	1.04446e+07	2.86143e+07	4.51562e+07	4.62704e+06	2.72344e+07	7.18585e+06	0.0180972	0.109534	-3.19056	2.25023e+06	1.49621e+06	610825	66.4914	2.05437e+07	1.58078e+07	6.45352e+06	76.9472	0.24397	1.68068	1.56672	1.74239	C46H84NO7P	1-alkyl,2-acylglycero-3-phosphocholines	VJNPDLZENXBRLB-MQEDXBOASA-N	[H][C@@](COCCCCCCCC\C=C/CCCCCCCC)(COP([O-])(=O)OCC[N+](C)(C)C)OC(=O)CCC\C=C/C\C=C/C\C=C/C\C=C/CCCCC	---	---	HMDB0013432	Lipids and lipid-like molecules	Glycerophospholipids	DOWN
POS12639	Phe-Gly-Phe	6.422	370.176	[M+H]+	370.176	True	3.48171e+06	3.48524e+06	2.87473e+06	3.44498e+06	3.27541e+06	3.33816e+06	3.10483e+06	5.01106e+06	5.48072e+06	4.98491e+06	5.15475e+06	8.37717e+06	0.0158262	0.619685	-0.690392	3.3167e+06	232204	94796.7	7.00103	5.35224e+06	1.7034e+06	695411	31.826	0.231515	1.65286	1.60024	1.80062	C20H23N3O4	Peptides	NHCKESBLOMHIIE-IRXDYDNUSA-N	C1=CC=C(C=C1)C[C@@H](C(=O)NCC(=O)N[C@@H](CC2=CC=CC=C2)C(=O)O)N	---	10270439	---	Organic acids and derivatives	Carboxylic acids and derivatives	DOWN
POS6610	3-[(4-Hydroxyphenyl)methyl]-2,3,6,7,8,8a-hexahydropyrrolo[1,2-a]pyrazine-1,4-dione	5.698	261.124	[M+H]+	261.123	True	4.25535e+08	2.05192e+08	2.95683e+08	5.98064e+08	4.7963e+08	4.34208e+08	2.37015e+08	1.45696e+08	2.5663e+08	2.44395e+08	2.98262e+08	1.6123e+08	0.0140219	1.81526	0.860178	4.06385e+08	1.3855e+08	5.65626e+07	34.0932	2.23871e+08	5.87132e+07	2.39696e+07	26.2263	0.21522	1.65162	1.62329	1.85319	C14H16N2O3	Amino acids and derivatives	LSGOTAXPWMCUCK-UHFFFAOYSA-N	OC1=CC=C(CC2NC(=O)C3CCCN3C2=O)C=C1	---	371682	---	Organic acids and derivatives	Carboxylic acids and derivatives	UP
NEG3768	7a-methyl-5-oxohexahydropyrrolo[2,1-b][1,3]thiazole-3-carboxylic acid	7.461	200.038	[M-H]-	200.039	TRUE	1.60975e+07	2.26685e+06	3.70176e+06	3.59157e+06	1.61075e+07	1.05815e+07	2.19469e+06	414323	1.08878e+06	1.85511e+06	1.437e+06	3.26372e+06	0.0243518	5.10519	2.35196	8.72444e+06	6.41238e+06	2.61785e+06	73.4991	1.70894e+06	980738	400385	57.3888	0.291579	1.6483	1.51086	1.61347	C8H11NO3S	Amino acids and derivatives	LVAMAFDAANOMGN-UHFFFAOYSA-N	CC12CCC(=O)N1C(C(=O)O)CS2	---	298324	---	Organic acids and derivatives	Carboxylic acids and derivatives	UP
POS1481	Adenine	1.671	136.062	[M+H]+	136.062	True	2.39584e+10	1.0009e+10	1.31746e+10	2.21953e+10	2.422e+10	2.39152e+10	6.58809e+09	2.67812e+09	1.10486e+10	1.09141e+10	1.93103e+10	9.78139e+09	0.0195382	1.94747	0.9616	1.95788e+10	6.3082e+09	2.57531e+09	32.2196	1.00534e+10	5.54794e+09	2.26494e+09	55.1845	0.253254	1.64401	1.58944	1.70912	C5H5N5	6-aminopurines	GFFGJBXGBJISGV-UHFFFAOYSA-N	NC1=C2N=CNC2=NC=N1	C00147	190	HMDB0000034	Organoheterocyclic compounds	Imidazopyrimidines	UP
POS1862	1,3-Dimethylpyrrolo[1,2-a]pyrazine	13.202	147.091	[M+H]+	147.092	True	3.14835e+08	3.64969e+08	2.50426e+08	3.81621e+08	2.51039e+08	3.07049e+08	1.80748e+08	2.48008e+08	2.19876e+08	2.30802e+08	2.7951e+08	2.353e+08	0.0125995	1.34119	0.423509	3.11657e+08	5.5122e+07	2.25035e+07	17.6868	2.32374e+08	3.25538e+07	1.329e+07	14.0092	0.21522	1.64272	1.65061	1.89965	C9H10N2	Pyrrolopyrazines	OZKVDBMWPNGAHE-UHFFFAOYSA-N	CC1=CN2C=CC=C2C(C)=N1	---	12382419	HMDB0030908	Organoheterocyclic compounds	Pyrrolopyrazines	UP
POS11866	(2E)-3-(3,4-dimethoxyphenyl)-N-naphthylprop-2-enamide	5.778	356.126	[M+Na]+	356.126	True	6.29209e+06	2.55977e+06	4.22548e+06	4.15648e+06	7.31224e+06	9.07816e+06	4.17801e+06	3.15129e+06	1.03055e+06	3.41646e+06	2.77353e+06	2.24407e+06	0.0258993	2.00217	1.00156	5.60404e+06	2.39685e+06	978508	42.77	2.79899e+06	1.08102e+06	441326	38.622	0.291579	1.64079	1.49355	1.58671	C21H19NO3	Cinnamic acid amides	PZHWMOCNXFLQTO-ACCUITESSA-N	COc1ccc(C=CC(O)=Nc2cccc3ccccc23)cc1OC	---	681086	---	Phenylpropanoids and polyketides	Cinnamic acids and derivatives	UP
POS1899	5,6-Dimethyl-1H-benzotriazole	13.568	148.087	[M+H]+	148.087	True	1.95365e+08	2.23849e+08	2.02721e+08	1.41716e+08	2.06484e+08	1.31558e+08	1.78583e+08	2.3169e+08	2.53627e+08	2.93662e+08	2.41084e+08	2.84847e+08	0.019438	0.742635	-0.429276	1.83615e+08	3.771e+07	1.53951e+07	20.5375	2.47249e+08	4.14815e+07	1.69348e+07	16.7772	0.253254	1.63914	1.54132	1.71135	C8H9N3	Benzotriazoles	MVPKIPGHRNIOPT-UHFFFAOYSA-N	CC1=CC2=NNN=C2C=C1C	---	77849	---	Organoheterocyclic compounds	Benzotriazoles	DOWN
POS10220	Clozapine	6.786	327.135	[M+H]+	327.137	True	1.2361e+08	1.39191e+08	1.10688e+08	1.01339e+08	1.41314e+08	1.3003e+08	9.0275e+07	9.15599e+07	1.08513e+08	1.05165e+08	1.09279e+08	1.20318e+08	0.0301335	1.19366	0.255398	1.24362e+08	1.58555e+07	6.47297e+06	12.7495	1.04185e+08	1.14787e+07	4.68616e+06	11.0176	0.300301	1.63773	1.47327	1.52095	C18H19ClN4	Dibenzodiazepines	QZUDBNBUXVUHMW-UHFFFAOYSA-N	C1(=Nc2c(Nc3c1cccc3)ccc(c2)Cl)N1CCN(CC1)C	C06924	135398737	HMDB0014507	Organoheterocyclic compounds	Benzodiazepines	UP
NEG14252	Riboflavin	7.231	421.136	[M+FA-H]-	421.137	TRUE	3.29837e+07	1.42597e+07	8.4788e+06	3.14898e+07	3.00259e+07	3.00868e+07	1.54505e+07	1.23668e+07	1.15637e+07	1.251e+07	8.93682e+06	1.18113e+07	0.0167868	2.02817	1.02018	2.45541e+07	1.04317e+07	4.25873e+06	42.4846	1.21065e+07	2.09005e+06	853259	17.2638	0.240167	1.63152	1.57767	1.77503	C17H20N4O6	Flavins	AUNGANRZJHBGPY-UHFFFAOYSA-N	Cc1cc2nc3c(O)nc(=O)nc-3n(CC(O)C(O)C(O)CO)c2cc1C	C00255	493570	HMDB0000244	Organoheterocyclic compounds	Pteridines and derivatives	UP
POS2793	N-epsilon-Formyl-L-lysine	1.012	175.108	[M+H]+	175.108	True	3.18672e+08	1.08437e+08	9.95818e+07	2.12409e+08	4.03121e+08	2.98209e+08	1.48759e+08	8.56681e+07	9.34103e+07	1.04877e+08	1.15568e+08	9.71781e+07	0.0254536	2.23163	1.1581	2.40072e+08	1.21633e+08	4.96565e+07	50.6654	1.07577e+08	2.26095e+07	9.23029e+06	21.0171	0.291579	1.63063	1.50908	1.59425	C7H14N2O3	Amino acids and derivatives	KLPJXDPPMSJWKI-LURJTMIESA-N	O=C(O)C(N)CCCCN=CO	---	70923;86308611	---	Organic acids and derivatives	Carboxylic acids and derivatives	UP
POS1979	5-Butyl-2-methylpyridine	13.602	150.128	[M+CH3OH+H]+	150.128	True	1.06492e+09	1.26235e+09	1.27943e+09	1.3501e+09	1.5766e+09	1.71677e+09	6.4876e+08	1.09009e+09	1.04202e+09	1.20866e+09	1.11421e+09	1.14573e+09	0.0245153	1.32014	0.400693	1.37503e+09	2.34964e+08	9.59235e+07	17.0879	1.04158e+09	2.00349e+08	8.17921e+07	19.2352	0.291579	1.62952	1.49631	1.61056	C10H15N	Pyridines and derivatives	GSYSNSTWMPZEQK-UHFFFAOYSA-N	CCCCC1=CN=C(C)C=C1	---	69704	HMDB0246758	Organoheterocyclic compounds	Pyridines and derivatives	UP
POS1976	3-Methyladenine	3.523	150.078	[M+H]+	150.077	True	1.65215e+07	7.51386e+06	5.15404e+06	8.21527e+06	2.53563e+07	1.69069e+07	5.65503e+07	2.13031e+07	1.0634e+08	7.52291e+07	1.79473e+08	3.43143e+07	0.0202364	0.168356	-2.57041	1.3278e+07	7.67372e+06	3.13278e+06	57.7929	7.88683e+07	5.77687e+07	2.3584e+07	73.247	0.259026	1.62042	1.69657	1.69387	C6H7N5	6-aminopurines	FSASIHFSFGAIJM-UHFFFAOYSA-N	CN1C=NC(N)=C2N=CN=C12	C00913	135398661	HMDB0011600	Organoheterocyclic compounds	Imidazopyrimidines	DOWN
POS967	Hypoxanthine	1.671	119.035	[M+H-H2O]+	119.035	True	7.81046e+07	3.08427e+07	4.56761e+07	8.24672e+07	8.69187e+07	8.03882e+07	2.01859e+07	7.00996e+06	3.78253e+07	3.65984e+07	6.6717e+07	3.38603e+07	0.022719	2.00002	1.00001	6.73996e+07	2.32364e+07	9.4862e+06	34.4755	3.36995e+07	2.00527e+07	8.18648e+06	59.5045	0.276955	1.61334	1.56917	1.64361	C5H4N4O	Purinones	FDGQSTZJBFJUBT-UHFFFAOYSA-N	Oc1ncnc2[nH]cnc12	C00262	135398638	HMDB0000157	Organoheterocyclic compounds	Imidazopyrimidines	UP
POS948	3-Amino-2,2-dimethylpropanoic acid	1.345	118.087	[M+H]+	118.086	True	1.46957e+10	1.04086e+10	8.95239e+09	1.15702e+10	1.58409e+10	1.47175e+10	8.46248e+09	7.16673e+09	1.04491e+10	9.1427e+09	1.16414e+10	9.07589e+09	0.0265864	1.36195	0.445678	1.26976e+10	2.77453e+09	1.1327e+09	21.8509	9.32305e+09	1.55735e+09	6.35787e+08	16.7043	0.291579	1.61274	1.51336	1.57534	C5H11NO2	Carboxylic acids and derivatives	DGNHGRLDBKAPEH-UHFFFAOYSA-N	CC(C)(CN)C(O)=O	---	95739;36689718	HMDB0245805	Organic acids and derivatives	Carboxylic acids and derivatives	UP
NEG10767	IMP	2.116	347.039	[M-H]-	347.04	TRUE	1.20918e+07	837185	609401	4.6462e+06	8.47164e+06	7.11628e+06	4.40328e+07	6.08518e+07	2.27655e+07	2.49458e+07	1.16963e+07	5.71773e+06	0.0251544	0.19865	-2.3317	5.62875e+06	4.49853e+06	1.83652e+06	79.9206	2.8335e+07	2.06623e+07	8.43536e+06	72.9216	0.291579	1.61181	1.49397	1.59939	C10H13N4O8P	Purine ribonucleoside monophosphates	GRSZFWQUAKGDAV-KQYNXXCUSA-N	O=C1N=CNC2=C1N=CN2C3OC(COP(=O)(O)O)C(O)C3O	C00130	135402036	HMDB0000175	Nucleosides, nucleotides, and analogues	Purine nucleotides	DOWN
POS4879	1,3-Dicyclohexylurea	8.696	225.196	[M+H]+	225.196	True	1.08989e+08	4.38664e+07	2.95885e+07	2.97638e+07	1.08345e+08	7.59228e+07	3.14654e+07	3.7895e+07	2.06423e+07	2.51312e+07	2.3324e+07	2.43993e+07	0.0295576	2.43449	1.28362	6.60791e+07	3.70629e+07	1.51309e+07	56.0886	2.71429e+07	6.3672e+06	2.5994e+06	23.4581	0.300301	1.60754	1.4842	1.52933	C13H24N2O	Ureas	ADFXKUOMJKEIND-UHFFFAOYSA-N	C1CCC(CC1)NC(=O)NC2CCCCC2	---	4277	HMDB0244166	Organic acids and derivatives	Organic carbonic acids and derivatives	UP
POS3003	3-Anilinoalanine	5.961	181.098	[M+H]+	181.097	True	1.29054e+07	7.21389e+06	1.63398e+07	1.92379e+07	1.35522e+07	1.31662e+07	7.17585e+06	4.98719e+06	5.93618e+06	8.85807e+06	1.38914e+07	7.65413e+06	0.0218075	1.69919	0.764847	1.37359e+07	4.0159e+06	1.63948e+06	29.2365	8.0838e+06	3.14763e+06	1.28501e+06	38.9375	0.270308	1.6039	1.5512	1.66139	C9H12N2O2	Carboxylic acids and derivatives	HLZOBKHLQBRIJP-UHFFFAOYSA-N	NC(CNC1=CC=CC=C1)C(O)=O	---	22062824	HMDB0245791	Organic acids and derivatives	Carboxylic acids and derivatives	UP
NEG12852	D8'-Merulinic acid A	11.911	389.269	[M-H]-	389.269	TRUE	1.70491e+07	4.35465e+06	8.84154e+06	1.81176e+07	1.3366e+07	1.78375e+07	5.86889e+06	7.21387e+06	8.35404e+06	6.1941e+06	7.55699e+06	2.8e+06	0.0171213	2.09452	1.06662	1.32611e+07	5.61687e+06	2.29308e+06	42.3561	6.33132e+06	1.95323e+06	797402	30.8503	0.240167	1.60254	1.57507	1.76646	C24H38O4	Benzene and substituted derivatives	IXDZSQUQSCLSSD-MDZDMXLPSA-N	CCCCCCCC\C=C\CCCCCCCC1=CC(O)=CC(O)=C1C(O)=O	---	5319371	HMDB0041454	Benzenoids	Benzene and substituted derivatives	UP
POS6137	Deoxyadenosine	4.87	252.11	[M+H]+	252.109	True	1.24922e+07	6.66714e+06	7.96359e+06	2.35758e+07	1.32437e+07	1.59984e+07	6.27822e+06	2.41819e+06	5.74354e+06	5.35925e+06	10205859	4.06956e+06	0.0181071	2.34605	1.23023	1.33235e+07	6.09913e+06	2.48996e+06	45.7774	5.6791e+06	2.61462e+06	1.06741e+06	46.0392	0.24397	1.60098	1.58024	1.74215	C10H13N5O3	Purine 2'-deoxyribonucleosides	OLXZPDWKRNYJJZ-UHFFFAOYSA-N	C1C(C(OC1N2C=NC3=C(N=CN=C32)N)CO)O	C00559	636	HMDB0000101	Nucleosides, nucleotides, and analogues	Purine nucleosides	UP
POS2748	N-Acetylmethionine	6.786	174.059	[M+H-H2O]+	174.058	True	9.44151e+06	7.78042e+06	4.93423e+06	6.85615e+06	1.1532e+07	1.05013e+07	4.55545e+06	3.09409e+06	6.7863e+06	5.73572e+06	6.33803e+06	6.85281e+06	0.0302061	1.53003	0.613563	8.50759e+06	2.45026e+06	1.00031e+06	28.8008	5.5604e+06	1.47656e+06	602805	26.555	0.300301	1.60084	1.4694	1.51991	C7H13NO3S	Amino acids and derivatives	XUYPXLNMDZIRQH-LURJTMIESA-N	CSCCC(N=C(C)O)C(=O)O	C02712	---	HMDB0011745	Organic acids and derivatives	Carboxylic acids and derivatives	UP
NEG818	Succinic acid	2.477	117.018	[M-H]-	117.019	TRUE	8.03503e+08	803175353	8.94689e+08	1.12189e+09	1.22992e+09	1.25818e+09	5.22732e+08	7.20434e+08	7.71797e+08	8.19469e+08	9.87292e+08	4.68651e+08	0.0261948	1.42443	0.510388	1.01856e+09	2.10119e+08	8.57806e+07	20.629	7.15062e+08	1.92856e+08	7.87331e+07	26.9705	0.291579	1.58388	1.50124	1.58178	C4H6O4	Dicarboxylic acids and derivatives	KDYFGRWQOYBRFD-UHFFFAOYSA-N	C(CC(=O)O)C(=O)O	C00042	---	HMDB0000254	Organic acids and derivatives	Carboxylic acids and derivatives	UP
POS6200	Phenylalanylserine	6.601	253.118	[2M+H]+	253.119	True	7.94218e+06	7.34173e+06	5.5612e+06	6.63264e+06	8.26129e+06	9.85008e+06	2.50907e+06	3.32859e+06	6.23533e+06	6.43039e+06	5.6367e+06	6.74572e+06	0.0265327	1.47605	0.561746	7.59819e+06	1.46809e+06	599345	19.3216	5.14763e+06	1.78284e+06	727840	34.6341	0.291579	1.57944	1.4866	1.57622	C12H16N2O4	Carboxylic acids and derivatives	ROHDXJUFQVRDAV-UWVGGRQHSA-N	N[C@@H](CC1=CC=CC=C1)C(=O)N[C@@H](CO)C(O)=O	---	193508;7021825	HMDB0029004	Organic acids and derivatives	Carboxylic acids and derivatives	UP
POS28520	PC(16:0/20:5)	12.265	808.586	[M+H]+	808.585	True	7.68558e+07	1.94652e+08	2.49435e+08	1.91003e+08	1.13696e+08	2.97654e+08	6.32556e+07	2.10149e+08	3.78527e+07	5.37906e+07	4.96629e+07	5.06822e+07	0.0284986	2.41365	1.27122	1.87216e+08	8.21242e+07	3.35271e+07	43.866	7.75655e+07	6.54627e+07	2.6725e+07	84.3966	0.297781	1.57833	1.54247	1.54518	C46H82NO8P	Phosphatidylcholines	MWXAIAMSOXOQJK-JIXVGTEKSA-N	CCCCCCCCCCCCCCCC(=O)OC[C@]([H])(COP([O-])(=O)OCC[N+](C)(C)C)OC(=O)CC\C=C/C\C=C/C\C=C/C\C=C/C\C=C/CCCCC	---	24778735	HMDB0007989	Lipids and lipid-like molecules	Glycerophospholipids	UP
NEG3025	2,4-Dinitrophenol	9.981	183.003	[M-H]-	183.005	TRUE	1.19931e+07	2.99159e+07	4.27408e+07	2.86025e+07	2.09445e+07	1.88473e+07	4.55752e+07	5.53192e+07	4.43102e+07	4.66718e+07	3.27453e+07	2.31524e+07	0.0332947	0.617676	-0.695078	2.55073e+07	1.07128e+07	4.37347e+06	41.9988	4.12957e+07	1.14477e+07	4.6735e+06	27.7213	0.305588	1.57795	1.44476	1.47762	C6H4N2O5	Dinitrophenols	UFBJCMHMOXMLKC-UHFFFAOYSA-N	OC1=C(C=C(C=C1)[N+]([O-])=O)[N+]([O-])=O	C02496	1493	HMDB0245462	Benzenoids	Phenols	DOWN
POS2339	2-(1H-Indol-2-yl)ethanamine	5.584	161.108	[M+H]+	161.107	True	1.34612e+07	4.46399e+06	3.97647e+06	1.01134e+07	1.4076e+07	1.16023e+07	4.36466e+06	484.11	6.44268e+06	4.70768e+06	6.47709e+06	4.06353e+06	0.0273884	2.21419	1.14678	9.61555e+06	4.40947e+06	1.80016e+06	45.8577	4.34269e+06	2.36778e+06	966644	54.5235	0.292143	1.57056	1.51403	1.56243	C10H12N2	Indoles and derivatives	WRAUXDQDRDJTKM-UHFFFAOYSA-N	NCCC1=CC2=CC=CC=C2N1	---	439752	HMDB0244913	Organoheterocyclic compounds	Indoles and derivatives	UP
POS4544	Alanyllysine	2.113	218.15	[2M+H]+	218.15	True	2.27626e+07	2.35638e+07	1.62477e+07	6.30696e+06	2.12244e+07	1.66664e+07	9.98917e+06	5.79481e+07	5.66085e+07	4.15905e+07	2.08346e+07	4.49133e+07	0.031444	0.460453	-1.11887	1.77953e+07	6.40874e+06	2.61636e+06	36.0136	3.86474e+07	1.93991e+07	7.91966e+06	50.1952	0.305588	1.57051	1.46869	1.50246	C9H19N3O3	Carboxylic acids and derivatives	QXRNAOYBCYVZCD-BQBZGAKWSA-N	C[C@H](N)C(=O)N[C@@H](CCCCN)C(O)=O	---	7016106	HMDB0028692	Organic acids and derivatives	Carboxylic acids and derivatives	DOWN
POS1172	Imidazoleacetic acid	1.002	127.05	[M+H]+	127.05	True	5.06471e+07	2.67618e+07	1.92752e+07	4.20985e+07	4.73362e+07	4.27281e+07	1.03287e+08	6.50535e+07	5.24688e+07	5.83767e+07	5.67752e+07	4.46334e+07	0.0277264	0.601288	-0.733873	3.81411e+07	1.23536e+07	5.04336e+06	32.3893	6.34325e+07	2.06616e+07	8.43507e+06	32.5726	0.2927	1.5643	1.54012	1.55711	C5H6N2O2	Substituted imidazoles	PRJKNHOMHKJCEJ-UHFFFAOYSA-N	O=C(O)CC1=CN=CN1	C02835	96215;28305488	HMDB0002024	Organoheterocyclic compounds	Azoles	DOWN
NEG1293	Malic acid	0.974	133.013	[M-H]-	133.014	TRUE	5.28796e+08	2.91571e+08	3.26952e+08	2.56504e+08	4.90297e+08	2.76749e+08	2.96285e+08	1.83816e+08	257339229	2.13287e+08	2.7362e+08	1.07256e+08	0.0307909	1.63027	0.70511	3.61812e+08	1.1736e+08	4.7912e+07	32.4368	2.21934e+08	6.94719e+07	2.83618e+07	31.303	0.303172	1.56413	1.47074	1.51158	C4H6O5	Beta hydroxy acids and derivatives	BJEPYKJPYRNKOW-REOHCLBHSA-N	O[C@H](CC(O)=O)C(O)=O	C00149	222656;138628585	HMDB0000156	Organic acids and derivatives	Hydroxy acids and derivatives	UP
POS843	Creatine	11.554	114.066	[M+H-H2O]+	114.066	True	3.11852e+07	3.7322e+07	2.49492e+07	2.5408e+07	2.20826e+07	1.94662e+07	5.07354e+07	5.70411e+07	5.3158e+07	2.76723e+07	4.00213e+07	2.40852e+07	0.0333908	0.634763	-0.655709	2.67355e+07	6.50106e+06	2.65405e+06	24.3162	4.21189e+07	1.38354e+07	5.64829e+06	32.8486	0.305588	1.55683	1.44294	1.47637	C4H9N3O2	Amino acids and derivatives	CVSVTCORWBXHQV-UHFFFAOYSA-N	CN(CC(=O)O)C(=N)N	C00300	586	HMDB0000064	Organic acids and derivatives	Carboxylic acids and derivatives	DOWN
POS3946	R-Deprenyl N-Oxide	10.003	204.138	[M+H]+	204.138	True	8.5544e+07	9.35367e+07	9.66468e+07	8.86808e+07	9.73427e+07	1.12458e+08	9.91063e+07	7.34924e+07	8.13479e+07	8.23042e+07	8.50308e+07	8.07418e+07	0.0421768	1.14379	0.19382	9.57014e+07	9.39683e+06	3.83624e+06	9.81891	8.36706e+07	8.47996e+06	3.46193e+06	10.1349	0.333073	1.55527	1.39517	1.37493	C13H17NO	Amphetamines and derivatives	IVFPCTFUZXEDKP-UHFFFAOYSA-N	CC(CC1=CC=CC=C1)[N+](C)([O-])CC#C	---	11447032	---	Benzenoids	Benzene and substituted derivatives	UP
NEG1839	Guanine	1.838	150.041	[M-H]-	150.042	TRUE	1.1931e+08	7.7088e+07	3.51525e+07	1.46713e+08	1.12225e+08	1.38252e+08	3.71632e+07	2.22286e+07	5.07746e+07	5.23988e+07	1.01536e+08	4.66287e+07	0.0259429	2.02343	1.0168	104790120	4.18573e+07	1.70882e+07	39.9439	5.17883e+07	2.67975e+07	1.094e+07	51.7443	0.291579	1.55333	1.52089	1.58598	C5H5N5O	Purines and purine derivatives	UYTPUPDQBNUYGX-UHFFFAOYSA-N	N=c1nc(O)c2nc[nH]c2[nH]1	C00242	135398634	HMDB0000132	Organoheterocyclic compounds	Imidazopyrimidines	UP
POS2444	Dimethylamphetamine	11.94	164.144	[M+H]+	164.144	True	1.72868e+08	4.20732e+07	9.41482e+07	9.64434e+07	1.49313e+08	9.13096e+07	6.05019e+07	2.13442e+07	7.00698e+07	2.64957e+07	4.98802e+07	9.64865e+07	0.0366371	1.98953	0.992427	1.07693e+08	4.66143e+07	1.90302e+07	43.2845	5.41297e+07	2.80905e+07	1.14679e+07	51.8947	0.326229	1.54598	1.42012	1.43608	C11H17N	Benzene and substituted derivatives	OBDSVYOSYSKVMX-UHFFFAOYSA-N	CC(CC1=CC=CC=C1)N(C)C	---	20006	HMDB0041880	Benzenoids	Benzene and substituted derivatives	UP
POS1784	3-Hydroxyadipic acid 3,6-lactone	1.202	145.049	[M+NH4]+	145.05	True	1.43325e+08	5.42046e+07	7.37169e+07	6.28894e+07	7.15383e+07	4.65393e+07	1.28513e+08	1.81617e+08	8.24297e+07	1.23765e+08	9.32277e+07	1.70035e+08	0.0300591	0.580067	-0.785708	7.53688e+07	3.48431e+07	1.42246e+07	46.2301	1.29931e+08	3.98078e+07	1.62514e+07	30.6376	0.300301	1.54489	1.45824	1.52202	C6H8O4	Lactones	BWEICTHJUIJQPH-UHFFFAOYSA-N	[H]OC(=O)CC1([H])CCC(=O)O1	---	194109	HMDB0029171	Organoheterocyclic compounds	Lactones	DOWN
POS2710	Glycylproline	1.472	173.092	[M+H]+	173.092	True	1.59977e+08	2.05324e+08	1.08017e+08	1.9134e+08	1.59209e+08	1.73337e+08	9.9679e+07	4.8208e+07	9.74945e+07	1.00935e+08	1.86147e+08	1.23817e+08	0.0329328	1.51948	0.603574	1.66201e+08	3.37237e+07	1.37676e+07	20.291	1.0938e+08	4.50562e+07	1.83941e+07	41.1923	0.305588	1.54173	1.44254	1.48237	C7H12N2O3	Peptides	KZNQNBZMBZJQJO-UHFFFAOYSA-N	O=C(O)C1N(C(=O)CN)CCC1	---	3013625;6993386	HMDB0000721	Organic acids and derivatives	Carboxylic acids and derivatives	UP
POS4182	Bistris	0.941	210.134	[M+H]+	210.134	True	5.48175e+07	1.60669e+08	6.39187e+07	1.82458e+08	7.95749e+07	1.84111e+08	1.09982e+08	8.97684e+07	1.0758e+07	9.70651e+06	1.02477e+07	2.13758e+07	0.0294925	2.88102	1.52658	1.20925e+08	6.11361e+07	2.49587e+07	50.5571	4.1973e+07	4.551e+07	1.85794e+07	108.427	0.300301	1.54023	1.49532	1.53029	C8H19NO5	Alkanolamines	OWMVSZAMULFTJU-UHFFFAOYSA-N	C(CO)N(CCO)C(CO)(CO)CO	---	81462	HMDB0249241	Organic nitrogen compounds	Organonitrogen compounds	UP
NEG690	Trifluoroacetic acid	1.128	112.984	[M-H]-	112.986	TRUE	1.02983e+10	1.31065e+10	1.71223e+10	1.8851e+10	1.07481e+10	1.49798e+10	1.86355e+10	2.22927e+10	1.72884e+10	1.85609e+10	19068732131	1.4119e+10	0.0415815	0.773936	-0.369714	1.41843e+10	3.43841e+09	1.40373e+09	24.2409	1.83275e+10	2.65379e+09	1.08341e+09	14.4798	0.333073	1.54022	1.40778	1.3811	C2HF3O2	Alpha-halocarboxylic acids	DTQVDTLACAAQTR-UHFFFAOYSA-N	C(=O)(C(F)(F)F)O	---	6422;23138861	HMDB0014118	Organic acids and derivatives	Carboxylic acids and derivatives	DOWN
POS1815	Indole-3-carboxyaldehyde	5.365	146.06	[M+H]+	146.06	True	4.57646e+08	273187805	3.18287e+08	3.44174e+08	5.2077e+08	4.89273e+08	3.03687e+08	1.58717e+08	3.02045e+08	2.95403e+08	3.74149e+08	2.48209e+08	0.0397591	1.42868	0.514681	4.00556e+08	1.01736e+08	4.15336e+07	25.3987	2.80368e+08	7.19275e+07	2.93643e+07	25.6547	0.333073	1.53694	1.45577	1.40056	C9H7NO	Indoles	OLNJUISKUQQNIM-UHFFFAOYSA-N	O=Cc1c[nH]c2ccccc12	C08493	10256	HMDB0029737	Organoheterocyclic compounds	Indoles and derivatives	UP
POS19827	Taurochenodeoxycholic acid	7.915	522.287	[M+Na]+	522.286	True	6.93729e+06	5.97086e+06	3.28356e+06	6.93591e+06	8.55639e+06	7.96713e+06	1.03189e+07	1.61279e+07	9.49752e+06	9.55359e+06	7.06571e+06	8.85418e+06	0.0334237	0.645597	-0.631294	6.60852e+06	1.86104e+06	759765	28.1611	1.02363e+07	3.08845e+06	1.26085e+06	30.1715	0.305588	1.533	1.43848	1.47595	C26H45NO6S	Taurinated bile acids and derivatives	BHTRKEVKTKCXOH-BJLOMENOSA-N	C[C@H](CCC(=O)NCCS(=O)(=O)O)[C@H]1CC[C@@H]2[C@@]1(CC[C@H]3[C@H]2[C@H](C[C@H]4[C@@]3(CC[C@H](C4)O)C)O)C	C05465	9848818	HMDB0000951	Lipids and lipid-like molecules	Steroids and steroid derivatives	DOWN
POS25295	3-(Hexopyranosyloxy)-2,6,23-trihydroxyolean-12-en-28-oic acid	6.516	689.387	[M+Na]+	689.387	True	2.00181e+06	1.32673e+06	3.06668e+06	1.63412e+06	2.54296e+06	2.92036e+06	2.74972e+06	530267	182959	1.3228e+06	1.32095e+06	1.1388e+06	0.0480215	1.86221	0.897019	2.24878e+06	706472	288416	31.4159	1.20758e+06	885173	361370	73.3012	0.333073	1.53122	1.3668	1.31856	C36H58O11	Triterpene glycosides	RXWXPKXKJZHTEJ-GLERXTOPSA-N	CC1(C)CC[C@@]2(CC[C@]3(C)\C(=C/CC4[C@@]5(C)C[C@H](O)[C@H](O[C@@H]6O[C@H](CO)[C@@H](O)[C@H](O)[C@H]6O)[C@@](C)(CO)C5[C@H](O)C[C@@]34C)[C@@H]2C1)C(O)=O	---	75528880	---	Lipids and lipid-like molecules	Prenol lipids	UP
POS26040	PE(16:0/18:1)	11.534	718.537	[M+H]+	718.538	True	4.28199e+07	7.46703e+07	1.0048e+08	4.15812e+08	4.40427e+08	6.9134e+08	3.19836e+06	8.5321e+06	3.20889e+06	1.05345e+07	8.42323e+07	1.26022e+08	0.0414658	7.48976	2.90492	2.94258e+08	2.61841e+08	1.06896e+08	88.9835	3.9288e+07	5.2763e+07	2.15404e+07	134.298	0.333073	1.52795	1.42023	1.38231	C39H76NO8P	Phosphatidylethanolamines	FHQVHHIBKUMWTI-OTMQOFQLSA-N	[H][C@@](COC(=O)CCCCCCCCCCCCCCC)(COP(O)(=O)OCCN)OC(=O)CCCCCCC\C=C/CCCCCCCC	C13877	5283496	HMDB0008927	Lipids and lipid-like molecules	Glycerophospholipids	UP
POS23874	Neomycin	11.331	637.308	[M+Na]+	637.302	True	9.38365e+06	2.04461e+07	2.01067e+07	1.56393e+07	1.06851e+07	1.31718e+07	8.08307e+06	1.15791e+07	5.34538e+06	8.46319e+06	9.04312e+06	1.43115e+07	0.0392142	1.57381	0.654265	1.49054e+07	4.68181e+06	1.91134e+06	31.4101	9.47089e+06	3.09904e+06	1.26518e+06	32.7217	0.333073	1.52604	1.53832	1.40656	C23H46N6O13	Aminosaccharides	PGBHMTALBVVCIT-UHFFFAOYSA-N	NCC1OC(OC2C(CO)OC(OC3C(O)C(N)CC(N)C3OC3OC(CN)C(O)C(O)C3N)C2O)C(N)C(O)C1O	C01737	---	HMDB0015129	Organic oxygen compounds	Organooxygen compounds	UP
POS2963	Methyl L-Phenylalaninate	5.607	180.103	[M+H]+	180.102	True	1.38306e+07	6.79434e+06	7.05549e+06	1.2946e+07	1.37998e+07	1.11071e+07	4.97792e+06	7.78668e+06	4.36765e+06	8.24234e+06	8.55306e+06	8.77219e+06	0.033397	1.53474	0.617996	1.09222e+07	3.25145e+06	1.3274e+06	29.7691	7.11664e+06	1.93139e+06	788488	27.1391	0.305588	1.52551	1.44882	1.47629	C10H13NO2	Amino acids and derivatives	VSDUZFOSJDMAFZ-VIFPVBQESA-N	COC(=O)C(N)Cc1ccccc1	---	736234	HMDB0245704	Organic acids and derivatives	Carboxylic acids and derivatives	UP
POS6957	Tributyl phosphate	9.954	267.172	[M+H]+	267.172	True	2.56785e+07	1.90966e+07	2.21127e+07	2.13165e+07	2.66926e+07	2.56473e+07	2.09265e+07	1.71494e+07	1.96235e+07	1.98487e+07	2.29427e+07	2.03268e+07	0.0472405	1.16328	0.218193	2.3424e+07	3.01981e+06	1.23283e+06	12.8919	2.01363e+07	1.88701e+06	770370	9.37121	0.333073	1.52462	1.41898	1.32569	C12H27O4P	Alkyl phosphates	STCOOQWBFONSKY-UHFFFAOYSA-N	CCCCOP(=O)(OCCCC)OCCCC	C14439	31357	HMDB0259164	Organic acids and derivatives	Organic phosphoric acids and derivatives	UP
NEG3061	2-Hepteneoylglycine	8.182	184.097	[M-H]-	184.097	TRUE	1.02878e+07	5.38036e+06	5.83983e+06	1.31571e+07	9.73661e+06	1.16672e+07	7.25311e+06	6.04114e+06	4.94151e+06	6.09426e+06	6.58028e+06	3.74136e+06	0.026766	1.61807	0.694276	9.34482e+06	3.12958e+06	1.27765e+06	33.4901	5.77528e+06	1.25191e+06	511091	21.6771	0.291579	1.52085	1.49731	1.57242	C9H15NO3	Carboxylic acids and derivatives	UAGWYTNTGQGUQN-UHFFFAOYSA-N	CCCCC=CC(=O)C(N)C(O)=O	---	---	HMDB0094728	Organic acids and derivatives	Carboxylic acids and derivatives	UP
POS5998	Tryptanthrine	5.928	249.07	[M+H]+	249.066	True	5.20654e+07	1.7503e+07	1.89926e+07	6.23695e+07	5.56217e+07	5.90923e+07	4.01018e+07	7.21517e+06	2.32206e+07	1.81508e+07	1.21025e+07	2.17842e+07	0.0316677	2.1672	1.11583	4.42741e+07	2.04565e+07	8.35133e+06	46.2042	2.04292e+07	1.13646e+07	4.63959e+06	55.6294	0.305588	1.51912	1.46593	1.49938	C15H8N2O2	Indoloquinazolines	VQQVWGVXDIPORV-UHFFFAOYSA-N	O=C1c2ccccc2-n2c1nc1ccccc1c2=O	C10742	---	HMDB0253473	Organoheterocyclic compounds	Diazanaphthalenes	UP
POS6437	Glycerophosphocholine	0.899	258.109	[M+H]+	258.11	True	4.2447e+07	22292204	2.86164e+07	4.71021e+07	4.32662e+07	4.80324e+07	2.43098e+07	1.25225e+07	1.66284e+07	3.43903e+07	3.32002e+07	2.70069e+07	0.0324942	1.56531	0.646445	3.8626e+07	1.06155e+07	4.33375e+06	27.4827	2.46764e+07	8.77573e+06	3.58268e+06	35.5633	0.305588	1.51862	1.49745	1.48819	C8H20NO6P	Glycerophosphocholines	SUHOQUVVVLNYQR-MRVPVSSYSA-N	O=P([O-])(OCC[N+](C)(C)C)OCC(O)CO	C00670	71920	HMDB0000086	Lipids and lipid-like molecules	Glycerophospholipids	UP
POS1205	1-Piperideine-2-carboxylic acid	1.605	128.071	[M+H]+	128.071	True	6.88971e+07	4.01653e+08	2.35992e+08	5.07682e+08	5.19055e+07	3.07776e+08	7.25681e+07	3.93016e+07	2.85245e+07	5.75944e+07	5.2978e+07	1.45278e+08	0.0271093	3.97206	1.98989	2.62318e+08	1.81142e+08	7.3951e+07	69.0545	6.60407e+07	4.16786e+07	1.70152e+07	63.1104	0.292143	1.51465	1.51848	1.56688	C6H9NO2	Pyridines and derivatives	GEJXSVNGWOSZPC-UHFFFAOYSA-N	OC(=O)C1=NCCCC1	C04092	1194	HMDB0001084	Organoheterocyclic compounds	Pyridines and derivatives	UP
POS26389	PC(16:1/16:1)	10.748	730.536	[M+H]+	730.538	True	5.85685e+06	3.9335e+06	1.21761e+07	5.15351e+06	1.00807e+07	7.12232e+06	2.49194e+06	2.27384e+06	2.98689e+06	6.51457e+06	5.3981e+06	4.86235e+06	0.048566	1.80706	0.853643	7.38716e+06	3.147e+06	1.28476e+06	42.6009	4.08795e+06	1.74673e+06	713098	42.7287	0.333073	1.50773	1.35435	1.31367	C40H76NO8P	Phosphatidylcholines	GPWHCUUIQMGELX-VHQDNGOZSA-N	CCCCCC/C=C\CCCCCCCC(=O)OC[C@H](COP(=O)([O-])OCC[N+](C)(C)C)OC(=O)CCCCCCC/C=C\CCCCCC	---	24778764	HMDB0008002	Lipids and lipid-like molecules	Glycerophospholipids	UP
POS4375	N,N-Dimethyldodecylamine	8.493	214.253	[M+H]+	214.253	True	1.51574e+08	3.94431e+08	4.90699e+08	3.97269e+08	1.87879e+08	3.04785e+08	2.63878e+08	2.29696e+08	1.53387e+08	1.04386e+08	1.0098e+08	2.04134e+08	0.037184	1.82367	0.866847	3.21106e+08	1.31679e+08	5.37575e+07	41.0078	1.76077e+08	6.73277e+07	2.74864e+07	38.2377	0.328245	1.50606	1.53213	1.42964	C14H31N	Tertiary amines	YWFWDNVOPHGWMX-UHFFFAOYSA-N	CCCCCCCCCCCCN(C)C	---	8168	HMDB0255262	Organic nitrogen compounds	Organonitrogen compounds	UP
POS23145	Glutathione (oxidized)	3.44	613.159	[M+H]+	613.159	True	2.74954e+07	1.77635e+07	8.25673e+06	2.3825e+06	1.6651e+06	3.25566e+06	75700.7	1.18536e+08	3.63681e+06	1.17555e+08	5.40909e+07	6.17551e+07	0.0467384	0.171008	-2.54787	1.01365e+07	1.04141e+07	4.25156e+06	102.739	5.9275e+07	5.20416e+07	2.12459e+07	87.797	0.333073	1.48918	1.3647	1.33033	C20H32N6O12S2	Peptides	YPZRWBKMTBYPTK-BJDJZHNGSA-N	O=C(O)CN=C(O)C(N=C(O)CCC(N)C(=O)O)CSSCC(N=C(O)CCC(N)C(=O)O)C(O)=NCC(=O)O	C00127	65359;11215652	HMDB0003337	Organic acids and derivatives	Carboxylic acids and derivatives	DOWN
POS5807	Glutamylproline	2.301	245.113	[M+H]+	245.113	True	4.10114e+07	4.42775e+07	1.69984e+07	4.53575e+07	3.76038e+07	3.08631e+07	2.19669e+07	1.68487e+07	1.25692e+07	9.50387e+06	4.19807e+07	2.60793e+07	0.0486624	1.67595	0.744981	3.60186e+07	1.06884e+07	4.36353e+06	29.6747	2.14914e+07	1.17128e+07	4.78173e+06	54.4998	0.333073	1.47066	1.35124	1.31281	C10H16N2O5	Peptides	YBTCBQBIJKGSJP-BQBZGAKWSA-N	C1C[C@H](N(C1)C(=O)[C@H](CCC(=O)O)N)C(=O)O	---	11218768	HMDB0028827	Organic acids and derivatives	Carboxylic acids and derivatives	UP
POS3621	Phe-Pro-Lys	4.897	196.121	[M+2H]+	196.121	True	6.25999e+07	8.53634e+07	3.23734e+07	3.75711e+07	6.06117e+07	5.19956e+07	5.0339e+07	8.63229e+07	1.00687e+08	8.12906e+07	6.99131e+07	8.50827e+07	0.0463946	0.697827	-0.519059	5.50859e+07	1.91619e+07	7.82283e+06	34.7856	7.89392e+07	1.71475e+07	7.00044e+06	21.7224	0.333073	1.47011	1.38497	1.33353	C20H30N4O4	Peptides	ZVRJWDUPIDMHDN-ULQDDVLXSA-N	C1C[C@H](N(C1)C(=O)[C@H](CC2=CC=CC=C2)N)C(=O)N[C@@H](CCCCN)C(=O)O	---	11153522	---	Organic acids and derivatives	Carboxylic acids and derivatives	DOWN
POS9443	Phenylalanylphenylalanine	6.259	313.155	[M+H]+	313.155	True	2.60559e+07	3.21922e+07	6.27028e+07	2.95526e+07	3.43221e+07	3.02139e+07	5.27599e+07	4.20514e+07	9.46811e+07	6.6196e+07	3.12514e+07	8.62501e+07	0.0457179	0.57622	-0.795308	3.58399e+07	1.34472e+07	5.4898e+06	37.5202	6.21983e+07	2.4909e+07	1.01691e+07	40.0477	0.333073	1.46661	1.36861	1.33991	C18H20N2O3	Peptides	GKZIWHRNKRBEOH-UHFFFAOYSA-N	O=C(O)C(N=C(O)C(N)CC=1C=CC=CC1)CC=2C=CC=CC2	---	65104;44369305	HMDB0013302	Organic acids and derivatives	Carboxylic acids and derivatives	DOWN
NEG5604	Tridecanedioic acid	10.674	243.16	[M-H]-	243.16	TRUE	1.20091e+07	1.98992e+07	1.59625e+07	1.49003e+07	1.04072e+07	9.93717e+06	2.227e+07	4.15496e+07	1.64156e+07	2.26305e+07	1.71161e+07	1.89702e+07	0.0478798	0.598159	-0.741398	1.38526e+07	3.81343e+06	1.55682e+06	27.5286	2.31587e+07	9.36825e+06	3.82457e+06	40.4524	0.333073	1.46452	1.39752	1.31985	C13H24O4	Long-chain fatty acids	DXNCZXXFRKPEPY-UHFFFAOYSA-N	C(CCCCCC(=O)O)CCCCCC(=O)O	---	10458	HMDB0002327	Lipids and lipid-like molecules	Fatty Acyls	DOWN
POS1539	6-Methyl-2-pyridinecarboxylic acid	1.015	138.053	[M+H]+	138.055	True	1.6392e+09	2.54361e+09	3.29844e+09	2.96258e+09	1.81125e+09	2.20368e+09	1.68803e+09	1.40024e+09	1.91821e+09	1.84205e+09	1.94565e+09	1.6898e+09	0.0382154	1.37913	0.463758	2.40979e+09	6.49266e+08	2.65062e+08	26.9428	1.74733e+09	2.02383e+08	8.26225e+07	11.5824	0.331632	1.45402	1.44513	1.41776	C7H7NO2	Pyridines and derivatives	LTUUGSGSUZRPRV-UHFFFAOYSA-N	CC1=CC=CC(=N1)C(O)=O	---	70282	HMDB0247665	Organoheterocyclic compounds	Pyridines and derivatives	UP
POS6243	Triamterene	2.004	254.112	[M+H]+	254.115	True	2.41242e+07	4.2722e+06	5.33335e+06	1.61049e+07	3.08006e+07	1.83684e+07	4.68197e+06	6.32149e+06	9.37975e+06	9.48972e+06	5.01857e+06	4.68094e+06	0.045833	2.50183	1.32299	1.65006e+07	1.03971e+07	4.24459e+06	63.0102	6.59541e+06	2.28112e+06	931263	34.5865	0.333073	1.45364	1.38851	1.33882	C12H11N7	Pteridines and derivatives	FNYLWPVRPXGIIP-UHFFFAOYSA-N	C1=CC=C(C=C1)C2=NC3=C(N=C2N)N=C(N=C3N)N	---	5546	HMDB0001940	Organoheterocyclic compounds	Pteridines and derivatives	UP
NEG16496	LPG(16:0)	9.918	483.273	[M-H]-	483.273	TRUE	530602	4.08075e+06	1.50054e+07	8.59784e+06	5.28461e+06	2.53838e+06	474674	1.73891e+08	8.17011e+07	2.79384e+07	1.04248e+08	1.5061e+07	0.0465584	0.0893537	-3.48433	6.00626e+06	5.17567e+06	2.11296e+06	86.1712	6.72189e+07	6.58452e+07	2.68812e+07	97.9563	0.333073	1.45104	1.36105	1.332	C22H45O9P	Glycerophospholipids	BVJSKAUUFXBDOB-LEWJYISDSA-N	CCCCCCCCCCCCCCCC(=O)OCC(O)COP(O)(=O)OCC(O)CO	---	3300276	HMDB0240601	Lipids and lipid-like molecules	Glycerophospholipids	DOWN
NEG1313	2-Aminopurine	1.836	134.046	[M-H]-	134.047	TRUE	4.8653e+09	2.55684e+09	2.29503e+09	4.40665e+09	4.81546e+09	4.70832e+09	8.77994e+08	5.54614e+08	2.42429e+09	2.58094e+09	4.67374e+09	2.00691e+09	0.0462049	1.80262	0.850092	3.94127e+09	1.18741e+09	4.84759e+08	30.1277	2.18642e+09	1.4701e+09	6.00166e+08	67.2379	0.333073	1.44767	1.42313	1.33531	C5H5N5	Imidazopyrimidines	MWBWWFOAEOYUST-UHFFFAOYSA-N	N=C1NC=C2N=CN=C2N1	---	9955	HMDB0245025	Organoheterocyclic compounds	Imidazopyrimidines	UP
POS25647	SM(d18:0/16:1)	9.465	703.575	[M+H]+	703.575	True	2.08065e+08	3.06205e+08	2.5765e+08	1.01335e+08	4.84168e+07	1.36913e+07	2.26481e+07	2.2261e+07	8.97706e+07	5.64816e+07	1.06446e+07	5.69179e+06	0.0363196	4.50782	2.17243	1.55894e+08	1.18675e+08	4.8449e+07	76.1257	3.45829e+07	3.23334e+07	1.32001e+07	93.4952	0.326229	1.4473	1.64785	1.43986	C39H79N2O6P	Phosphosphingolipids	CGVOQSQIYSUXAT-PPLFXBRHSA-N	CCCCCCCCCCCCCCC[C@@H](O)[C@H](COP([O-])(=O)OCC[N+](C)(C)C)NC(=O)CCCCCCC\C=C/CCCCCC	C00550	53481781	HMDB0013464	Lipids and lipid-like molecules	Sphingolipids	UP
POS1586	Isophorone	8.049	139.112	[M+H]+	139.112	True	2.15e+07	2.27579e+07	1.92207e+07	1.38682e+07	1.88189e+07	2.45395e+07	2.59598e+07	2.72521e+07	2.79059e+07	2.27298e+07	2.55155e+07	1.93044e+07	0.0434197	0.811913	-0.300603	2.01175e+07	3.74118e+06	1.52733e+06	18.5966	2.47779e+07	3.22493e+06	1.31657e+06	13.0153	0.333073	1.44286	1.38023	1.36231	C9H14O	Ketones	HJOVHMDZYOCNQW-UHFFFAOYSA-N	CC1=CC(=O)CC(C)(C)C1	C14743	6544	HMDB0031195	Organic oxygen compounds	Organooxygen compounds	DOWN
NEG9434	o-Dodecylbenzenesulfonic acid	12.521	325.185	[M-H]-	325.184	TRUE	2.21267e+08	5.15284e+08	4.21882e+08	2.17207e+09	9.23356e+08	1.2395e+09	2.16319e+08	2.72001e+08	1.66876e+08	2.02661e+08	2.66194e+08	2.45221e+08	0.0410065	4.01189	2.00428	9.15561e+08	7.1691e+08	2.92677e+08	78.3029	2.28212e+08	4.05113e+07	1.65387e+07	17.7516	0.333073	1.42945	1.39714	1.38715	C18H30O3S	Benzenesulfonic acids and derivatives	WBIQQQGBSDOWNP-UHFFFAOYSA-N	CCCCCCCCCCCCC1=CC=CC=C1S(=O)(=O)O	---	25457	HMDB0031031	Benzenoids	Benzene and substituted derivatives	UP
POS16640	Glycodeoxycholic acid	8.722	450.322	[M+H]+	450.321	True	1.25882e+08	4.89069e+07	2.35972e+08	3.74989e+08	1.30463e+08	2.86068e+08	9.78698e+07	9.57747e+07	7.13378e+07	8.69236e+07	9.79442e+07	4.64982e+07	0.0399623	2.42225	1.27635	2.0038e+08	1.20399e+08	4.91528e+07	60.0854	8.27247e+07	2.04498e+07	8.34858e+06	24.7202	0.333073	1.42563	1.40675	1.39835	C26H43NO5	Glycinated bile acids and derivatives	WVULKSPCQVQLCU-ZMBDPXIHSA-N	C[C@H](CCC(=O)NCC(=O)O)[C@H]1CC[C@@H]2[C@@]1([C@H](C[C@H]3[C@H]2CC[C@H]4[C@@]3(CC[C@H](C4)O)C)O)C	C05464	3035026	HMDB0000631	Lipids and lipid-like molecules	Steroids and steroid derivatives	UP
NEG8486	Gly-Tyr-Ala	6.154	308.125	[M-H]-	308.125	TRUE	1.57161e+07	1.6362e+07	2.32226e+07	2.27112e+07	1.67973e+07	1.10832e+07	6.37199e+06	9.38624e+06	1.52016e+07	1.15563e+07	1.07124e+07	1.78674e+07	0.0442925	1.48943	0.57476	1.76487e+07	4.60258e+06	1.879e+06	26.0788	1.18493e+07	4.12071e+06	1.68227e+06	34.7759	0.333073	1.42489	1.41002	1.35367	C14H19N3O5	Peptides	UIQGJYUEQDOODF-KWQFWETISA-N	O=C(O)C(N=C(O)C(N=C(O)CN)CC1=CC=C(O)C=C1)C	---	194988;7016072	---	Organic acids and derivatives	Carboxylic acids and derivatives	UP
POS11941	Deoxycholic acid	9.533	357.279	[M-2H2O+H]+	357.279	True	4.85009e+08	1.86767e+08	6.15511e+08	9.53535e+08	4.63965e+08	1.0196e+09	2.26198e+08	2.47812e+08	2.49387e+08	3.98603e+08	4.76405e+08	2.59745e+08	0.0450739	2.00435	1.00314	6.20732e+08	3.16609e+08	1.29255e+08	51.0058	3.09692e+08	1.02596e+08	4.18848e+07	33.1286	0.333073	1.41677	1.4032	1.34607	C24H40O4	Hydroxy bile acids, alcohols and derivatives	KXGVEGMKQFWNSR-LLQZFEROSA-N	[H][C@@]12CC[C@H]([C@H](C)CCC(O)=O)[C@@]1(C)[C@@H](O)C[C@@]1([H])[C@@]2([H])CC[C@]2([H])C[C@H](O)CC[C@]12C	C04483	222528	HMDB0000626	Lipids and lipid-like molecules	Steroids and steroid derivatives	UP
NEG15782	Glycocholate	9.894	464.302	[M-H]-	464.302	TRUE	1.56792e+09	1.14202e+09	1.46192e+09	1.94439e+09	1.39265e+09	1.61372e+09	1.39586e+09	1.49485e+09	1.12927e+09	1.12395e+09	9.65515e+08	6.56828e+08	0.0378018	1.34825	0.431089	1.52044e+09	2.6595e+08	1.08574e+08	17.4917	1.12771e+09	3.01579e+08	1.23119e+08	26.7426	0.330847	1.40861	1.423	1.42249	C26H43NO6	Glycinated bile acids and derivatives	RFDAIACWWDREDC-FRVQLJSFSA-N	O=C(O)CNC(=O)CCC(C)C1CCC2C3C(O)CC4CC(O)CCC4(C)C3CC(O)C12C	C01921	10140	HMDB0000138	Lipids and lipid-like molecules	Steroids and steroid derivatives	UP
NEG5503	Pyroglutamyl-Isoleucine	7.533	241.119	[M-H]-	241.119	TRUE	4.83658e+08	4.27398e+08	2.45373e+08	5.10762e+08	4.44646e+08	4.39958e+08	4.1703e+08	3.77591e+08	2.72752e+08	2.95089e+08	2.85842e+08	2.91422e+08	0.0474533	1.31554	0.395659	4.25299e+08	9.34629e+07	3.81561e+07	21.9758	3.23288e+08	5.91658e+07	2.41543e+07	18.3013	0.333073	1.40442	1.37595	1.32373	C11H18N2O4	Dipeptides	MKCVLTRITQNGQI-UHFFFAOYNA-N	O=C(O)C(NC(=O)C1NC(=O)CC1)C(C)CC	---	---	---	---	---	UP
POS2072	Camphor	0.659	153.127	[M+H]+	153.127	True	3.09047e+07	3.36787e+07	3.04737e+07	3.56181e+07	2.46571e+07	2.91261e+07	3.25186e+07	2.76759e+07	1.67563e+07	2.67295e+07	1.78173e+07	2.2253e+07	0.0437096	1.28318	0.359728	3.07431e+07	3.79834e+06	1.55066e+06	12.3551	2.39584e+07	6.11992e+06	2.49845e+06	25.5439	0.333073	1.39628	1.48435	1.35942	C10H16O	Bicyclic monoterpenoids	DSSYKIVIOFKYAU-XCBNKYQSSA-N	[H][C@@]12CC[C@@](C)(C(=O)C1)C2(C)C	C18369	---	HMDB0059838	Lipids and lipid-like molecules	Prenol lipids	UP
POS13409	Melinamide	11.837	384.327	[M+H-H2O]+	384.326	True	2.36575e+06	1.1253e+07	9.14077e+06	1.4709e+07	2.46561e+06	8.61654e+06	484.11	363326	3.26723e+06	4.79783e+06	4.71398e+06	4.91836e+06	0.0436795	2.68812	1.4266	8.09178e+06	4.89077e+06	1.99665e+06	60.4412	3.0102e+06	2.27464e+06	928618	75.5644	0.333073	1.3917	1.39943	1.35972	C26H41NO	Fatty Acyls	RWIUTHWKQHRQNP-UHFFFAOYSA-N	CCCCCC=CCC=CCCCCCCCC(=O)NC(C)C1=CC=CC=C1	---	4050	HMDB0254425	Lipids and lipid-like molecules	Fatty Acyls	UP
POS27710	PC(18:3/18:3)	10.559	778.533	[M+H]+	778.538	True	141836	1.77889e+06	2.4704e+06	4.68289e+06	1.76493e+06	510997	1.12262e+06	199098	99180.8	178620	506739	142027	0.0499578	5.04828	2.33579	1.89166e+06	1.62005e+06	661382	85.6418	374713	393991	160846	105.145	0.333073	1.38471	1.36051	1.3014	C44H76NO8P	Phosphatidylcholines	XXKFQTJOJZELMD-JICBSJGISA-N	CC/C=C\C/C=C\C/C=C\CCCCCCCC(=O)OC[C@H](COP(=O)([O-])OCC[N+](C)(C)C)OC(=O)CCCCCCC/C=C\C/C=C\C/C=C\CC	---	24778990	HMDB0008206	Lipids and lipid-like molecules	Glycerophospholipids	UP
POS70	1,3,5-Hexatriene	4.705	81.0706	[M+H]+	81.0699	True	6.44271e+07	4.21356e+07	6.42548e+07	7.47707e+07	3.58794e+07	5.95379e+07	6.30261e+07	4.52973e+07	3.93665e+07	2.72458e+07	2.00268e+07	2.44473e+07	0.0464675	1.55419	0.636167	5.68342e+07	1.48114e+07	6.04675e+06	26.0608	3.65683e+07	1.60716e+07	6.56122e+06	43.9496	0.333073	1.37104	1.39857	1.33285	C6H8	Unsaturated hydrocarbons	AFVDZBIIBXWASR-UHFFFAOYSA-N	C=CC=CC=C	---	16695	HMDB0251502	Hydrocarbons	Unsaturated hydrocarbons	UP
POS2008	Aminochrome o-semiquinone	14.051	151.062	[M+H]+	151.063	True	1.41879e+07	1.08814e+07	1.30474e+07	8.32018e+06	2.23096e+07	2.01597e+07	4.65056e+07	3.25149e+07	2.32284e+07	1.6952e+07	2.23848e+07	1.71337e+07	0.0466412	0.560147	-0.836122	1.48177e+07	5.402e+06	2.20536e+06	36.4564	2.64532e+07	1.13395e+07	4.62933e+06	42.8662	0.333073	1.36746	1.39598	1.33123	C8H8NO2	Indoles and derivatives	SUOKBNMHVMNQDG-UHFFFAOYSA-N	[O]C1=C(O)C=C2NCCC2=C1	---	131769908	HMDB0060279	Organoheterocyclic compounds	Indoles and derivatives	DOWN
POS12105	N-(2-Phenylethyl)hexadecanamide	12.2	360.326	[M+H]+	360.326	True	2.96947e+06	1.36047e+07	5.22806e+06	1.02915e+07	1.90231e+06	6.31826e+06	969315	1.6869e+06	2.67383e+06	3.76849e+06	2.57577e+06	3.35507e+06	0.0481442	2.68236	1.4235	6.71904e+06	4.46806e+06	1.82408e+06	66.4985	2.5049e+06	1.03732e+06	423484	41.4117	0.333073	1.3653	1.45332	1.31746	C24H41NO	N-acyl amines	SBXFNAPGWOTRJF-UHFFFAOYSA-N	OC(=NCCC=1C=CC=CC1)CCCCCCCCCCCCCCC	---	44281659	---	Lipids and lipid-like molecules	Fatty Acyls	UP
NEG1240	2-Ethyl-2-hydroxybutyric acid	7.761	131.07	[M-H]-	131.071	TRUE	5.14009e+07	2.65506e+07	3.41998e+07	9.42832e+07	4.83046e+07	7.05733e+07	3.94463e+07	3.3342e+07	2.66236e+07	2.88486e+07	3.66243e+07	1.75598e+07	0.0490777	1.78307	0.834367	5.42187e+07	2.48267e+07	1.01355e+07	45.79	3.04074e+07	7.88381e+06	3.21855e+06	25.9272	0.333073	1.36348	1.36635	1.30912	C6H12O3	Fatty Acyls	LXVSANCQXSSLPA-UHFFFAOYSA-N	O=C(O)C(O)(CC)CC	---	77199	HMDB0001975	Lipids and lipid-like molecules	Fatty Acyls	UP
